# Supplementary material for: Comparative Analysis of Impatiens Leaf Transcriptomes Reveal Candidate Genes for Resistance to Downy Mildew Caused by Plasmopara obducens
Source: Int J Mol Sci. 2018 Jul 15;19(7):2057. doi: 10.3390/ijms19072057 (PMC6073305; doi:10.3390/ijms19072057)
Supplement: Supplementary file 1 [file ijms-19-02057-s001.zip]

Archive with 9 entries (9 files):
- List of supplymentary files.pdf
- Supplymentary Table S1.xlsx
- Supplymentary Table S2.xlsx
- Supplymentary Table S3.xlsx
- Supplymentary Table S4.xlsx
- Supplymentary Table S5.xlsx
- Supplymentary Table S6.xlsx
- Supplymentary table S7.xlsx
- Supplymentary table S8.xlsx
