# Supplementary material for: Comparative Analysis of Impatiens Leaf Transcriptomes Reveal Candidate Genes for Resistance to Downy Mildew Caused by Plasmopara obducens
Source: Int J Mol Sci. 2018 Jul 15;19(7):2057. doi: 10.3390/ijms19072057 (PMC6073305; doi:10.3390/ijms19072057)
Supplement: Supplementary file 1 [file ijms-19-02057-s001.zip › Supplymentary Table S1.xlsx]

## Sheet: Sheet1
Supplymentary Table 1. Length distribution of unigenes of cultivars Super Elfin® XP Pink (SEP) and SunPatiens® Compact Royal Magenta (SPR)
sample	SPR unigene		SEP unigene		All unigene
Length	number	percentage	number	percentage	number	percentage
100-500nt	38669	0.4424	32070	0.4623	40985	0.3373
500-1000nt	15523	0.1776	11957	0.1724	25647	0.2111
1000-1500nt	11792	0.1349	9054	0.1305	19733	0.1624
1500-2000nt	8596	0.0983	6857	0.0988	14693	0.1209
>=2000nt	12835	0.1468	9431	0.136	20439	0.1682
