# Supplementary material for: Comparative Analysis of Impatiens Leaf Transcriptomes Reveal Candidate Genes for Resistance to Downy Mildew Caused by Plasmopara obducens
Source: Int J Mol Sci. 2018 Jul 15;19(7):2057. doi: 10.3390/ijms19072057 (PMC6073305; doi:10.3390/ijms19072057)
Supplement: Supplementary file 1 [file ijms-19-02057-s001.zip › Supplymentary Table S2.xlsx]

## Sheet: Sheet1
Supplymentary Table 2.Length distribution of contigs of cultivars Super Elfin® XP Pink (SEP) and SunPatiens® Compact Royal Magenta (SPR)
	SPR-Contig		SEP-Contig
Length (nucleotides)	Number	Percentage	Number	Percentage
100-200	73989	0.6056	59369	0.5668
200-300	14409	0.1179	13025	0.1243
300-400	6922	0.0567	6239	0.0596
400-500	4190	0.0343	3944	0.0377
>=500	22656	0.1855	22175	0.2117
