# Supplementary material for: Comparative Analysis of Impatiens Leaf Transcriptomes Reveal Candidate Genes for Resistance to Downy Mildew Caused by Plasmopara obducens
Source: Int J Mol Sci. 2018 Jul 15;19(7):2057. doi: 10.3390/ijms19072057 (PMC6073305; doi:10.3390/ijms19072057)
Supplement: Supplementary file 1 [file ijms-19-02057-s001.zip › Supplymentary Table S3.xlsx]

## Sheet: Sheet1
Supplementary Table S3. Differentially expressed disease resistance genes
geneID	geneLength
CL9461.Contig1_All	697
Unigene32441_All	307
CL1855.Contig16_All	1002
CL14017.Contig2_All	1760
CL11333.Contig1_All	576
Unigene23898_All	278
CL10290.Contig2_All	705
Unigene33845_All	235
Unigene23901_All	445
CL10.Contig6_All	476
Unigene27564_All	497
CL14893.Contig2_All	758
Unigene23900_All	382
CL2745.Contig3_All	1568
CL18973.Contig9_All	539
CL13162.Contig2_All	3254
Unigene33708_All	540
CL3381.Contig5_All	245
Unigene23899_All	291
Unigene31054_All	467
Unigene25875_All	314
Unigene27468_All	571
CL12135.Contig2_All	344
Unigene27467_All	583
Unigene31053_All	401
Unigene32000_All	728
Unigene36249_All	257
Unigene36701_All	360
CL10.Contig13_All	1770
CL5304.Contig1_All	303
CL14893.Contig1_All	495
Unigene37378_All	327
CL15379.Contig1_All	293
Unigene37275_All	513
CL2138.Contig4_All	575
Unigene39364_All	398
CL9927.Contig2_All	1335
CL8803.Contig2_All	733
CL3381.Contig4_All	4257
Unigene25502_All	1675
CL8803.Contig1_All	2834
CL10.Contig12_All	4707
CL1855.Contig3_All	2940
CL1855.Contig5_All	3505
Unigene32847_All	1133
CL1855.Contig18_All	646
CL20340.Contig3_All	912
CL13410.Contig2_All	610
Unigene23903_All	1431
CL9129.Contig2_All	1487
CL1855.Contig4_All	3668
CL1855.Contig17_All	3645
CL1855.Contig13_All	3128
CL9927.Contig1_All	873
CL1855.Contig8_All	2738
CL16159.Contig1_All	660
CL12505.Contig3_All	1683
Unigene33844_All	481
CL16647.Contig2_All	1977
CL643.Contig2_All	2627
CL14259.Contig1_All	2360
CL1741.Contig1_All	1173
Unigene2747_All	2575
CL10.Contig15_All	335
CL13410.Contig1_All	790
Unigene7170_All	723
Unigene8533_All	707
Unigene7380_All	459
CL14259.Contig2_All	1576
Unigene12791_All	237
Unigene14123_All	202
CL1741.Contig2_All	518
CL4442.Contig2_All	612
Unigene14112_All	512
Unigene16004_All	835
CL4761.Contig3_All	938
Unigene14122_All	220
CL9461.Contig5_All	348
Unigene12977_All	293
Unigene6688_All	2671
Unigene2745_All	1394
Unigene2714_All	629
CL1741.Contig3_All	599
Unigene14916_All	1105
CL10.Contig14_All	449
Unigene1841_All	1248
Unigene14005_All	947
Unigene13240_All	2869
Unigene7379_All	918
CL10.Contig4_All	1439
Unigene12689_All	491
CL2138.Contig3_All	2505
Unigene11873_All	445
Unigene5747_All	236
Unigene11964_All	673
Unigene7381_All	421
CL2745.Contig1_All	1121
CL1855.Contig15_All	2257
Unigene11942_All	768
CL1855.Contig14_All	204
CL10.Contig7_All	331
CL3381.Contig2_All	1741
Unigene9293_All	389
Unigene18288_All	201
Unigene17361_All	300
Unigene18650_All	361
Unigene18232_All	662
CL4761.Contig1_All	700
CL19268.Contig1_All	239
CL3381.Contig1_All	1673
Unigene17494_All	360
Unigene18920_All	253
Unigene16126_All	237
CL20340.Contig5_All	237
Unigene4295_All	453
Unigene18084_All	537
Unigene18925_All	336
Unigene9657_All	422
CL3381.Contig6_All	296
Unigene19204_All	319
Unigene20164_All	263
CL10.Contig5_All	562
CL10.Contig3_All	1424
Unigene9400_All	364
Unigene18919_All	249
Unigene7382_All	251
Unigene21886_All	384
Unigene4219_All	438
Unigene19255_All	285
CL20535.Contig2_All	730
CL20340.Contig4_All	457
CL7978.Contig2_All	492
Unigene2746_All	1432
CL10.Contig1_All	5073
CL2138.Contig2_All	4330
Unigene8138_All	981
CL643.Contig4_All	2645
CL1855.Contig1_All	2614
CL643.Contig3_All	2557
CL11346.Contig2_All	2823
CL20340.Contig2_All	3561
CL8385.Contig2_All	1898
CL18973.Contig4_All	2287
CL1855.Contig2_All	2542
CL8385.Contig1_All	1978
Unigene2713_All	2592
CL11346.Contig1_All	2837
CL3381.Contig3_All	4495
CL9927.Contig3_All	813
CL20340.Contig1_All	3596
CL8803.Contig4_All	2187
CL8803.Contig5_All	2321
CL9461.Contig4_All	672
CL6120.Contig1_All	4973
Unigene3612_All	3233
CL15379.Contig2_All	556
CL6925.Contig1_All	547
CL10.Contig2_All	433
CL12796.Contig1_All	2489
CL14017.Contig1_All	2600
Unigene1407_All	695
Unigene147_All	745
CL12505.Contig4_All	4297
CL12505.Contig5_All	4428
