# Supplementary material for: Comparative Analysis of Impatiens Leaf Transcriptomes Reveal Candidate Genes for Resistance to Downy Mildew Caused by Plasmopara obducens
Source: Int J Mol Sci. 2018 Jul 15;19(7):2057. doi: 10.3390/ijms19072057 (PMC6073305; doi:10.3390/ijms19072057)
Supplement: Supplementary file 1 [file ijms-19-02057-s001.zip › Supplymentary Table S4.xlsx]

## Sheet: Sheet1
Supplymentary Table S4. Single Sequence Repeat primers
GeneID	SSR sequence	SSR base sequence repeat	SSR start site	Repeat Length	Amplified product length	Forward primer (P1)	Annealing temperature of P1	Reverse Primer (P2)	Annealing temperature of P2	Length of Amplified product
CL10000.Contig3_All_5507_1	GCTGCTGCTGCTGCT	GCT(3*5)	1071	15	CCCCATTTTGACATCAACATACTGTTGTTATTATTGTTATTACTAGTATTATTAACAGGAGATCGAA[GCTGCTGCTGCTGCT]GAAGGTTTTCCCTCTGAGCAGCAAAAGCAGAAAGGCGTGAGCTCATTGGAGATATCGGATCCAT	CCCCATTTTGACATCAACATACT	59.994	ATGGATCCGATATCTCCAATGAG	61.362	146
CL10000.Contig3_All_5507_2	GCTGCTGCTGCTGCT	GCT(3*5)	1071	15	CCCCATTTTGACATCAACATACTGTTGTTATTATTGTTATTACTAGTATTATTAACAGGAGATCGAA[GCTGCTGCTGCTGCT]GAAGGTTTTCCCTCTGAGCAGCAAAAGCAGAAAGGCGTGAGCTCATTGGAGATATCGGATCCAT	CCCCATTTTGACATCAACATACT	59.994	ATGGATCCGATATCTCCAATGA	60.499	146
CL10000.Contig3_All_5507_3	GCTGCTGCTGCTGCT	GCT(3*5)	1071	15	CCCATTTTGACATCAACATACTGTTGTTATTATTGTTATTACTAGTATTATTAACAGGAGATCGAA[GCTGCTGCTGCTGCT]GAAGGTTTTCCCTCTGAGCAGCAAAAGCAGAAAGGCGTGAGCTCATTGGAGATATCGGATCCAT	CCCATTTTGACATCAACATACTG	59.257	ATGGATCCGATATCTCCAATGAG	61.362	145
CL10000.Contig3_All_5507_4	GCTGCTGCTGCTGCT	GCT(3*5)	1071	15	CCCCATTTTGACATCAACATACTGTTGTTATTATTGTTATTACTAGTATTATTAACAGGAGATCGAA[GCTGCTGCTGCTGCT]GAAGGTTTTCCCTCTGAGCAGCAAAAGCAGAAAGGCGTGAGCTCATTGGAGATATC	CCCCATTTTGACATCAACATACT	59.994	GATATCTCCAATGAGCTCACGC	61.12	138
CL10000.Contig3_All_5507_5	GCTGCTGCTGCTGCT	GCT(3*5)	1071	15	CCCCATTTTGACATCAACATACTGTTGTTATTATTGTTATTACTAGTATTATTAACAGGAGATCGAA[GCTGCTGCTGCTGCT]GAAGGTTTTCCCTCTGAGCAGCAAAAGCAGAAAGGCGTGAGCTCATTGGAGATATCGGATCCA	CCCCATTTTGACATCAACATACT	59.994	TGGATCCGATATCTCCAATGAG	61.165	145
CL10019.Contig1_All_5508_1	TTCTTCTTCTTCTTC	TTC(3*5)	331	15	CGACTTCTAAGCCAGCATTTTTAATGGCTTCTTGA[TTCTTCTTCTTCTTC]TTTCTCTCCTCTTCATACTCCGGATCATCTGT	CGACTTCTAAGCCAGCATTTTTA	59.931	ACAGATGATCCGGAGTATGAAGA	59.976	82
CL10019.Contig1_All_5508_2	TTCTTCTTCTTCTTC	TTC(3*5)	331	15	CGACTTCTAAGCCAGCATTTTTAATGGCTTCTTGA[TTCTTCTTCTTCTTC]TTTCTCTCCTCTTCATACTCCGGATCATCTGTC	CGACTTCTAAGCCAGCATTTTTA	59.931	GACAGATGATCCGGAGTATGAAG	59.976	83
CL10019.Contig1_All_5508_3	TTCTTCTTCTTCTTC	TTC(3*5)	331	15	CGACTTCTAAGCCAGCATTTTTAATGGCTTCTTGA[TTCTTCTTCTTCTTC]TTTCTCTCCTCTTCATACTCCGGATCATCTGTCT	CGACTTCTAAGCCAGCATTTTTA	59.931	AGACAGATGATCCGGAGTATGAA	59.976	84
CL10019.Contig1_All_5508_4	TTCTTCTTCTTCTTC	TTC(3*5)	331	15	CGACTTCTAAGCCAGCATTTTTAATGGCTTCTTGA[TTCTTCTTCTTCTTC]TTTCTCTCCTCTTCATACTCCGGATCATCTGTCTCCAACTCATACCTACATACAGGGCAAGTGTTCCTT	CGACTTCTAAGCCAGCATTTTTA	59.931	AAGGAACACTTGCCCTGTATGTA	59.941	119
CL10019.Contig1_All_5508_5	TTCTTCTTCTTCTTC	TTC(3*5)	331	15	CGACTTCTAAGCCAGCATTTTTAATGGCTTCTTGA[TTCTTCTTCTTCTTC]TTTCTCTCCTCTTCATACTCCGGATCATCTGTCTCCAACTCATACCTACATACAGGGCAAGTGTTCCTTGAACCTAACCATGGAATAATGC	CGACTTCTAAGCCAGCATTTTTA	59.931	GCATTATTCCATGGTTAGGTTCA	60.089	141
CL10020.Contig1_All_5509_3	GTGTGTGTGTGTGTGT	GT(2*8)	1126	16	GTCCCCTTTTGGTGTATCTTTTCTGGTCTCATGCAATATCCAGTTATCGTTTTATATTGTGTGTGGTTTGGGGAGCAAGATGAGAGTCCTTTTAAGCGC[GTGTGTGTGTGTGTGT]TTTGTTTTTGTTTGACATGAAGATGATGC	GTCCCCTTTTGGTGTATCTTTTC	60.102	GCATCATCTTCATGTCAAACAAA	59.996	144
CL10040.Contig1_All_5516_1	AAGAAGAAGAAGAAG	AAG(3*5)	560	15	ACTTTTCAAGCCAAGAATGTGAAAGAAATAGTTCAGCTTCAGCAGCAGCAACCATAATCAACAACGACGAACAGGAC[AAGAAGAAGAAGAAG]AAAGCCTCGCCGCCGTCCAGAAGCAGCAACAACGAAGTTGGGTTAATTTCGTTCACAAA	ACTTTTCAAGCCAAGAATGTGAA	60.156	TTTGTGAACGAAATTAACCCAAC	60.134	151
CL10040.Contig1_All_5516_2	AAGAAGAAGAAGAAG	AAG(3*5)	560	15	AACTTTTCAAGCCAAGAATGTGAAAGAAATAGTTCAGCTTCAGCAGCAGCAACCATAATCAACAACGACGAACAGGAC[AAGAAGAAGAAGAAG]AAAGCCTCGCCGCCGTCCAGAAGCAGCAACAACGAAGTTGGGTTAATTTCGTTCACAAA	AACTTTTCAAGCCAAGAATGTGA	60.156	TTTGTGAACGAAATTAACCCAAC	60.134	152
CL10040.Contig1_All_5516_3	AAGAAGAAGAAGAAG	AAG(3*5)	560	15	GAACTTTTCAAGCCAAGAATGTGAAAGAAATAGTTCAGCTTCAGCAGCAGCAACCATAATCAACAACGACGAACAGGAC[AAGAAGAAGAAGAAG]AAAGCCTCGCCGCCGTCCAGAAGCAGCAACAACGAAGTTGGGTTAATTTCGTTCACAAA	GAACTTTTCAAGCCAAGAATGTG	60.156	TTTGTGAACGAAATTAACCCAAC	60.134	153
CL10040.Contig1_All_5516_4	AAGAAGAAGAAGAAG	AAG(3*5)	560	15	TGAACTTTTCAAGCCAAGAATGTGAAAGAAATAGTTCAGCTTCAGCAGCAGCAACCATAATCAACAACGACGAACAGGAC[AAGAAGAAGAAGAAG]AAAGCCTCGCCGCCGTCCAGAAGCAGCAACAACGAAGTTGGGTTAATTTCGTTCACAAA	TGAACTTTTCAAGCCAAGAATGT	60.156	TTTGTGAACGAAATTAACCCAAC	60.134	154
CL10040.Contig1_All_5516_5	AAGAAGAAGAAGAAG	AAG(3*5)	560	15	AACCATAATCAACAACGACGAACAGGAC[AAGAAGAAGAAGAAG]AAAGCCTCGCCGCCGTCCAGAAGCAGCAACAACGAAGTTGGGTTAATTTCGTTCACAAA	AACCATAATCAACAACGACGAAC	60.163	TTTGTGAACGAAATTAACCCAAC	60.134	102
CL10040.Contig1_All_5517_1	TCTCTCTCTCTCTCTCTC	TC(2*9)	1476	18	GCCATTATAAAAGCTTCAATCCCATCCCCACTGCCCCTTCTCTCTCCA[TCTCTCTCTCTCTCTCTC]AAATCGCAGCAAATTTTCTTCCAATCAAACAAGATGTCGTGGCAGACTTATGT	GCCATTATAAAAGCTTCAATCCC	60.175	ACATAAGTCTGCCACGACATCTT	60.075	119
CL10040.Contig1_All_5517_2	TCTCTCTCTCTCTCTCTC	TC(2*9)	1476	18	GCCATTATAAAAGCTTCAATCCCATCCCCACTGCCCCTTCTCTCTCCA[TCTCTCTCTCTCTCTCTC]AAATCGCAGCAAATTTTCTTCCAATCAAACAAGATGTCGTGGCAGACTTATGTAGATGAGCA	GCCATTATAAAAGCTTCAATCCC	60.175	TGCTCATCTACATAAGTCTGCCA	59.919	128
CL10040.Contig1_All_5517_3	TCTCTCTCTCTCTCTCTC	TC(2*9)	1476	18	GCCATTATAAAAGCTTCAATCCCATCCCCACTGCCCCTTCTCTCTCCA[TCTCTCTCTCTCTCTCTC]AAATCGCAGCAAATTTTCTTCCAATCAAACAAGATGTCGTGGCAGACTTATGTAGATGA	GCCATTATAAAAGCTTCAATCCC	60.175	TCATCTACATAAGTCTGCCACGA	59.783	125
CL10040.Contig1_All_5517_4	TCTCTCTCTCTCTCTCTC	TC(2*9)	1476	18	TATAAAAGCTTCAATCCCATCCCCACTGCCCCTTCTCTCTCCA[TCTCTCTCTCTCTCTCTC]AAATCGCAGCAAATTTTCTTCCAATCAAACAAGATGTCGTGGCAGACTTATGT	TATAAAAGCTTCAATCCCATCCC	60.491	ACATAAGTCTGCCACGACATCTT	60.075	114
CL10040.Contig1_All_5517_5	TCTCTCTCTCTCTCTCTC	TC(2*9)	1476	18	TATAAAAGCTTCAATCCCATCCCCACTGCCCCTTCTCTCTCCA[TCTCTCTCTCTCTCTCTC]AAATCGCAGCAAATTTTCTTCCAATCAAACAAGATGTCGTGGCAGACTTATGTAGATGAGCA	TATAAAAGCTTCAATCCCATCCC	60.491	TGCTCATCTACATAAGTCTGCCA	59.919	123
CL10040.Contig4_All_5518_3	TGCTGCTGCTGCTGC	TGC(3*5)	513	15	CATGATAGTTGAAAGGCTTGGAGATTATCTCATTGAACAGAATTTTTAATAATAAAAGTCATCTGCTTTGATTTGCTT[TGCTGCTGCTGCTGC]AGTTATAATTTAAAATTGTGGTAATGGATGGATGATGAAACAAGGAATTTGGA	CATGATAGTTGAAAGGCTTGGAG	60.136	TCCAAATTCCTTGTTTCATCATC	60.177	146
CL10040.Contig4_All_5518_4	TGCTGCTGCTGCTGC	TGC(3*5)	513	15	AAAAGTCATCTGCTTTGATTTGCTT[TGCTGCTGCTGCTGC]AGTTATAATTTAAAATTGTGGTAATGGATGGATGATGAAACAAGGAATTTGGAGT	AAAAGTCATCTGCTTTGATTTGC	59.791	ACTCCAAATTCCTTGTTTCATCA	59.864	95
CL10069.Contig1_All_5523_1	CTGCCCTGCCCTGCCCTGCC	CTGCC(5*4)	274	20	CCTAATCCTCCCTCTCACAAAATGGGAGTGGGAGATCATCATCATCACTTATCTAATGCTTAATTAACCAAGCTT[CTGCCCTGCCCTGCCCTGCC]TAACAATTTTACTCAATCCCAACCTCAACCCCAATAACAACCACAACAACATG	CCTAATCCTCCCTCTCACAAAAT	59.854	CATGTTGTTGTGGTTGTTATTGG	60.061	148
CL10069.Contig1_All_5523_3	CTGCCCTGCCCTGCCCTGCC	CTGCC(5*4)	274	20	CCTAATCCTCCCTCTCACAAAATGGGAGTGGGAGATCATCATCATCACTTATCTAATGCTTAATTAACCAAGCTT[CTGCCCTGCCCTGCCCTGCC]TAACAATTTTACTCAATCCCAACCTCAACCCCAATAACAACCACAACAACATGAGGA	CCTAATCCTCCCTCTCACAAAAT	59.854	TCCTCATGTTGTTGTGGTTGTTA	60.311	152
CL10069.Contig1_All_5523_5	CTGCCCTGCCCTGCCCTGCC	CTGCC(5*4)	274	20	CCTAATCCTCCCTCTCACAAAATGGGAGTGGGAGATCATCATCATCACTTATCTAATGCTTAATTAACCAAGCTT[CTGCCCTGCCCTGCCCTGCC]TAACAATTTTACTCAATCCCAACCTCAAC	CCTAATCCTCCCTCTCACAAAAT	59.854	GTTGAGGTTGGGATTGAGTAAAA	59.403	124
CL10070.Contig6_All_5524_1	CTACTACTACTACTA	CTA(3*5)	441	15	CAAGCTTGCGAACTAAAGACATTTCTTCAAACCATGATGAGATTTCATCACTTGAACCATTATTGGAAAATCCCCCCTCTAGTT[CTACTACTACTACTA]CTGCTACTACTCCACTTTTCAGAGAGATGAAAAATGTAACCCCC	CAAGCTTGCGAACTAAAGACATT	59.965	GGGGGTTACATTTTTCATCTCTC	60.069	143
CL10070.Contig6_All_5524_2	CTACTACTACTACTA	CTA(3*5)	441	15	ACAAGCTTGCGAACTAAAGACATTTCTTCAAACCATGATGAGATTTCATCACTTGAACCATTATTGGAAAATCCCCCCTCTAGTT[CTACTACTACTACTA]CTGCTACTACTCCACTTTTCAGAGAGATGAAAAATGTAACCCCC	ACAAGCTTGCGAACTAAAGACAT	59.509	GGGGGTTACATTTTTCATCTCTC	60.069	144
CL10070.Contig6_All_5524_3	CTACTACTACTACTA	CTA(3*5)	441	15	CTTGACAAGCTTGCGAACTAAAGACATTTCTTCAAACCATGATGAGATTTCATCACTTGAACCATTATTGGAAAATCCCCCCTCTAGTT[CTACTACTACTACTA]CTGCTACTACTCCACTTTTCAGAGAGATGAAAAATGTAACCCCC	CTTGACAAGCTTGCGAACTAAAG	60.573	GGGGGTTACATTTTTCATCTCTC	60.069	148
CL10070.Contig6_All_5524_4	CTACTACTACTACTA	CTA(3*5)	441	15	CAAGCTTGCGAACTAAAGACATTTCTTCAAACCATGATGAGATTTCATCACTTGAACCATTATTGGAAAATCCCCCCTCTAGTT[CTACTACTACTACTA]CTGCTACTACTCCACTTTTCAGAGAGATGAAAAATGTAACCCCCA	CAAGCTTGCGAACTAAAGACATT	59.965	TGGGGGTTACATTTTTCATCTCT	60.906	144
CL10070.Contig6_All_5524_5	CTACTACTACTACTA	CTA(3*5)	441	15	CAAGCTTGCGAACTAAAGACATTTCTTCAAACCATGATGAGATTTCATCACTTGAACCATTATTGGAAAATCCCCCCTCTAGTT[CTACTACTACTACTA]CTGCTACTACTCCACTTTTCAGAGAGATGAAAAATGTAACCCCCAG	CAAGCTTGCGAACTAAAGACATT	59.965	CTGGGGGTTACATTTTTCATCTC	60.906	145
CL10099.Contig1_All_5533_1	AGAGAGAGAGAGAG	AG(2*7)	831	14	CCTGAGAGTGGAAAAGAGATGAAATCAAATCGAATTACGAA[AGAGAGAGAGAGAG]AAAGAAGAGACGAGATCATCTCCAACCGGACTGGAAACCCAAACAAATTTTGCAATTTTGAGC	CCTGAGAGTGGAAAAGAGATGAA	59.872	GCTCAAAATTGCAAAATTTGTTT	59.569	118
CL10099.Contig1_All_5533_2	AGAGAGAGAGAGAG	AG(2*7)	831	14	TTCCTGAGAGTGGAAAAGAGATGAAATCAAATCGAATTACGAA[AGAGAGAGAGAGAG]AAAGAAGAGACGAGATCATCTCCAACCGGACTGGAAACCCAAACAAATTTTGCAATTTTGAGC	TTCCTGAGAGTGGAAAAGAGATG	59.872	GCTCAAAATTGCAAAATTTGTTT	59.569	120
CL10099.Contig1_All_5533_3	AGAGAGAGAGAGAG	AG(2*7)	831	14	TTCCTGAGAGTGGAAAAGAGATGAAATCAAATCGAATTACGAA[AGAGAGAGAGAGAG]AAAGAAGAGACGAGATCATCTCCAACCGGACTGGAAACCCAAACAAATTTT	TTCCTGAGAGTGGAAAAGAGATG	59.872	AAAATTTGTTTGGGTTTCCAGTC	60.459	108
CL10099.Contig1_All_5533_4	AGAGAGAGAGAGAG	AG(2*7)	831	14	TCCTGAGAGTGGAAAAGAGATGAAATCAAATCGAATTACGAA[AGAGAGAGAGAGAG]AAAGAAGAGACGAGATCATCTCCAACCGGACTGGAAACCCAAACAAATTTTGCAATTTTGAGC	TCCTGAGAGTGGAAAAGAGATGA	60.368	GCTCAAAATTGCAAAATTTGTTT	59.569	119
CL10099.Contig1_All_5533_5	AGAGAGAGAGAGAG	AG(2*7)	831	14	TCTTCCTGAGAGTGGAAAAGAGATGAAATCAAATCGAATTACGAA[AGAGAGAGAGAGAG]AAAGAAGAGACGAGATCATCTCCAACCGGACTGGAAACCCAAACAAATTTTGCAATTTTGAGC	TCTTCCTGAGAGTGGAAAAGAGA	59.624	GCTCAAAATTGCAAAATTTGTTT	59.569	122
CL10101.Contig4_All_5540_1	CCACCACCACCACCA	CCA(3*5)	914	15	CCATCAGATCCACCTGTAACTTCACCACCTCCAGCTACTCCTCCAGTTCGCTCACCCCCGCCAACATCTAGTCCGCCGCCCCCGCCTATAACAAGTCCACCGCCAGTTGCATCT[CCACCACCACCACCA]TTGCAAAACTCTCCTCCACCAACATTT	CCATCAGATCCACCTGTAACTTC	59.878	AAATGTTGGTGGAGGAGAGTTTT	60.261	156
CL10101.Contig4_All_5540_2	CCACCACCACCACCA	CCA(3*5)	914	15	CCATCAGATCCACCTGTAACTTCACCACCTCCAGCTACTCCTCCAGTTCGCTCACCCCCGCCAACATCTAGTCCGCCGCCCCCGCCTATAACAAGTCCACCGCCAGTTGCATCT[CCACCACCACCACCA]TTGCAAAACTCTCCTCCACCAACATTTT	CCATCAGATCCACCTGTAACTTC	59.878	AAAATGTTGGTGGAGGAGAGTTT	60.261	157
CL10101.Contig4_All_5540_3	CCACCACCACCACCA	CCA(3*5)	914	15	CCATCAGATCCACCTGTAACTTCACCACCTCCAGCTACTCCTCCAGTTCGCTCACCCCCGCCAACATCTAGTCCGCCGCCCCCGCCTATAACAAGTCCACCGCCAGTTGCATCT[CCACCACCACCACCA]TTGCAAAACTCTCCTCCACCAACATTTTCT	CCATCAGATCCACCTGTAACTTC	59.878	AGAAAATGTTGGTGGAGGAGAGT	60.395	159
CL10101.Contig4_All_5540_4	CCACCACCACCACCA	CCA(3*5)	914	15	TCAGATCCACCTGTAACTTCACCACCTCCAGCTACTCCTCCAGTTCGCTCACCCCCGCCAACATCTAGTCCGCCGCCCCCGCCTATAACAAGTCCACCGCCAGTTGCATCT[CCACCACCACCACCA]TTGCAAAACTCTCCTCCACCAACATTT	TCAGATCCACCTGTAACTTCACC	60.409	AAATGTTGGTGGAGGAGAGTTTT	60.261	153
CL10101.Contig4_All_5540_5	CCACCACCACCACCA	CCA(3*5)	914	15	TCAGATCCACCTGTAACTTCACCACCTCCAGCTACTCCTCCAGTTCGCTCACCCCCGCCAACATCTAGTCCGCCGCCCCCGCCTATAACAAGTCCACCGCCAGTTGCATCT[CCACCACCACCACCA]TTGCAAAACTCTCCTCCACCAACATTTT	TCAGATCCACCTGTAACTTCACC	60.409	AAAATGTTGGTGGAGGAGAGTTT	60.261	154
CL10114.Contig1_All_5544_1	AGAGAGAGAGAG	AG(2*6)	1673	12	GGAACGAGAAGCAACAGATTATGTGAGAAATAAGATTCAATGATAGAGAAAAACACTATAGAATCGGAGCGAC[AGAGAGAGAGAG]AACGAAATGAAGATCTGACTGCAAGTAACAAGTAGAGGATTAAAGAGAATTCTAGGGAAGAGGAAGAGGATG	GGAACGAGAAGCAACAGATTATG	60.143	CATCCTCTTCCTCTTCCCTAGAA	60.202	157
CL10114.Contig1_All_5544_2	AGAGAGAGAGAG	AG(2*6)	1673	12	AACACTATAGAATCGGAGCGAC[AGAGAGAGAGAG]AACGAAATGAAGATCTGACTGCAAGTAACAAGTAGAGGATTAAAGAGAATTCTAGGGAAGAGGAAGAGGATG	AACACTATAGAATCGGAGCGACA	60.163	CATCCTCTTCCTCTTCCCTAGAA	60.202	106
CL10114.Contig1_All_5544_3	AGAGAGAGAGAG	AG(2*6)	1673	12	TTAGGAACGAGAAGCAACAGATTATGTGAGAAATAAGATTCAATGATAGAGAAAAACACTATAGAATCGGAGCGAC[AGAGAGAGAGAG]AACGAAATGAAGATCTGACTGCAAGTAACAAGTAGAGGATTAAAGAGAATTCTAGGGAAGAGGAAGAGGATG	TTAGGAACGAGAAGCAACAGATT	59.445	CATCCTCTTCCTCTTCCCTAGAA	60.202	160
CL10114.Contig1_All_5544_4	AGAGAGAGAGAG	AG(2*6)	1673	12	GGAACGAGAAGCAACAGATTATGTGAGAAATAAGATTCAATGATAGAGAAAAACACTATAGAATCGGAGCGAC[AGAGAGAGAGAG]AACGAAATGAAGATCTGACTGCAAGTAACAAGTAGAGGATTAAAGAGAATTCTAGGGAAGAGGAAGAGGATGA	GGAACGAGAAGCAACAGATTATG	60.143	TCATCCTCTTCCTCTTCCCTAGA	60.68	158
CL10114.Contig1_All_5544_5	AGAGAGAGAGAG	AG(2*6)	1673	12	GGAACGAGAAGCAACAGATTATGTGAGAAATAAGATTCAATGATAGAGAAAAACACTATAGAATCGGAGCGAC[AGAGAGAGAGAG]AACGAAATGAAGATCTGACTGCAAGTAACAAGTAGAGGATTAAAGAGAATTCTAGGGAAGAGGAAGAGGATGAGA	GGAACGAGAAGCAACAGATTATG	60.143	TCTCATCCTCTTCCTCTTCCCTA	60.68	160
CL10114.Contig2_All_5545_1	TCTCTCTCTCTCTCTC	TC(2*8)	169	16	TCATTCATGGATGTGCTACTTTGTAAAATGATGGTGGATTCATATCCACTCACAATTCTCTCTTCTATGCCCTGGCTAAAGGAAATCAGCTAAT[TCTCTCTCTCTCTCTC]TTTCTCTCTTCTAGCTGCATTTCACC	TCATTCATGGATGTGCTACTTTG	60.011	GGTGAAATGCAGCTAGAAGAGAG	59.688	136
CL10114.Contig2_All_5545_2	TCTCTCTCTCTCTCTC	TC(2*8)	169	16	TCATTCATGGATGTGCTACTTTGTAAAATGATGGTGGATTCATATCCACTCACAATTCTCTCTTCTATGCCCTGGCTAAAGGAAATCAGCTAAT[TCTCTCTCTCTCTCTC]TTTCTCTCTTCTAGCTGCATTTCACCT	TCATTCATGGATGTGCTACTTTG	60.011	AGGTGAAATGCAGCTAGAAGAGA	59.688	137
CL10114.Contig2_All_5545_3	TCTCTCTCTCTCTCTC	TC(2*8)	169	16	TCACAATTCTCTCTTCTATGCCCTGGCTAAAGGAAATCAGCTAAT[TCTCTCTCTCTCTCTC]TTTCTCTCTTCTAGCTGCATTTCACCTATCTGTCTGTAATTGCACATAGATCTCATCTTCTCTCGGGGTTATCGATA	TCACAATTCTCTCTTCTATGCCC	59.739	TATCGATAACCCCGAGAGAAGAT	60.297	138
CL10114.Contig2_All_5545_4	TCTCTCTCTCTCTCTC	TC(2*8)	169	16	TCACAATTCTCTCTTCTATGCCCTGGCTAAAGGAAATCAGCTAAT[TCTCTCTCTCTCTCTC]TTTCTCTCTTCTAGCTGCATTTCACCTATCTGTCTGTAATTGCACATAGATCTCATCTTCTCTCGGGGTTATCGATACATGCTGCGGTCATAGTCT	TCACAATTCTCTCTTCTATGCCC	59.739	AGACTATGACCGCAGCATGTATC	60.545	157
CL10114.Contig2_All_5545_5	TCTCTCTCTCTCTCTC	TC(2*8)	169	16	GCTGTCGACATCTTCTCATTCATGGATGTGCTACTTTGTAAAATGATGGTGGATTCATATCCACTCACAATTCTCTCTTCTATGCCCTGGCTAAAGGAAATCAGCTAAT[TCTCTCTCTCTCTCTC]TTTCTCTCTTCTAGCTGCATTTCACC	GCTGTCGACATCTTCTCATTCAT	60.654	GGTGAAATGCAGCTAGAAGAGAG	59.688	151
CL10119.Contig5_All_5546_2	TCTCTCTCTCTC	TC(2*6)	173	12	TTTTCTGCTCAGTTCATTGCTCTCTCTCTA[TCTCTCTCTCTC]TGTCTCTCACTTTTGTAATAGGAATGGGGAAGAAGACGAAGAAGCCAGGCCAAGGCAAAGAGAAAACAGAGCGGAAAAC	TTTTCTGCTCAGTTCATTGCTCT	60.547	GTTTTCCGCTCTGTTTTCTCTTT	60.274	121
CL10119.Contig5_All_5546_4	TCTCTCTCTCTC	TC(2*6)	173	12	CAGCTACAGCTCCTTGCTCTTATCTCTCTTTTTTCTGCTCAGTTCATTGCTCTCTCTCTA[TCTCTCTCTCTC]TGTCTCTCACTTTTGTAATAGGAATGGGGAAGAAGACGAAGAAGCCAGGCCAAGGCAAAGAGAAAACAGAGCGGAAAAC	CAGCTACAGCTCCTTGCTCTTAT	59.381	GTTTTCCGCTCTGTTTTCTCTTT	60.274	151
CL10119.Contig5_All_5546_5	TCTCTCTCTCTC	TC(2*6)	173	12	TTCTGCTCAGTTCATTGCTCTCTCTCTA[TCTCTCTCTCTC]TGTCTCTCACTTTTGTAATAGGAATGGGGAAGAAGACGAAGAAGCCAGGCCAAGGCAAAGAGAAAACAGAGCGGAAAAC	TTCTGCTCAGTTCATTGCTCTCT	60.695	GTTTTCCGCTCTGTTTTCTCTTT	60.274	119
CL10119.Contig5_All_5547_1	GACGACGACGACGAC	GAC(3*5)	1744	15	GGCATCTGACTCTGAATGGATAGACGAAGAT[GACGACGACGACGAC]GATGATGGAGAGGATGGTGATAGTAACGATGAAGATGAAGAATCAGAGGGTGAAAATAGTGAAGAGACTGATGATGAAGATGATGTTGAGG	GGCATCTGACTCTGAATGGATAG	60.11	CCTCAACATCATCTTCATCATCA	59.947	137
CL10119.Contig5_All_5547_2	GACGACGACGACGAC	GAC(3*5)	1744	15	GGCATCTGACTCTGAATGGATAGACGAAGAT[GACGACGACGACGAC]GATGATGGAGAGGATGGTGATAGTAACGATGAAGATGAAGAATCAGAGGGTGAAAATAGTGAAGAGACTGATGATGAAGATGATGTTGAGGTCAAGAATCC	GGCATCTGACTCTGAATGGATAG	60.11	GGATTCTTGACCTCAACATCATC	59.825	147
CL10119.Contig5_All_5547_3	GACGACGACGACGAC	GAC(3*5)	1744	15	GGCATCTGACTCTGAATGGATAGACGAAGAT[GACGACGACGACGAC]GATGATGGAGAGGATGGTGATAGTAACGATGAAGATGAAGAATCAGAGG	GGCATCTGACTCTGAATGGATAG	60.11	CCTCTGATTCTTCATCTTCATCG	60.214	95
CL10119.Contig5_All_5547_4	GACGACGACGACGAC	GAC(3*5)	1744	15	GGCATCTGACTCTGAATGGATAGACGAAGAT[GACGACGACGACGAC]GATGATGGAGAGGATGGTGATAGTAACGATGAAGATGAAGAATCAGAGGGTGA	GGCATCTGACTCTGAATGGATAG	60.11	TCACCCTCTGATTCTTCATCTTC	59.705	99
CL10119.Contig5_All_5547_5	GACGACGACGACGAC	GAC(3*5)	1744	15	AGCTTGATGAATGGAAGTGTCTCCTACCGGCATCTGACTCTGAATGGATAGACGAAGAT[GACGACGACGACGAC]GATGATGGAGAGGATGGTGATAGTAACGATGAAGATGAAGAATCAGAGG	AGCTTGATGAATGGAAGTGTCTC	59.771	CCTCTGATTCTTCATCTTCATCG	60.214	123
CL10125.Contig3_All_5551_1	AGAAGAAGAAGAAGA	AGA(3*5)	369	15	ATAAGCAGAAGCAGACTGTGTCCAACAAAAAAGGACTACAACAAAAGG[AGAAGAAGAAGAAGA]CAATTACAGTTCCTCAACTAATTAGCAGATTAAAGGAGCTAAGTATCATTGATTATGGTGAAACAGGAAAAATGC	ATAAGCAGAAGCAGACTGTGTCC	59.963	GCATTTTTCCTGTTTCACCATAA	60.226	138
CL10125.Contig3_All_5551_2	AGAAGAAGAAGAAGA	AGA(3*5)	369	15	GGATAAGCAGAAGCAGACTGTGTCCAACAAAAAAGGACTACAACAAAAGG[AGAAGAAGAAGAAGA]CAATTACAGTTCCTCAACTAATTAGCAGATTAAAGGAGCTAAGTATCATTGATTATGGTGAAACAGGAAAAATGC	GGATAAGCAGAAGCAGACTGTGT	59.963	GCATTTTTCCTGTTTCACCATAA	60.226	140
CL10125.Contig3_All_5551_3	AGAAGAAGAAGAAGA	AGA(3*5)	369	15	AGGATAAGCAGAAGCAGACTGTGTCCAACAAAAAAGGACTACAACAAAAGG[AGAAGAAGAAGAAGA]CAATTACAGTTCCTCAACTAATTAGCAGATTAAAGGAGCTAAGTATCATTGATTATGGTGAAACAGGAAAAATGC	AGGATAAGCAGAAGCAGACTGTG	60.089	GCATTTTTCCTGTTTCACCATAA	60.226	141
CL10125.Contig3_All_5551_4	AGAAGAAGAAGAAGA	AGA(3*5)	369	15	TGAAGGATAAGCAGAAGCAGACTGTGTCCAACAAAAAAGGACTACAACAAAAGG[AGAAGAAGAAGAAGA]CAATTACAGTTCCTCAACTAATTAGCAGATTAAAGGAGCTAAGTATCATTGATTATGGTGAAACAGGAAAAATGC	TGAAGGATAAGCAGAAGCAGACT	59.688	GCATTTTTCCTGTTTCACCATAA	60.226	144
CL10125.Contig3_All_5551_5	AGAAGAAGAAGAAGA	AGA(3*5)	369	15	GTGAAGGATAAGCAGAAGCAGACTGTGTCCAACAAAAAAGGACTACAACAAAAGG[AGAAGAAGAAGAAGA]CAATTACAGTTCCTCAACTAATTAGCAGATTAAAGGAGCTAAGTATCATTGATTATGGTGAAACAGGAAAAATGC	GTGAAGGATAAGCAGAAGCAGAC	59.561	GCATTTTTCCTGTTTCACCATAA	60.226	145
CL10129.Contig1_All_5552_1	GAAGAAGAAGAAGAA	GAA(3*5)	229	15	CCTAATTCAGCCTAGAGAGGAGCAGCAGCG[GAAGAAGAAGAAGAA]AGGCAGGAAATGAAAGTATTTTCCTCTTTAATTACTCAGATTTCTTTCTTTCATCTCTGCATTATTATTTGCTAAGGTTCAATTTCCG	CCTAATTCAGCCTAGAGAGGAGC	60.018	CGGAAATTGAACCTTAGCAAATA	59.545	133
CL10129.Contig1_All_5552_2	GAAGAAGAAGAAGAA	GAA(3*5)	229	15	CCTAATTCAGCCTAGAGAGGAGCAGCAGCG[GAAGAAGAAGAAGAA]AGGCAGGAAATGAAAGTATTTTCCTCTTTAATTACTCAGATTTCTTTCTTTCATCTCTGCATTATTATTTGCTAAGGTTCAATTTCCGACCACCCACCTTCTGTTTGTGAAAAT	CCTAATTCAGCCTAGAGAGGAGC	60.018	ATTTTCACAAACAGAAGGTGGGT	60.995	159
CL10129.Contig1_All_5552_3	GAAGAAGAAGAAGAA	GAA(3*5)	229	15	CCTAATTCAGCCTAGAGAGGAGCAGCAGCG[GAAGAAGAAGAAGAA]AGGCAGGAAATGAAAGTATTTTCCTCTTTAATTACTCAGATTTCTTTCTTTCATCTCTGCATTATTATTTGCTAAGGTTCAATTTCCGA	CCTAATTCAGCCTAGAGAGGAGC	60.018	TCGGAAATTGAACCTTAGCAAAT	61.115	134
CL10129.Contig1_All_5552_4	GAAGAAGAAGAAGAA	GAA(3*5)	229	15	TAATTCAGCCTAGAGAGGAGCAGCAGCG[GAAGAAGAAGAAGAA]AGGCAGGAAATGAAAGTATTTTCCTCTTTAATTACTCAGATTTCTTTCTTTCATCTCTGCATTATTATTTGCTAAGGTTCAATTTCCG	TAATTCAGCCTAGAGAGGAGCAG	59.317	CGGAAATTGAACCTTAGCAAATA	59.545	131
CL10129.Contig1_All_5552_5	GAAGAAGAAGAAGAA	GAA(3*5)	229	15	CTAATTCAGCCTAGAGAGGAGCAGCAGCG[GAAGAAGAAGAAGAA]AGGCAGGAAATGAAAGTATTTTCCTCTTTAATTACTCAGATTTCTTTCTTTCATCTCTGCATTATTATTTGCTAAGGTTCAATTTCCG	CTAATTCAGCCTAGAGAGGAGCA	59.317	CGGAAATTGAACCTTAGCAAATA	59.545	132
CL10143.Contig6_All_5556_1	ACCACCACCACCACC	ACC(3*5)	3266	15	CCAACAATAGGGTTTTACCATCATCAAGCTCCTCCTGTTCCTTGGCCAGCAGCAGCTTCAACTCATGGTAATGGATTGCTGCCGCCCTACA[ACCACCACCACCACC]CAGTATTTGCAACTCCGATGGGATATGGACTGAATGGGAACTCACACTTC	CCAACAATAGGGTTTTACCATCA	59.991	GAAGTGTGAGTTCCCATTCAGTC	60.031	156
CL10143.Contig6_All_5556_2	ACCACCACCACCACC	ACC(3*5)	3266	15	CCAACAATAGGGTTTTACCATCATCAAGCTCCTCCTGTTCCTTGGCCAGCAGCAGCTTCAACTCATGGTAATGGATTGCTGCCGCCCTACA[ACCACCACCACCACC]CAGTATTTGCAACTCCGATGGGATATGGACTGAATGGGAACTCA	CCAACAATAGGGTTTTACCATCA	59.991	TGAGTTCCCATTCAGTCCATATC	60.201	150
CL10143.Contig6_All_5556_3	ACCACCACCACCACC	ACC(3*5)	3266	15	ACCTCCAACAATAGGGTTTTACCATCATCAAGCTCCTCCTGTTCCTTGGCCAGCAGCAGCTTCAACTCATGGTAATGGATTGCTGCCGCCCTACA[ACCACCACCACCACC]CAGTATTTGCAACTCCGATGGGATATGGACTGAATGGGAACTCACACTTC	ACCTCCAACAATAGGGTTTTACC	59.555	GAAGTGTGAGTTCCCATTCAGTC	60.031	160
CL10143.Contig6_All_5556_4	ACCACCACCACCACC	ACC(3*5)	3266	15	ACCTCCAACAATAGGGTTTTACCATCATCAAGCTCCTCCTGTTCCTTGGCCAGCAGCAGCTTCAACTCATGGTAATGGATTGCTGCCGCCCTACA[ACCACCACCACCACC]CAGTATTTGCAACTCCGATGGGATATGGACTGAATGGGAACTCA	ACCTCCAACAATAGGGTTTTACC	59.555	TGAGTTCCCATTCAGTCCATATC	60.201	154
CL10143.Contig6_All_5556_5	ACCACCACCACCACC	ACC(3*5)	3266	15	AGCAGCTTCAACTCATGGTAATGGATTGCTGCCGCCCTACA[ACCACCACCACCACC]CAGTATTTGCAACTCCGATGGGATATGGACTGAATGGGAACTCACACTTC	AGCAGCTTCAACTCATGGTAATG	60.675	GAAGTGTGAGTTCCCATTCAGTC	60.031	106
CL10143.Contig7_All_5557_1	TTCTTCTTCTTCTTCTTC	TTC(3*6)	323	18	CATGTTATCCTTTTTATCGCTGCCTCCTCTAACAACAGCATCCCGGTTTCTCTT[TTCTTCTTCTTCTTCTTC]TGCTTCTTTTGTCAGCACAGGAGGATTCGGGGGGTTATTATACCCATCTGAAAGTGCTGC	CATGTTATCCTTTTTATCGCTGC	60.006	GCAGCACTTTCAGATGGGTATAA	60.503	132
CL10143.Contig7_All_5557_2	TTCTTCTTCTTCTTCTTC	TTC(3*6)	323	18	CCATGTTATCCTTTTTATCGCTGCCTCCTCTAACAACAGCATCCCGGTTTCTCTT[TTCTTCTTCTTCTTCTTC]TGCTTCTTTTGTCAGCACAGGAGGATTCGGGGGGTTATTATACCCATCTGAAAGTGCTGC	CCATGTTATCCTTTTTATCGCTG	59.878	GCAGCACTTTCAGATGGGTATAA	60.503	133
CL10143.Contig7_All_5557_3	TTCTTCTTCTTCTTCTTC	TTC(3*6)	323	18	GTTATCCTTTTTATCGCTGCCTCCTCTAACAACAGCATCCCGGTTTCTCTT[TTCTTCTTCTTCTTCTTC]TGCTTCTTTTGTCAGCACAGGAGGATTCGGGGGGTTATTATACCCATCTGAAAGTGCTGC	GTTATCCTTTTTATCGCTGCCTC	60.445	GCAGCACTTTCAGATGGGTATAA	60.503	129
CL10143.Contig7_All_5557_4	TTCTTCTTCTTCTTCTTC	TTC(3*6)	323	18	TTCCATGTTATCCTTTTTATCGCTGCCTCCTCTAACAACAGCATCCCGGTTTCTCTT[TTCTTCTTCTTCTTCTTC]TGCTTCTTTTGTCAGCACAGGAGGATTCGGGGGGTTATTATACCCATCTGAAAGTGCTGC	TTCCATGTTATCCTTTTTATCGC	59.391	GCAGCACTTTCAGATGGGTATAA	60.503	135
CL10143.Contig7_All_5557_5	TTCTTCTTCTTCTTCTTC	TTC(3*6)	323	18	TTTTTATCGCTGCCTCCTCTAACAACAGCATCCCGGTTTCTCTT[TTCTTCTTCTTCTTCTTC]TGCTTCTTTTGTCAGCACAGGAGGATTCGGGGGGTTATTATACCCATCTGAAAGTGCTGCAGGTCCACCAAAATGGAACAGGGAAAAACCTGAATTCT	TTTTTATCGCTGCCTCCTCTAAC	61.032	AGAATTCAGGTTTTTCCCTGTTC	59.874	160
CL10149.Contig5_All_5564_3	CTTCTTCTTCTTCTT	CTT(3*5)	637	15	AGTGATGTTGCTATGGATTCCCCTGCCTCGATCATCTCGATTTCG[CTTCTTCTTCTTCTT]CGCCTCGCACGAAAGTTTCTGAACGCGATCTGGATTGTGATTGCAGCGTCTTCTTGGCGGAACAGATCGGCGGTTGAACTCTGTTTTTCAACTGAAACGG	AGTGATGTTGCTATGGATTCCC	60.215	CCGTTTCAGTTGAAAAACAGAGT	59.719	160
CL10149.Contig5_All_5564_5	CTTCTTCTTCTTCTT	CTT(3*5)	637	15	TAGTGATGTTGCTATGGATTCCCCTGCCTCGATCATCTCGATTTCG[CTTCTTCTTCTTCTT]CGCCTCGCACGAAAGTTTCTGAACGCGATCTGGATTGTGATTGCAGCGTCTTCTTGGCGGAACAGATCGGCGGTTGAACTCTGTTTTTCAACTGAAACG	TAGTGATGTTGCTATGGATTCCC	60.218	CGTTTCAGTTGAAAAACAGAGTTC	59.386	160
CL10158.Contig1_All_5565_1	ATATATATATATATATAT	AT(2*9)	293	18	CAATGAGTGTGGAGCAGTGTTAGCTCCATTTG[ATATATATATATATATAT]TCTTAAAATATCTTTTCTTTCAAACTCATCTTCTTTAAACCAAAATCAAAGCAGAGTTTAGCTTAATCATAGTGTACCCATATCAAGATCCTCTGCTGTT	CAATGAGTGTGGAGCAGTGTTAG	59.85	AACAGCAGAGGATCTTGATATGG	59.628	150
CL10158.Contig1_All_5565_4	ATATATATATATATATAT	AT(2*9)	293	18	CAATGAGTGTGGAGCAGTGTTAGCTCCATTTG[ATATATATATATATATAT]TCTTAAAATATCTTTTCTTTCAAACTCATCTTCTTTAAACCAAAATCAAAGCAGAGTTTAGCTTAATCATAGTGTACCCATATCAAGATCCTCTGCT	CAATGAGTGTGGAGCAGTGTTAG	59.85	AGCAGAGGATCTTGATATGGGTA	59.127	147
CL10158.Contig1_All_5565_5	ATATATATATATATATAT	AT(2*9)	293	18	AATGAGTGTGGAGCAGTGTTAGCTCCATTTG[ATATATATATATATATAT]TCTTAAAATATCTTTTCTTTCAAACTCATCTTCTTTAAACCAAAATCAAAGCAGAGTTTAGCTTAATCATAGTGTACCCATATCAAGATCCTCTGCTGTT	AATGAGTGTGGAGCAGTGTTAGC	60.734	AACAGCAGAGGATCTTGATATGG	59.628	149
CL10178.Contig2_All_5568_1	GAGAGAGAGAGAGAGA	GA(2*8)	1129	16	TGCAATAAGGAACCAAGACAAGTCAAATGATGATTTATGGACTT[GAGAGAGAGAGAGAGA]ACGAAATAATTCTTGCTTGTGATTGCTGCTGTAAGTGT	TGCAATAAGGAACCAAGACAAGT	60.048	ACACTTACAGCAGCAATCACAAG	59.502	98
CL10178.Contig2_All_5568_2	GAGAGAGAGAGAGAGA	GA(2*8)	1129	16	TAGCTTGCAATAAGGAACCAAGACAAGTCAAATGATGATTTATGGACTT[GAGAGAGAGAGAGAGA]ACGAAATAATTCTTGCTTGTGATTGCTGCTGTAAGTGT	TAGCTTGCAATAAGGAACCAAGA	60.257	ACACTTACAGCAGCAATCACAAG	59.502	103
CL10178.Contig2_All_5568_3	GAGAGAGAGAGAGAGA	GA(2*8)	1129	16	AAACTTCCCCATTATTGTGAACCAGATTTTATAGCTTGCAATAAGGAACCAAGACAAGTCAAATGATGATTTATGGACTT[GAGAGAGAGAGAGAGA]ACGAAATAATTCTTGCTTGTGATTGCTGCTGTAAGTGT	AAACTTCCCCATTATTGTGAACC	60.327	ACACTTACAGCAGCAATCACAAG	59.502	134
CL10178.Contig2_All_5568_4	GAGAGAGAGAGAGAGA	GA(2*8)	1129	16	GCCTTAAACTTCCCCATTATTGTGAACCAGATTTTATAGCTTGCAATAAGGAACCAAGACAAGTCAAATGATGATTTATGGACTT[GAGAGAGAGAGAGAGA]ACGAAATAATTCTTGCTTGTGATTGCTGCTGTAAGTGT	GCCTTAAACTTCCCCATTATTGT	59.656	ACACTTACAGCAGCAATCACAAG	59.502	139
CL10178.Contig2_All_5568_5	GAGAGAGAGAGAGAGA	GA(2*8)	1129	16	AAGGAACCAAGACAAGTCAAATGATGATTTATGGACTT[GAGAGAGAGAGAGAGA]ACGAAATAATTCTTGCTTGTGATTGCTGCTGTAAGTGT	AAGGAACCAAGACAAGTCAAATG	59.552	ACACTTACAGCAGCAATCACAAG	59.502	92
CL10180.Contig2_All_5569_1	TTCTTCTTCTTCTTCTTCTTC	TTC(3*7)	324	21	CGGACCCTACACAGATTGTATTCATATATGTCTTAGATTAATCATAGATATAGAGATAGAATGATAGATGTACTTGGGGAGATTTG[TTCTTCTTCTTCTTCTTCTTC]TTGCTTCTATCAAATCTCAAACCCTAACTAATCCGATTGGA	CGGACCCTACACAGATTGTATTC	59.776	TCCAATCGGATTAGTTAGGGTTT	60.083	148
CL10180.Contig2_All_5569_2	TTCTTCTTCTTCTTCTTCTTC	TTC(3*7)	324	21	CGGACCCTACACAGATTGTATTCATATATGTCTTAGATTAATCATAGATATAGAGATAGAATGATAGATGTACTTGGGGAGATTTG[TTCTTCTTCTTCTTCTTCTTC]TTGCTTCTATCAAATCTCAAACCC	CGGACCCTACACAGATTGTATTC	59.776	GGGTTTGAGATTTGATAGAAGCA	59.622	131
CL10180.Contig2_All_5569_3	TTCTTCTTCTTCTTCTTCTTC	TTC(3*7)	324	21	TCGGACCCTACACAGATTGTATTCATATATGTCTTAGATTAATCATAGATATAGAGATAGAATGATAGATGTACTTGGGGAGATTTG[TTCTTCTTCTTCTTCTTCTTC]TTGCTTCTATCAAATCTCAAACCC	TCGGACCCTACACAGATTGTATT	59.776	GGGTTTGAGATTTGATAGAAGCA	59.622	132
CL10180.Contig2_All_5569_4	TTCTTCTTCTTCTTCTTCTTC	TTC(3*7)	324	21	CGGACCCTACACAGATTGTATTCATATATGTCTTAGATTAATCATAGATATAGAGATAGAATGATAGATGTACTTGGGGAGATTTG[TTCTTCTTCTTCTTCTTCTTC]TTGCTTCTATCAAATCTCAAACCCTAACTAATCCGATTGGAGATGAAA	CGGACCCTACACAGATTGTATTC	59.776	TTTCATCTCCAATCGGATTAGTT	59.006	155
CL10180.Contig2_All_5569_5	TTCTTCTTCTTCTTCTTCTTC	TTC(3*7)	324	21	TCGGACCCTACACAGATTGTATTCATATATGTCTTAGATTAATCATAGATATAGAGATAGAATGATAGATGTACTTGGGGAGATTTG[TTCTTCTTCTTCTTCTTCTTC]TTGCTTCTATCAAATCTCAAACCCTAACTAATCCGATTGGAGATGAAA	TCGGACCCTACACAGATTGTATT	59.776	TTTCATCTCCAATCGGATTAGTT	59.006	156
CL1020.Contig2_All_1058_1	GGAATGGAATGGAATGGAAT	GGAAT(5*4)	378	20	AACACACCTTCAGCTATCAGTCCTCCCACCATG[GGAATGGAATGGAATGGAAT]GTAATGAAGAAGATGCAGAAACTGAAGAAGTCCATTCTAATGATCACTTGGATCTCTGTCTCATCTTTCGGCGCTTCCTCTTGAGCCTCCTCATTCTCTTCTTCTTC	AACACACCTTCAGCTATCAGTCC	59.696	GAAGAAGAAGAGAATGAGGAGGC	59.981	160
CL1020.Contig2_All_1058_2	GGAATGGAATGGAATGGAAT	GGAAT(5*4)	378	20	CACACCTTCAGCTATCAGTCCTCCCACCATG[GGAATGGAATGGAATGGAAT]GTAATGAAGAAGATGCAGAAACTGAAGAAGTCCATTCTAATGATCACTTGGATCTCTGTCTCATCTTTCGGCGCTTCCTCTTGAGCCTCCTCATTCTCTTCTTCTTC	CACACCTTCAGCTATCAGTCCTC	60.316	GAAGAAGAAGAGAATGAGGAGGC	59.981	158
CL1020.Contig2_All_1058_3	GGAATGGAATGGAATGGAAT	GGAAT(5*4)	378	20	ACACACCTTCAGCTATCAGTCCTCCCACCATG[GGAATGGAATGGAATGGAAT]GTAATGAAGAAGATGCAGAAACTGAAGAAGTCCATTCTAATGATCACTTGGATCTCTGTCTCATCTTTCGGCGCTTCCTCTTGAGCCTCCTCATTCTCTTCTTCTTC	ACACACCTTCAGCTATCAGTCCT	59.333	GAAGAAGAAGAGAATGAGGAGGC	59.981	159
CL1020.Contig2_All_1058_4	GGAATGGAATGGAATGGAAT	GGAAT(5*4)	378	20	ACACACCTTCAGCTATCAGTCCTCCCACCATG[GGAATGGAATGGAATGGAAT]GTAATGAAGAAGATGCAGAAACTGAAGAAGTCCATTCTAATGATCACTTGGATCTCTGTCTCATCTTTCGGCGCTTCCTCTTGAGCCTCCTCATTCTCTTCTTCTTCC	ACACACCTTCAGCTATCAGTCCT	59.333	GGAAGAAGAAGAGAATGAGGAGG	59.846	160
CL1020.Contig2_All_1058_5	GGAATGGAATGGAATGGAAT	GGAAT(5*4)	378	20	AACACACCTTCAGCTATCAGTCCTCCCACCATG[GGAATGGAATGGAATGGAAT]GTAATGAAGAAGATGCAGAAACTGAAGAAGTCCATTC	AACACACCTTCAGCTATCAGTCC	59.696	GAATGGACTTCTTCAGTTTCTGC	59.406	90
CL10225.Contig1_All_5575_1	GAAGAAGAAGAAGAA	GAA(3*5)	197	15	TGGAACATCAACAACAATAGAACAAAACTACATAACAATTCTACTATCACGAAAGACACACATAAGAT[GAAGAAGAAGAAGAA]ACCTTATGATTTACAAAATAGTTAGCAAGTTATGCTGCTTTCACA	TGGAACATCAACAACAATAGAACA	59.424	TGTGAAAGCAGCATAACTTGCTA	60.089	128
CL10225.Contig1_All_5575_2	GAAGAAGAAGAAGAA	GAA(3*5)	197	15	TGGAACATCAACAACAATAGAACAAAACTACATAACAATTCTACTATCACGAAAGACACACATAAGAT[GAAGAAGAAGAAGAA]ACCTTATGATTTACAAAATAGTTAGCAAGTTATGCTGCTTTCACACAATCCACCTCGTAT	TGGAACATCAACAACAATAGAACA	59.424	ATACGAGGTGGATTGTGTGAAAG	60.289	143
CL10225.Contig1_All_5575_3	GAAGAAGAAGAAGAA	GAA(3*5)	197	15	TGGAACATCAACAACAATAGAACAAAACTACATAACAATTCTACTATCACGAAAGACACACATAAGAT[GAAGAAGAAGAAGAA]ACCTTATGATTTACAAAATAGTTAGCAAGTTATGCTGCTTTCACACAA	TGGAACATCAACAACAATAGAACA	59.424	TTGTGTGAAAGCAGCATAACTTG	60.345	131
CL10225.Contig1_All_5575_4	GAAGAAGAAGAAGAA	GAA(3*5)	197	15	TGATAGTGGAACATCAACAACAATAGAACAAAACTACATAACAATTCTACTATCACGAAAGACACACATAAGAT[GAAGAAGAAGAAGAA]ACCTTATGATTTACAAAATAGTTAGCAAGTTATGCTGCTTTCACA	TGATAGTGGAACATCAACAACAA	58.068	TGTGAAAGCAGCATAACTTGCTA	60.089	134
CL10225.Contig1_All_5575_5	GAAGAAGAAGAAGAA	GAA(3*5)	197	15	TGATAGTGGAACATCAACAACAATAGAACAAAACTACATAACAATTCTACTATCACGAAAGACACACATAAGAT[GAAGAAGAAGAAGAA]ACCTTATGATTTACAAAATAGTTAGCAAGTTATGCTGCTTTCACACAATCCACCTCGTAT	TGATAGTGGAACATCAACAACAA	58.068	ATACGAGGTGGATTGTGTGAAAG	60.289	149
CL10225.Contig2_All_5576_1	TTCTTCTTCTTCTTCTTC	TTC(3*6)	219	18	AAACTGTCAATCTGTTCGTGGTTTATAGAATACACCGATTCTGTTGTTGTTTCATTTCGTCATTG[TTCTTCTTCTTCTTCTTC]ATCTGGGCTTGATTTGCTAGCCTGAATTTG	AAACTGTCAATCTGTTCGTGGTT	59.957	CAAATTCAGGCTAGCAAATCAAG	60.257	113
CL10225.Contig2_All_5576_2	TTCTTCTTCTTCTTCTTC	TTC(3*6)	219	18	AACTGTCAATCTGTTCGTGGTTTATAGAATACACCGATTCTGTTGTTGTTTCATTTCGTCATTG[TTCTTCTTCTTCTTCTTC]ATCTGGGCTTGATTTGCTAGCCTGAATTTGGTTTCCGCCAAGGAAATTAAGCCCAGATAG	AACTGTCAATCTGTTCGTGGTTT	59.957	CTATCTGGGCTTAATTTCCTTGG	60.313	142
CL10225.Contig2_All_5576_3	TTCTTCTTCTTCTTCTTC	TTC(3*6)	219	18	AAACTGTCAATCTGTTCGTGGTTTATAGAATACACCGATTCTGTTGTTGTTTCATTTCGTCATTG[TTCTTCTTCTTCTTCTTC]ATCTGGGCTTGATTTGCTAGCCTGAATTTGGTTTCCGCCAAGGAAATTAAGCCCAGATAG	AAACTGTCAATCTGTTCGTGGTT	59.957	CTATCTGGGCTTAATTTCCTTGG	60.313	143
CL10225.Contig2_All_5576_4	TTCTTCTTCTTCTTCTTC	TTC(3*6)	219	18	AACTGTCAATCTGTTCGTGGTTTATAGAATACACCGATTCTGTTGTTGTTTCATTTCGTCATTG[TTCTTCTTCTTCTTCTTC]ATCTGGGCTTGATTTGCTAGCCTGAATTTGGTTT	AACTGTCAATCTGTTCGTGGTTT	59.957	AAACCAAATTCAGGCTAGCAAAT	60.357	116
CL10225.Contig2_All_5576_5	TTCTTCTTCTTCTTCTTC	TTC(3*6)	219	18	AAACTGTCAATCTGTTCGTGGTTTATAGAATACACCGATTCTGTTGTTGTTTCATTTCGTCATTG[TTCTTCTTCTTCTTCTTC]ATCTGGGCTTGATTTGCTAGCCTGAATTTGGTTT	AAACTGTCAATCTGTTCGTGGTT	59.957	AAACCAAATTCAGGCTAGCAAAT	60.357	117
CL10229.Contig4_All_5577_1	CCTCCTCCTCCTCCT	CCT(3*5)	3659	15	GTTAGTAGGAAGTTGGTTCGGCTTATGAATGGCGATGTGCAATACTTGAGGGAGGCCGGAAGGTCTACTTTCATCGTCGCGGTTGAGCTTGCAGCCGCCACTTCGAGTAAG[CCTCCTCCTCCTCCT]CGTGGTTAGTGTCATTGCGGTTTTT	GTTAGTAGGAAGTTGGTTCGGCT	60.07	AAAAACCGCAATGACACTAACC	60.276	151
CL10229.Contig4_All_5577_2	CCTCCTCCTCCTCCT	CCT(3*5)	3659	15	TTAGTAGGAAGTTGGTTCGGCTTATGAATGGCGATGTGCAATACTTGAGGGAGGCCGGAAGGTCTACTTTCATCGTCGCGGTTGAGCTTGCAGCCGCCACTTCGAGTAAG[CCTCCTCCTCCTCCT]CGTGGTTAGTGTCATTGCGGTTTTT	TTAGTAGGAAGTTGGTTCGGCTT	60.506	AAAAACCGCAATGACACTAACC	60.276	150
CL10229.Contig4_All_5577_3	CCTCCTCCTCCTCCT	CCT(3*5)	3659	15	TAGTAGGAAGTTGGTTCGGCTTATGAATGGCGATGTGCAATACTTGAGGGAGGCCGGAAGGTCTACTTTCATCGTCGCGGTTGAGCTTGCAGCCGCCACTTCGAGTAAG[CCTCCTCCTCCTCCT]CGTGGTTAGTGTCATTGCGGTTTTT	TAGTAGGAAGTTGGTTCGGCTTA	59.358	AAAAACCGCAATGACACTAACC	60.276	149
CL10229.Contig4_All_5577_4	CCTCCTCCTCCTCCT	CCT(3*5)	3659	15	ACGTTAGTAGGAAGTTGGTTCGGCTTATGAATGGCGATGTGCAATACTTGAGGGAGGCCGGAAGGTCTACTTTCATCGTCGCGGTTGAGCTTGCAGCCGCCACTTCGAGTAAG[CCTCCTCCTCCTCCT]CGTGGTTAGTGTCATTGCGGTTTTT	ACGTTAGTAGGAAGTTGGTTCGG	60.771	AAAAACCGCAATGACACTAACC	60.276	153
CL10229.Contig4_All_5577_5	CCTCCTCCTCCTCCT	CCT(3*5)	3659	15	GTTAGTAGGAAGTTGGTTCGGCTTATGAATGGCGATGTGCAATACTTGAGGGAGGCCGGAAGGTCTACTTTCATCGTCGCGGTTGAGCTTGCAGCCGCCACTTCGAGTAAG[CCTCCTCCTCCTCCT]CGTGGTTAGTGTCATTGCGGTT	GTTAGTAGGAAGTTGGTTCGGCT	60.07	AACCGCAATGACACTAACCAC	59.912	148
CL1022.Contig1_All_1059_1	GATGATGATGATGAT	GAT(3*5)	826	15	TGGTGATCATGACGAATTAAATGGTCAAGATGATGATTTATCTGATAAAAATGAAACAGGCATTAGAGAA[GATGATGATGATGAT]GGTGATAAAGACAATTCCCCTTTGAAAACTTCATCTTCCT	TGGTGATCATGACGAATTAAATG	59.712	AGGAAGATGAAGTTTTCAAAGGG	59.992	125
CL1022.Contig1_All_1059_2	GATGATGATGATGAT	GAT(3*5)	826	15	TGGTGATCATGACGAATTAAATGGTCAAGATGATGATTTATCTGATAAAAATGAAACAGGCATTAGAGAA[GATGATGATGATGAT]GGTGATAAAGACAATTCCCCTTTGAAAACTTCATCTTCCTCATTATCTGGAACCGAAAAAGTATGGTTGACAGA	TGGTGATCATGACGAATTAAATG	59.712	TCTGTCAACCATACTTTTTCGGT	59.92	159
CL1022.Contig1_All_1059_3	GATGATGATGATGAT	GAT(3*5)	826	15	TGGTGATCATGACGAATTAAATGGTCAAGATGATGATTTATCTGATAAAAATGAAACAGGCATTAGAGAA[GATGATGATGATGAT]GGTGATAAAGACAATTCCCCTTTGAAAACTTCATCTTCCTCATTATCTGGAACCGAAAAAGTATGGT	TGGTGATCATGACGAATTAAATG	59.712	ACCATACTTTTTCGGTTCCAGAT	60.121	152
CL1022.Contig1_All_1059_4	GATGATGATGATGAT	GAT(3*5)	826	15	TGGTGATCATGACGAATTAAATGGTCAAGATGATGATTTATCTGATAAAAATGAAACAGGCATTAGAGAA[GATGATGATGATGAT]GGTGATAAAGACAATTCCCCTTTGA	TGGTGATCATGACGAATTAAATG	59.712	TCAAAGGGGAATTGTCTTTATCA	59.83	110
CL1022.Contig1_All_1059_5	GATGATGATGATGAT	GAT(3*5)	826	15	TGGTGATCATGACGAATTAAATGGTCAAGATGATGATTTATCTGATAAAAATGAAACAGGCATTAGAGAA[GATGATGATGATGAT]GGTGATAAAGACAATTCCCCTTTGAAAACTTC	TGGTGATCATGACGAATTAAATG	59.712	GAAGTTTTCAAAGGGGAATTGTC	60.205	117
CL1022.Contig1_All_1060_1	TGATGATGATGATGATGA	TGA(3*6)	936	18	ACCGAAAAAGTATGGTTGACAGAAGAAACTTTCCTTGAATTATC[TGATGATGATGATGATGA]TAGGCATTGTGTAGACAAAACTCATGAGGTTGTTGATGTTATAGATCTATTGTCTCCTTCACCTGTTCATAGAGATGAAACTTGCAGCAA	ACCGAAAAAGTATGGTTGACAGA	59.92	TTGCTGCAAGTTTCATCTCTATG	59.549	152
CL1022.Contig1_All_1060_2	TGATGATGATGATGATGA	TGA(3*6)	936	18	ATCTGGAACCGAAAAAGTATGGTTGACAGAAGAAACTTTCCTTGAATTATC[TGATGATGATGATGATGA]TAGGCATTGTGTAGACAAAACTCATGAGGTTGTTGATGTTATAGATCTATTGTCTCCTTCACCTGTTCATAGAGATGAAACTTGCAGCAA	ATCTGGAACCGAAAAAGTATGGT	60.121	TTGCTGCAAGTTTCATCTCTATG	59.549	159
CL1022.Contig1_All_1060_3	TGATGATGATGATGATGA	TGA(3*6)	936	18	GAACCGAAAAAGTATGGTTGACAGAAGAAACTTTCCTTGAATTATC[TGATGATGATGATGATGA]TAGGCATTGTGTAGACAAAACTCATGAGGTTGTTGATGTTATAGATCTATTGTCTCCTTCACCTGTTCATAGAGATGAAACTTGCAGCAA	GAACCGAAAAAGTATGGTTGACA	60.263	TTGCTGCAAGTTTCATCTCTATG	59.549	154
CL1022.Contig1_All_1060_4	TGATGATGATGATGATGA	TGA(3*6)	936	18	CCGAAAAAGTATGGTTGACAGAAGAAACTTTCCTTGAATTATC[TGATGATGATGATGATGA]TAGGCATTGTGTAGACAAAACTCATGAGGTTGTTGATGTTATAGATCTATTGTCTCCTTCACCTGTTCATAGAGATGAAACTTGCAGCAA	CCGAAAAAGTATGGTTGACAGAA	60.381	TTGCTGCAAGTTTCATCTCTATG	59.549	151
CL1022.Contig1_All_1060_5	TGATGATGATGATGATGA	TGA(3*6)	936	18	AACCGAAAAAGTATGGTTGACAGAAGAAACTTTCCTTGAATTATC[TGATGATGATGATGATGA]TAGGCATTGTGTAGACAAAACTCATGAGGTTGTTGATGTTATAGATCTATTGTCTCCTTCACCTGTTCATAGAGATGAAACTTGCAGCAA	AACCGAAAAAGTATGGTTGACAG	59.462	TTGCTGCAAGTTTCATCTCTATG	59.549	153
CL1022.Contig2_All_1061_1	TCATCATCATCATCA	TCA(3*5)	558	15	TTAATTCATCATGATCACCACCATTTTCATGTGTAGTAGTAACATCAGTAGTATAACCAGGGAATTTATCCATGGAACAAATTGGGGATTGCATATGCTGCTTG[TCATCATCATCATCA]GATAATTCAAAGAACATTTCATCCCTCAAC	TTAATTCATCATGATCACCACCA	60.067	GTTGAGGGATGAAATGTTCTTTG	59.864	149
CL1022.Contig2_All_1061_2	TCATCATCATCATCA	TCA(3*5)	558	15	GATCACCACCATTTTCATGTGTAGTAGTAACATCAGTAGTATAACCAGGGAATTTATCCATGGAACAAATTGGGGATTGCATATGCTGCTTG[TCATCATCATCATCA]GATAATTCAAAGAACATTTCATCCCTCAACCATACTTTCTCGCCTGAAGAAGA	GATCACCACCATTTTCATGTGTA	59.606	TCTTCTTCAGGCGAGAAAGTATG	60.028	160
CL1022.Contig2_All_1061_3	TCATCATCATCATCA	TCA(3*5)	558	15	ATTCATCATGATCACCACCATTTTCATGTGTAGTAGTAACATCAGTAGTATAACCAGGGAATTTATCCATGGAACAAATTGGGGATTGCATATGCTGCTTG[TCATCATCATCATCA]GATAATTCAAAGAACATTTCATCCCTCAAC	ATTCATCATGATCACCACCATTT	60.321	GTTGAGGGATGAAATGTTCTTTG	59.864	146
CL1022.Contig2_All_1061_4	TCATCATCATCATCA	TCA(3*5)	558	15	AATTCATCATGATCACCACCATTTTCATGTGTAGTAGTAACATCAGTAGTATAACCAGGGAATTTATCCATGGAACAAATTGGGGATTGCATATGCTGCTTG[TCATCATCATCATCA]GATAATTCAAAGAACATTTCATCCCTCAAC	AATTCATCATGATCACCACCATT	60.321	GTTGAGGGATGAAATGTTCTTTG	59.864	147
CL1022.Contig2_All_1061_5	TCATCATCATCATCA	TCA(3*5)	558	15	GATCACCACCATTTTCATGTGTAGTAGTAACATCAGTAGTATAACCAGGGAATTTATCCATGGAACAAATTGGGGATTGCATATGCTGCTTG[TCATCATCATCATCA]GATAATTCAAAGAACATTTCATCCCTCAAC	GATCACCACCATTTTCATGTGTA	59.606	GTTGAGGGATGAAATGTTCTTTG	59.864	137
CL10255.Contig2_All_5582_1	CACACACACACA	CA(2*6)	161	12	ACCAACACATTAGTGCAGGAAATTATGTTTCTAGCCAAAATAGTTGGGAATTAAAAAGAAAAAAACATG[CACACACACACA]TTTTCTCATTCGGTATCCAGAAAACTTAGATGGGGGATGTG	ACCAACACATTAGTGCAGGAAAT	59.818	CACATCCCCCATCTAAGTTTTCT	60.576	122
CL10255.Contig2_All_5582_2	CACACACACACA	CA(2*6)	161	12	GCAGGAAATTATGTTTCTAGCCAAAATAGTTGGGAATTAAAAAGAAAAAAACATG[CACACACACACA]TTTTCTCATTCGGTATCCAGAAAACTTAGATGGGGGATGTGT	GCAGGAAATTATGTTTCTAGCCA	59.657	ACACATCCCCCATCTAAGTTTTC	60.46	109
CL10255.Contig2_All_5582_3	CACACACACACA	CA(2*6)	161	12	TGCAGGAAATTATGTTTCTAGCCAAAATAGTTGGGAATTAAAAAGAAAAAAACATG[CACACACACACA]TTTTCTCATTCGGTATCCAGAAAACTTAGATGGGGGATGTGT	TGCAGGAAATTATGTTTCTAGCC	59.657	ACACATCCCCCATCTAAGTTTTC	60.46	110
CL10255.Contig2_All_5582_4	CACACACACACA	CA(2*6)	161	12	TGCAGGAAATTATGTTTCTAGCCAAAATAGTTGGGAATTAAAAAGAAAAAAACATG[CACACACACACA]TTTTCTCATTCGGTATCCAGAAAACTTAGATGGGGG	TGCAGGAAATTATGTTTCTAGCC	59.657	CCCCCATCTAAGTTTTCTGGATA	60.524	104
CL10255.Contig2_All_5582_5	CACACACACACA	CA(2*6)	161	12	GCAGGAAATTATGTTTCTAGCCAAAATAGTTGGGAATTAAAAAGAAAAAAACATG[CACACACACACA]TTTTCTCATTCGGTATCCAGAAAACTTAGATGGGGGATGT	GCAGGAAATTATGTTTCTAGCCA	59.657	ACATCCCCCATCTAAGTTTTCTG	60.576	107
CL10255.Contig3_All_5583_1	CACACACACACA	CA(2*6)	195	12	CAGGAAATCATCTTTCTAGCCAAAATAGTTGGGAATTAAAAAGAAAAAAACATG[CACACACACACA]TTTTCTCATTCGGTATCCAGAAAACTTAGATGGGGGATATGTGAAAAA	CAGGAAATCATCTTTCTAGCCAA	59.745	TTTTTCACATATCCCCCATCTAA	59.575	114
CL10255.Contig3_All_5583_2	CACACACACACA	CA(2*6)	195	12	CAGGAAATCATCTTTCTAGCCAAAATAGTTGGGAATTAAAAAGAAAAAAACATG[CACACACACACA]TTTTCTCATTCGGTATCCAGAAAACTTAGATGGGGGATATGTGAAAAACCCATGAACG	CAGGAAATCATCTTTCTAGCCAA	59.745	CGTTCATGGGTTTTTCACATATC	60.465	124
CL10255.Contig3_All_5583_3	CACACACACACA	CA(2*6)	195	12	CAGGAAATCATCTTTCTAGCCAAAATAGTTGGGAATTAAAAAGAAAAAAACATG[CACACACACACA]TTTTCTCATTCGGTATCCAGAAAACTTAGATGGGGGATATGTGAAAAACCCATGAAC	CAGGAAATCATCTTTCTAGCCAA	59.745	GTTCATGGGTTTTTCACATATCC	59.476	123
CL10257.Contig1_All_5584_1	CCGCCGCCGCCGCCGCCGCCG	CCG(3*7)	1213	21	TAACATTCGCTTCTTACACTCCGAAGACCT[CCGCCGCCGCCGCCGCCGCCG]CCATGACGATGCACGGTGGCATGACTGCAAATAAGTGGGTTGAGCCGGGTAAATTCTTTAAGGAAGAGATGTTGAAGACGG	TAACATTCGCTTCTTACACTCCG	60.648	CCGTCTTCAACATCTCTTCCTTA	59.77	132
CL10257.Contig1_All_5584_2	CCGCCGCCGCCGCCGCCGCCG	CCG(3*7)	1213	21	GCTTCTTACACTCCGAAGACCT[CCGCCGCCGCCGCCGCCGCCG]CCATGACGATGCACGGTGGCATGACTGCAAATAAGTGGGTTGAGCCGGGTAAATTCTTTAAGGAAGAGATGTTGAAGACGG	GCTTCTTACACTCCGAAGACCTC	60.774	CCGTCTTCAACATCTCTTCCTTA	59.77	124
CL10257.Contig1_All_5584_3	CCGCCGCCGCCGCCGCCGCCG	CCG(3*7)	1213	21	ATGCCCTAACATTCGCTTCTTACACTCCGAAGACCT[CCGCCGCCGCCGCCGCCGCCG]CCATGACGATGCACGGTGGCATGACTGCAAATAAGTGGGTTGAGCCGGGTAAATTCTTTAAGGAAGAGATGTTGAAGACGG	ATGCCCTAACATTCGCTTCTTAC	60.824	CCGTCTTCAACATCTCTTCCTTA	59.77	138
CL10257.Contig1_All_5584_4	CCGCCGCCGCCGCCGCCGCCG	CCG(3*7)	1213	21	CTACGGCGTCAATAACACCTTTAAGGATTACGCCGACAAGAATGCCCTAACATTCGCTTCTTACACTCCGAAGACCT[CCGCCGCCGCCGCCGCCGCCG]CCATGACGATGCACGGTGGCATGACTGCAAATAAGTGGGTTGA	CTACGGCGTCAATAACACCTTTA	60.409	TCAACCCACTTATTTGCAGTCAT	60.764	141
CL10257.Contig1_All_5584_5	CCGCCGCCGCCGCCGCCGCCG	CCG(3*7)	1213	21	AAAATTGGATTCAAAACCTACGGCGTCAATAACACCTTTAAGGATTACGCCGACAAGAATGCCCTAACATTCGCTTCTTACACTCCGAAGACCT[CCGCCGCCGCCGCCGCCGCCG]CCATGACGATGCACGGTGGCATGACTGCAAATAAGTGGGTTGA	AAAATTGGATTCAAAACCTACGG	60.43	TCAACCCACTTATTTGCAGTCAT	60.764	158
CL10263.Contig1_All_5585_1	AGAAGAAGAAGAAGAAGA	AGA(3*6)	225	18	GGGGAGTCTATATGGATATTCGGTCTTTTCTGTGTTGCGGAAAGGAGTTTGATAGGAAAGAACAAG[AGAAGAAGAAGAAGAAGA]CAACTTGGAGGGTTTTTTCTCTGAAGGAATTGCATTC	GGGGAGTCTATATGGATATTCGG	59.916	GAATGCAATTCCTTCAGAGAAAA	59.729	121
CL10263.Contig1_All_5585_2	AGAAGAAGAAGAAGAAGA	AGA(3*6)	225	18	GGTAAATTGGAAAGAAGGAAGGAAGAAAGGAAGGGGAGTCTATATGGATATTCGGTCTTTTCTGTGTTGCGGAAAGGAGTTTGATAGGAAAGAACAAG[AGAAGAAGAAGAAGAAGA]CAACTTGGAGGGTTTTTTCTCTGAAGGAATTGCATTC	GGTAAATTGGAAAGAAGGAAGGA	59.842	GAATGCAATTCCTTCAGAGAAAA	59.729	153
CL10263.Contig1_All_5585_3	AGAAGAAGAAGAAGAAGA	AGA(3*6)	225	18	TTTGATCGGTAAATTGGAAAGAAGGAAGGAAGAAAGGAAGGGGAGTCTATATGGATATTCGGTCTTTTCTGTGTTGCGGAAAGGAGTTTGATAGGAAAGAACAAG[AGAAGAAGAAGAAGAAGA]CAACTTGGAGGGTTTTTTCTCTGAAGGAATTGCATTC	TTTGATCGGTAAATTGGAAAGAA	59.838	GAATGCAATTCCTTCAGAGAAAA	59.729	160
CL10263.Contig1_All_5585_4	AGAAGAAGAAGAAGAAGA	AGA(3*6)	225	18	ATCGGTAAATTGGAAAGAAGGAAGGAAGAAAGGAAGGGGAGTCTATATGGATATTCGGTCTTTTCTGTGTTGCGGAAAGGAGTTTGATAGGAAAGAACAAG[AGAAGAAGAAGAAGAAGA]CAACTTGGAGGGTTTTTTCTCTGAAGGAATTGCATTC	ATCGGTAAATTGGAAAGAAGGAA	60.183	GAATGCAATTCCTTCAGAGAAAA	59.729	156
CL10263.Contig1_All_5585_5	AGAAGAAGAAGAAGAAGA	AGA(3*6)	225	18	TTGGAAAGAAGGAAGGAAGAAAGGAAGGGGAGTCTATATGGATATTCGGTCTTTTCTGTGTTGCGGAAAGGAGTTTGATAGGAAAGAACAAG[AGAAGAAGAAGAAGAAGA]CAACTTGGAGGGTTTTTTCTCTGAAGGAATTGCATTC	TTGGAAAGAAGGAAGGAAGAAAG	60.211	GAATGCAATTCCTTCAGAGAAAA	59.729	147
CL10263.Contig3_All_5586_1	GAAGAAGAAGAAGAAGAA	GAA(3*6)	1285	18	ATCCGGTGGAGGAGAACATACCCAATTG[GAAGAAGAAGAAGAAGAA]ACCGAAGTTAAAAGTAGTGCTTAGAATCATAAAACTAGAAATGGCTATTTATCTGGTGTGTATGTATTTTTGGATTGTACTCTAATTTTCTTTCGTGTGAACATTGAGATG	ATCCGGTGGAGGAGAACATAC	60.205	CATCTCAATGTTCACACGAAAGA	60.161	157
CL10263.Contig3_All_5586_2	GAAGAAGAAGAAGAAGAA	GAA(3*6)	1285	18	ATCCGGTGGAGGAGAACATACCCAATTG[GAAGAAGAAGAAGAAGAA]ACCGAAGTTAAAAGTAGTGCTTAGAATCATAAAACTAGAAATGGCTATTTATCTGGTGTGTATGTATTTTTGGATTGTACTCTAATTTTCTTTCGTGTGAACATTGAGA	ATCCGGTGGAGGAGAACATAC	60.205	TCTCAATGTTCACACGAAAGAAA	59.777	155
CL10263.Contig3_All_5586_3	GAAGAAGAAGAAGAAGAA	GAA(3*6)	1285	18	GGTGGAGGAGAACATACCCAATTG[GAAGAAGAAGAAGAAGAA]ACCGAAGTTAAAAGTAGTGCTTAGAATCATAAAACTAGAAATGGCTATTTATCTGGTGTGTATGTATTTTTGGATTGTACTCTAATTTTCTTTCGTGTGAACATTGAGATG	GGTGGAGGAGAACATACCCAAT	61.322	CATCTCAATGTTCACACGAAAGA	60.161	153
CL10263.Contig3_All_5586_4	GAAGAAGAAGAAGAAGAA	GAA(3*6)	1285	18	GGTGGAGGAGAACATACCCAATTG[GAAGAAGAAGAAGAAGAA]ACCGAAGTTAAAAGTAGTGCTTAGAATCATAAAACTAGAAATGGCTATTTATCTGGTGTGTATGTATTTTTGGATTGTACTCTAATTTTCTTTCGTGTGAACATTGAGA	GGTGGAGGAGAACATACCCAAT	61.322	TCTCAATGTTCACACGAAAGAAA	59.777	151
CL10263.Contig3_All_5586_5	GAAGAAGAAGAAGAAGAA	GAA(3*6)	1285	18	AATCCGGTGGAGGAGAACATACCCAATTG[GAAGAAGAAGAAGAAGAA]ACCGAAGTTAAAAGTAGTGCTTAGAATCATAAAACTAGAAATGGCTATTTATCTGGTGTGTATGTATTTTTGGATTGTACTCTAATTTTCTTTCGTGTGAACATTGAGATG	AATCCGGTGGAGGAGAACATAC	61.449	CATCTCAATGTTCACACGAAAGA	60.161	158
CL10263.Contig5_All_5587_1	TCTTCTTCTTCTTCT	TCT(3*5)	1217	15	TGCAATTCCTTCAAAGAGAAAACCCTCCAAGTTG[TCTTCTTCTTCTTCT]CCTGTTCTTTCCTATCGAACTCCTTTCCGCAACACAGAAAAGACCGAATATCCATATAGACTCTCCTTCCTTTTTTTCCTTCTTTGTTTCCAATTTACCGATCAAAACATC	TGCAATTCCTTCAAAGAGAAAAC	59.765	GATGTTTTGATCGGTAAATTGGA	60.069	160
CL10263.Contig5_All_5587_2	TCTTCTTCTTCTTCT	TCT(3*5)	1217	15	CAGAATGCAATTCCTTCAAAGAGAAAACCCTCCAAGTTG[TCTTCTTCTTCTTCT]CCTGTTCTTTCCTATCGAACTCCTTTCC	CAGAATGCAATTCCTTCAAAGAG	60.243	GGAAAGGAGTTCGATAGGAAAGA	60.082	82
CL10263.Contig5_All_5587_3	TCTTCTTCTTCTTCT	TCT(3*5)	1217	15	CAGAATGCAATTCCTTCAAAGAGAAAACCCTCCAAGTTG[TCTTCTTCTTCTTCT]CCTGTTCTTTCCTATCGAACTCCTTTCCGCAACACAGAAAAGACCGAATATCCA	CAGAATGCAATTCCTTCAAAGAG	60.243	TGGATATTCGGTCTTTTCTGTGT	59.885	108
CL10263.Contig5_All_5587_4	TCTTCTTCTTCTTCT	TCT(3*5)	1217	15	CAATTCCTTCAAAGAGAAAACCCTCCAAGTTG[TCTTCTTCTTCTTCT]CCTGTTCTTTCCTATCGAACTCCTTTCCGCAACACAGAAAAGACCGAATATCCATATAGACTCTCCTTCCTTTTTTTCCTTCTTTGTTTCCAATTTACCGATCAAAACATC	CAATTCCTTCAAAGAGAAAACCC	60.32	GATGTTTTGATCGGTAAATTGGA	60.069	158
CL10263.Contig5_All_5587_5	TCTTCTTCTTCTTCT	TCT(3*5)	1217	15	TGCAATTCCTTCAAAGAGAAAACCCTCCAAGTTG[TCTTCTTCTTCTTCT]CCTGTTCTTTCCTATCGAACTCCTTTCCGCAACACAGAAAAGACCGAATATCCATATAGACTCTCCTTCCTTTTTTTCCTTCTTTGTTTCCAATTTACCGATCA	TGCAATTCCTTCAAAGAGAAAAC	59.765	TGATCGGTAAATTGGAAACAAAG	60.219	153
CL10271.Contig3_All_5590_1	CACACACACACA	CA(2*6)	395	12	TTCATTCTCTTTAGCTTTCACG[CACACACACACA]GACAGAGAAACACTTTAGGTTGTGAAGGACTGCATATGGCTGTTTGAACAAGAACAAGCATTGGGATTCAGCAGTGTAGCAACAAACA	TTCATTCTCTTTAGCTTTCACGC	60.036	TGTTTGTTGCTACACTGCTGAAT	59.864	122
CL10271.Contig3_All_5590_2	CACACACACACA	CA(2*6)	395	12	TAAGTTTCCAAATCCCCTGTTTTGCTTATACTCTTTCATTCTCTTTAGCTTTCACG[CACACACACACA]GACAGAGAAACACTTTAGGTTGTGAAGGACTGCATATGGCTGTTTGAACAAGAACAAGCATTGGGATTCAGCAGTGTAGCAACAAACA	TAAGTTTCCAAATCCCCTGTTTT	60.095	TGTTTGTTGCTACACTGCTGAAT	59.864	156
CL10271.Contig3_All_5590_3	CACACACACACA	CA(2*6)	395	12	TAAGTTTCCAAATCCCCTGTTTTGCTTATACTCTTTCATTCTCTTTAGCTTTCACG[CACACACACACA]GACAGAGAAACACTTTAGGTTGTGAAGGACTGCATATGGCTGTTTGAACAAGAACAAGCATTGGGATTCAGCAGTGTAGCAACAAACAT	TAAGTTTCCAAATCCCCTGTTTT	60.095	ATGTTTGTTGCTACACTGCTGAA	59.864	157
CL10309.Contig1_All_5596_2	AGCAGCAGCAGCAGC	AGC(3*5)	2036	15	ATCAATTCTTCCTCCATGTCAGAAGATGTTGAAAGGTCTAAATTCACCTTTTCTGCTTCTTCGTCTGCTCTAGACCA[AGCAGCAGCAGCAGC]AACCCGTCACTCCAAAAAGAAAAACCGCATGAGAGTTGCTCAGGAGTTGTATTCTGGT	ATCAATTCTTCCTCCATGTCAGA	59.954	ACCAGAATACAACTCCTGAGCAA	60.178	150
CL10312.Contig4_All_5597_1	CGGAACGGAACGGAACGGAA	CGGAA(5*4)	332	20	TCGCGAGCATTTCTTTAGTGTATGCTACTCCTTGTCTCTTCTTCTACTGCTTTGCCGCATGAAAAATCTCTGAC[CGGAACGGAACGGAACGGAA]CCATGGCCTTGGAACAGAACAGGATTCAGCTTCAG	TCGCGAGCATTTCTTTAGTGTAT	60.284	CTGAAGCTGAATCCTGTTCTGTT	59.936	129
CL10312.Contig4_All_5597_2	CGGAACGGAACGGAACGGAA	CGGAA(5*4)	332	20	GCGAGCATTTCTTTAGTGTATGCTACTCCTTGTCTCTTCTTCTACTGCTTTGCCGCATGAAAAATCTCTGAC[CGGAACGGAACGGAACGGAA]CCATGGCCTTGGAACAGAACAGGATTCAGCTTCAG	GCGAGCATTTCTTTAGTGTATGC	60.291	CTGAAGCTGAATCCTGTTCTGTT	59.936	127
CL10312.Contig4_All_5597_3	CGGAACGGAACGGAACGGAA	CGGAA(5*4)	332	20	TCGCGAGCATTTCTTTAGTGTATGCTACTCCTTGTCTCTTCTTCTACTGCTTTGCCGCATGAAAAATCTCTGAC[CGGAACGGAACGGAACGGAA]CCATGGCCTTGGAACAGAACAGGATTCAGCTTCAG	TCGCGAGCATTTCTTTAGTGTA	60.041	CTGAAGCTGAATCCTGTTCTGTT	59.936	129
CL10312.Contig4_All_5597_4	CGGAACGGAACGGAACGGAA	CGGAA(5*4)	332	20	CGCGAGCATTTCTTTAGTGTATGCTACTCCTTGTCTCTTCTTCTACTGCTTTGCCGCATGAAAAATCTCTGAC[CGGAACGGAACGGAACGGAA]CCATGGCCTTGGAACAGAACAGGATTCAGCTTCAG	CGCGAGCATTTCTTTAGTGTATG	61.116	CTGAAGCTGAATCCTGTTCTGTT	59.936	128
CL10312.Contig4_All_5597_5	CGGAACGGAACGGAACGGAA	CGGAA(5*4)	332	20	GTCTCTTCTTCTACTGCTTTGCCGCATGAAAAATCTCTGAC[CGGAACGGAACGGAACGGAA]CCATGGCCTTGGAACAGAACAGGATTCAGCTTCAG	GTCTCTTCTTCTACTGCTTTGCC	58.863	CTGAAGCTGAATCCTGTTCTGTT	59.936	96
CL10314.Contig2_All_5598_4	ATCATCATCATCATC	ATC(3*5)	1801	15	TCTAATGATGCAGTAAATGCGAACCCCGAACCCAACCTGTCGT[ATCATCATCATCATC]ATGGGTGCTTTACCATTTAAACAT	TCTAATGATGCAGTAAATGCGAA	59.767	ATGTTTAAATGGTAAAGCACCCA	59.672	82
CL10315.Contig1_All_5599_1	ATGATGATGATGATGATG	ATG(3*6)	518	18	AGATGCAATTGAGTCTCCCAATACCCTCTTAATCGACGACA[ATGATGATGATGATGATG]GAAAGTTGATTAAGGTAAAGATGAGGGTTGAATTAGAAGATCTTTATGTGTTGTGGAAACAGAGAATTGAAGAGAGGAGGCCGTTTCAGTATAT	AGATGCAATTGAGTCTCCCAATA	59.979	ATATACTGAAACGGCCTCCTCTC	60.004	153
CL10315.Contig1_All_5599_2	ATGATGATGATGATGATG	ATG(3*6)	518	18	GATGCAATTGAGTCTCCCAATACCCTCTTAATCGACGACA[ATGATGATGATGATGATG]GAAAGTTGATTAAGGTAAAGATGAGGGTTGAATTAGAAGATCTTTATGTGTTGTGGAAACAGAGAATTGAAGAGAGGAGGCCGTTTCAGTATAT	GATGCAATTGAGTCTCCCAATAC	59.855	ATATACTGAAACGGCCTCCTCTC	60.004	152
CL10315.Contig1_All_5599_3	ATGATGATGATGATGATG	ATG(3*6)	518	18	CTCCCAATACCCTCTTAATCGACGACA[ATGATGATGATGATGATG]GAAAGTTGATTAAGGTAAAGATGAGGGTTGAATTAGAAGATCTTTATGTGTTGTGGAAACAGAGAATTGAAGAGAGGAGGCCGTTTCAGTATAT	CTCCCAATACCCTCTTAATCGAC	60.205	ATATACTGAAACGGCCTCCTCTC	60.004	139
CL10315.Contig1_All_5599_4	ATGATGATGATGATGATG	ATG(3*6)	518	18	GTCTCCCAATACCCTCTTAATCGACGACA[ATGATGATGATGATGATG]GAAAGTTGATTAAGGTAAAGATGAGGGTTGAATTAGAAGATCTTTATGTGTTGTGGAAACAGAGAATTGAAGAGAGGAGGCCGTTTCAGTATAT	GTCTCCCAATACCCTCTTAATCG	60.205	ATATACTGAAACGGCCTCCTCTC	60.004	141
CL10315.Contig1_All_5599_5	ATGATGATGATGATGATG	ATG(3*6)	518	18	CAATACCCTCTTAATCGACGACA[ATGATGATGATGATGATG]GAAAGTTGATTAAGGTAAAGATGAGGGTTGAATTAGAAGATCTTTATGTGTTGTGGAAACAGAGAATTGAAGAGAGGAGGCCGTTTCAGTATAT	CAATACCCTCTTAATCGACGACA	60.369	ATATACTGAAACGGCCTCCTCTC	60.004	135
CL10326.Contig1_All_5600_1	TATATATATATATA	TA(2*7)	2377	14	GAAAGGAAAGAAACAAGAAATGGAACTCAAGTTCATTCAAAACTTCTTCCATTTATAAACCTGAGATGTATTTCTATATC[TATATATATATATA]GATAGGGGATAGTTCATATTGTTTGGGTGGTCTCATTCATTTGGTATTTCACCGTT	GAAAGGAAAGAAACAAGAAATGGA	59.988	AACGGTGAAATACCAAATGAATG	59.997	150
CL10326.Contig1_All_5600_2	TATATATATATATA	TA(2*7)	2377	14	GAAAGGAAAGAAACAAGAAATGGAACTCAAGTTCATTCAAAACTTCTTCCATTTATAAACCTGAGATGTATTTCTATATC[TATATATATATATA]GATAGGGGATAGTTCATATTGTTTGGGTGGTCTCATTCATTTGGTATTTCACCGTTG	GAAAGGAAAGAAACAAGAAATGGA	59.988	CAACGGTGAAATACCAAATGAAT	59.997	151
CL10326.Contig1_All_5600_3	TATATATATATATA	TA(2*7)	2377	14	GAAAGGAAAGAAACAAGAAATGGAACTCAAGTTCATTCAAAACTTCTTCCATTTATAAACCTGAGATGTATTTCTATATC[TATATATATATATA]GATAGGGGATAGTTCATATTGTTTGGGTGGTCTCATT	GAAAGGAAAGAAACAAGAAATGGA	59.988	AATGAGACCACCCAAACAATATG	59.994	131
CL10326.Contig1_All_5600_4	TATATATATATATA	TA(2*7)	2377	14	CAAGTTCATTCAAAACTTCTTCCATTTATAAACCTGAGATGTATTTCTATATC[TATATATATATATA]GATAGGGGATAGTTCATATTGTTTGGGTGGTCTCATTCATTTGGTATTTCACCGTTG	CAAGTTCATTCAAAACTTCTTCCA	59.682	CAACGGTGAAATACCAAATGAAT	59.997	124
CL10326.Contig1_All_5600_5	TATATATATATATA	TA(2*7)	2377	14	CAAGTTCATTCAAAACTTCTTCCATTTATAAACCTGAGATGTATTTCTATATC[TATATATATATATA]GATAGGGGATAGTTCATATTGTTTGGGTGGTCTCATT	CAAGTTCATTCAAAACTTCTTCCA	59.682	AATGAGACCACCCAAACAATATG	59.994	104
CL10330.Contig1_All_5601_1	TTCTTCTTCTTCTTCTTC	TTC(3*6)	515	18	TGGATATACTATCCCCTGGTTCCTTTGGATAAAAAGTATATAAACAAACAAATTGTTAG[TTCTTCTTCTTCTTCTTC]ACAGGATGAAAATGATAAAACCCTGTTGG	TGGATATACTATCCCCTGGTTCC	60.278	CCAACAGGGTTTTATCATTTTCA	60.095	106
CL10330.Contig1_All_5601_2	TTCTTCTTCTTCTTCTTC	TTC(3*6)	515	18	AGATTTGGAATGAAGATGATGGATATACTATCCCCTGGTTCCTTTGGATAAAAAGTATATAAACAAACAAATTGTTAG[TTCTTCTTCTTCTTCTTC]ACAGGATGAAAATGATAAAACCCTGTTGGAGATCTTTTGT	AGATTTGGAATGAAGATGATGGA	59.791	ACAAAAGATCTCCAACAGGGTTT	60.261	136
CL10330.Contig1_All_5601_3	TTCTTCTTCTTCTTCTTC	TTC(3*6)	515	18	AGATTTGGAATGAAGATGATGGATATACTATCCCCTGGTTCCTTTGGATAAAAAGTATATAAACAAACAAATTGTTAG[TTCTTCTTCTTCTTCTTC]ACAGGATGAAAATGATAAAACCCTGTTGGAGATCTTTTGTT	AGATTTGGAATGAAGATGATGGA	59.791	AACAAAAGATCTCCAACAGGGTT	60.261	137
CL10330.Contig5_All_5602_4	TTCTTCTTCTTCTTC	TTC(3*5)	494	15	CCTGGTTCCTTTGGATAAGAAGTATATAATAACAAACAAATTGTTGGTCAGTTAGACTT[TTCTTCTTCTTCTTC]TGCACAGGATGAAAATGATAAAACCCTGTTGGAGACCTT	CCTGGTTCCTTTGGATAAGAAGT	59.888	AAGGTCTCCAACAGGGTTTTATC	59.769	113
CL10363.Contig1_All_5609_1	GCGGCGGCGGCGGCG	GCG(3*5)	151	15	TCAGAGAACGGTGGAATCAGTATTAACATCAATTCCAATA[GCGGCGGCGGCGGCG]GTAGCAATATCAACAATACGTTTCAATCCCAAACCCTAACTTCAGTGCTAA	TCAGAGAACGGTGGAATCAGTAT	60.012	TTAGCACTGAAGTTAGGGTTTGG	59.71	106
CL10363.Contig1_All_5609_2	GCGGCGGCGGCGGCG	GCG(3*5)	151	15	CATTTCCAATCATCTTCAAGGAGGCTCAGAGAACGGTGGAATCAGTATTAACATCAATTCCAATA[GCGGCGGCGGCGGCG]GTAGCAATATCAACAATACGTTTCAATCCCAAACCCTAACTTCAGTGCTAA	CATTTCCAATCATCTTCAAGGAG	59.952	TTAGCACTGAAGTTAGGGTTTGG	59.71	131
CL10363.Contig1_All_5609_5	GCGGCGGCGGCGGCG	GCG(3*5)	151	15	ACATTTCCAATCATCTTCAAGGAGGCTCAGAGAACGGTGGAATCAGTATTAACATCAATTCCAATA[GCGGCGGCGGCGGCG]GTAGCAATATCAACAATACGTTTCAATCCCAAACCCTAACTTCAGTGCTAA	ACATTTCCAATCATCTTCAAGGA	59.828	TTAGCACTGAAGTTAGGGTTTGG	59.71	132
CL10367.Contig3_All_5610_1	GAAGAAGAAGAAGAA	GAA(3*5)	856	15	GTATGAAGGTTTTAGCCATGCAGAGGGATTTACTTCAGCAGATTGCAGAAAAGAGGAAACAAATTTCATCCATGACAAGTACTGCTACTAACCCAGAAGAAGAAGAC[GAAGAAGAAGAAGAA]AGCATACCCCAAGAGAATCAGTCAC	GTATGAAGGTTTTAGCCATGCAG	60.036	GTGACTGATTCTCTTGGGGTATG	59.878	147
CL10367.Contig3_All_5610_2	GAAGAAGAAGAAGAA	GAA(3*5)	856	15	GATTGCAGAAAAGAGGAAACAAATTTCATCCATGACAAGTACTGCTACTAACCCAGAAGAAGAAGAC[GAAGAAGAAGAAGAA]AGCATACCCCAAGAGAATCAGTCACTACACACAACTATCTGCTTCAGAAACGC	GATTGCAGAAAAGAGGAAACAAA	59.765	GCGTTTCTGAAGCAGATAGTTGT	59.968	135
CL10367.Contig3_All_5610_3	GAAGAAGAAGAAGAA	GAA(3*5)	856	15	GATTGCAGAAAAGAGGAAACAAATTTCATCCATGACAAGTACTGCTACTAACCCAGAAGAAGAAGAC[GAAGAAGAAGAAGAA]AGCATACCCCAAGAGAATCAGTCAC	GATTGCAGAAAAGAGGAAACAAA	59.765	GTGACTGATTCTCTTGGGGTATG	59.878	107
CL10367.Contig3_All_5610_4	GAAGAAGAAGAAGAA	GAA(3*5)	856	15	GTATGAAGGTTTTAGCCATGCAGAGGGATTTACTTCAGCAGATTGCAGAAAAGAGGAAACAAATTTCATCCATGACAAGTACTGCTACTAACCCAGAAGAAGAAGAC[GAAGAAGAAGAAGAA]AGCATACCCCAAGAGAATCAGTCACTACA	GTATGAAGGTTTTAGCCATGCAG	60.036	TGTAGTGACTGATTCTCTTGGGG	60.534	151
CL10367.Contig3_All_5610_5	GAAGAAGAAGAAGAA	GAA(3*5)	856	15	GATTGCAGAAAAGAGGAAACAAATTTCATCCATGACAAGTACTGCTACTAACCCAGAAGAAGAAGAC[GAAGAAGAAGAAGAA]AGCATACCCCAAGAGAATCAGTCACTACACACAACTATCTGCTTCAGAAACGCAA	GATTGCAGAAAAGAGGAAACAAA	59.765	TTGCGTTTCTGAAGCAGATAGTT	60.427	137
CL10371.Contig2_All_5611_1	GAAGAAGAAGAAGAAGAA	GAA(3*6)	254	18	ACAATCATCAAACCAGACAAACCTAAAACTTG[GAAGAAGAAGAAGAAGAA]AAAATCTATGGTATATCATAAGAACAAAAAATCAGAGCTGGCCATGCTGACACTAGTAAATCC	ACAATCATCAAACCAGACAAACC	60.144	GGATTTACTAGTGTCAGCATGGC	60.041	113
CL10371.Contig2_All_5611_2	GAAGAAGAAGAAGAAGAA	GAA(3*6)	254	18	CAATCATCAAACCAGACAAACCTAAAACTTG[GAAGAAGAAGAAGAAGAA]AAAATCTATGGTATATCATAAGAACAAAAAATCAGAGCTGGCCATGCTGACACTAGTAAATCC	CAATCATCAAACCAGACAAACCT	60.268	GGATTTACTAGTGTCAGCATGGC	60.041	112
CL10371.Contig2_All_5611_3	GAAGAAGAAGAAGAAGAA	GAA(3*6)	254	18	CAATCATCAAACCAGACAAACCTAAAACTTG[GAAGAAGAAGAAGAAGAA]AAAATCTATGGTATATCATAAGAACAAAAAATCAGAGCTGGCCATGCTGACACTAGTAAATCCC	CAATCATCAAACCAGACAAACCT	60.268	GGGATTTACTAGTGTCAGCATGG	59.906	113
CL10371.Contig2_All_5611_4	GAAGAAGAAGAAGAAGAA	GAA(3*6)	254	18	CTTGAAGTGGCTTTCCCTATACATATACAAAGCCATAGTAACACAATCATCAAACCAGACAAACCTAAAACTTG[GAAGAAGAAGAAGAAGAA]AAAATCTATGGTATATCATAAGAACAAAAAATCAGAGCTGGCCATGCTGACACTAGTAAATCC	CTTGAAGTGGCTTTCCCTATACA	59.675	GGATTTACTAGTGTCAGCATGGC	60.041	155
CL10371.Contig2_All_5611_5	GAAGAAGAAGAAGAAGAA	GAA(3*6)	254	18	CTTGAAGTGGCTTTCCCTATACATATACAAAGCCATAGTAACACAATCATCAAACCAGACAAACCTAAAACTTG[GAAGAAGAAGAAGAAGAA]AAAATCTATGGTATATCATAAGAACAAAAAATCAGAGCTGGCCATGCTGACACTAGTAAATCCC	CTTGAAGTGGCTTTCCCTATACA	59.675	GGGATTTACTAGTGTCAGCATGG	59.906	156
CL1037.Contig7_All_1074_1	CCCCATCCCCATCCCCATCCCCAT	CCCCAT(6*4)	2770	24	ATCTAACCCGAAGTTCTCCTTTGGGTGCCAGGATCCTAAAACGGAGACTTCTACAGACAATTGATG[CCCCATCCCCATCCCCATCCCCAT]CATTGTTTCCTTTCCATCCGCCTTCAGTTTCACCGTCACTAGCT	ATCTAACCCGAAGTTCTCCTTTG	60.011	AGCTAGTGACGGTGAAACTGAAG	59.992	134
CL1037.Contig7_All_1074_2	CCCCATCCCCATCCCCATCCCCAT	CCCCAT(6*4)	2770	24	CATCTAACCCGAAGTTCTCCTTTGGGTGCCAGGATCCTAAAACGGAGACTTCTACAGACAATTGATG[CCCCATCCCCATCCCCATCCCCAT]CATTGTTTCCTTTCCATCCGCCTTCAGTTTCACCGTCACTAGCT	CATCTAACCCGAAGTTCTCCTTT	60.011	AGCTAGTGACGGTGAAACTGAAG	59.992	135
CL1037.Contig7_All_1074_3	CCCCATCCCCATCCCCATCCCCAT	CCCCAT(6*4)	2770	24	AAACCATCTAACCCGAAGTTCTCCTTTGGGTGCCAGGATCCTAAAACGGAGACTTCTACAGACAATTGATG[CCCCATCCCCATCCCCATCCCCAT]CATTGTTTCCTTTCCATCCGCCTTCAGTTTCACCGTCACTAGCT	AAACCATCTAACCCGAAGTTCTC	59.894	AGCTAGTGACGGTGAAACTGAAG	59.992	139
CL1037.Contig7_All_1074_4	CCCCATCCCCATCCCCATCCCCAT	CCCCAT(6*4)	2770	24	ATGAAAACCATCTAACCCGAAGTTCTCCTTTGGGTGCCAGGATCCTAAAACGGAGACTTCTACAGACAATTGATG[CCCCATCCCCATCCCCATCCCCAT]CATTGTTTCCTTTCCATCCGCCTTCAGTTTCACCGTCACTAGCT	ATGAAAACCATCTAACCCGAAGT	60.121	AGCTAGTGACGGTGAAACTGAAG	59.992	143
CL1037.Contig7_All_1074_5	CCCCATCCCCATCCCCATCCCCAT	CCCCAT(6*4)	2770	24	CTGAATTCCAAGTGGATGAAAACCATCTAACCCGAAGTTCTCCTTTGGGTGCCAGGATCCTAAAACGGAGACTTCTACAGACAATTGATG[CCCCATCCCCATCCCCATCCCCAT]CATTGTTTCCTTTCCATCCGCCTTCAGTTTCACCGTCACTAGCT	CTGAATTCCAAGTGGATGAAAAC	59.864	AGCTAGTGACGGTGAAACTGAAG	59.992	158
CL10384.Contig2_All_5620_1	TTCCTTCCTTCCTTCCTTCC	TTCC(4*5)	907	20	CCATCTCCTTCCTTCCTTTGTAAACAAAGAAGAATGAATAGATGATGATTATTCAAAAAGCCTCT[TTCCTTCCTTCCTTCCTTCC]TCCCTCCTCTCCAATTGATTGATCGATCGATCGATCTTCCAAGGGTTTGATCGAAGATGATGATA	CCATCTCCTTCCTTCCTTTGTAA	60.793	TATCATCATCTTCGATCAAACCC	60.164	150
CL10384.Contig2_All_5620_2	TTCCTTCCTTCCTTCCTTCC	TTCC(4*5)	907	20	CCATCTCCTTCCTTCCTTTGTAAACAAAGAAGAATGAATAGATGATGATTATTCAAAAAGCCTCT[TTCCTTCCTTCCTTCCTTCC]TCCCTCCTCTCCAATTGATTGATCGATCGATCGATCTTCCAAGGGTTTGATCGAAGATGATGATA	CCATCTCCTTCCTTCCTTTGTA	59.588	TATCATCATCTTCGATCAAACCC	60.164	150
CL10384.Contig2_All_5620_3	TTCCTTCCTTCCTTCCTTCC	TTCC(4*5)	907	20	CATCTCCTTCCTTCCTTTGTAAACAAAGAAGAATGAATAGATGATGATTATTCAAAAAGCCTCT[TTCCTTCCTTCCTTCCTTCC]TCCCTCCTCTCCAATTGATTGATCGATCGATCGATCTTCCAAGGGTTTGATCGAAGATGATGATA	CATCTCCTTCCTTCCTTTGTAAAC	59.563	TATCATCATCTTCGATCAAACCC	60.164	149
CL10384.Contig2_All_5620_4	TTCCTTCCTTCCTTCCTTCC	TTCC(4*5)	907	20	CCATCTCCTTCCTTCCTTTGTAAACAAAGAAGAATGAATAGATGATGATTATTCAAAAAGCCTCT[TTCCTTCCTTCCTTCCTTCC]TCCCTCCTCTCCAATTGATTGATCGATCGATCGATCTTCCAAGGGTTTGATCGAAGATGATGAT	CCATCTCCTTCCTTCCTTTGTAA	60.793	ATCATCATCTTCGATCAAACCCT	61.041	149
CL10384.Contig2_All_5620_5	TTCCTTCCTTCCTTCCTTCC	TTCC(4*5)	907	20	CCATCTCCTTCCTTCCTTTGTAAACAAAGAAGAATGAATAGATGATGATTATTCAAAAAGCCTCT[TTCCTTCCTTCCTTCCTTCC]TCCCTCCTCTCCAATTGATTGATCGATCGATCGATCTTCCAAGGGTTTGATCGAAGATGATGAT	CCATCTCCTTCCTTCCTTTGTAA	60.793	ATCATCATCTTCGATCAAACCC	60.16	149
CL10386.Contig2_All_5621_1	AGGAGGAGGAGGAGG	AGG(3*5)	1036	15	CTGAAAGAGGGTTATCCGAAGATGGGAAAGACGGGTGTTGGAGTAGGCGCAGGGGGGAAGAAGAGGAGAGA[AGGAGGAGGAGGAGG]AGATCCGGCGGAGGAGATAGCTTCGGCGCTGAAATCACTTGGAGATGGGTTC	CTGAAAGAGGGTTATCCGAAGAT	59.978	GAACCCATCTCCAAGTGATTTC	59.811	138
CL10386.Contig2_All_5621_2	AGGAGGAGGAGGAGG	AGG(3*5)	1036	15	CTGAAAGAGGGTTATCCGAAGATGGGAAAGACGGGTGTTGGAGTAGGCGCAGGGGGGAAGAAGAGGAGAGA[AGGAGGAGGAGGAGG]AGATCCGGCGGAGGAGATAGCTTCGGCGCTGAAATCACTTGGAGATGGGT	CTGAAAGAGGGTTATCCGAAGAT	59.978	ACCCATCTCCAAGTGATTTCAG	60.361	136
CL10386.Contig2_All_5621_3	AGGAGGAGGAGGAGG	AGG(3*5)	1036	15	CTGAAAGAGGGTTATCCGAAGATGGGAAAGACGGGTGTTGGAGTAGGCGCAGGGGGGAAGAAGAGGAGAGA[AGGAGGAGGAGGAGG]AGATCCGGCGGAGGAGATAGCTTCGGCGCTGAAATCACTTGGAGATGGGTT	CTGAAAGAGGGTTATCCGAAGAT	59.978	AACCCATCTCCAAGTGATTTCAG	61.582	137
CL10386.Contig2_All_5621_4	AGGAGGAGGAGGAGG	AGG(3*5)	1036	15	CTGAAAGAGGGTTATCCGAAGATGGGAAAGACGGGTGTTGGAGTAGGCGCAGGGGGGAAGAAGAGGAGAGA[AGGAGGAGGAGGAGG]AGATCCGGCGGAGGAGATAGCTTCGGCGCTGAAATCACTTGGAGATGGGTTCGTGAGAATGGAGAGGATG	CTGAAAGAGGGTTATCCGAAGAT	59.978	CATCCTCTCCATTCTCACGAAC	61.019	156
CL10386.Contig2_All_5621_5	AGGAGGAGGAGGAGG	AGG(3*5)	1036	15	CTGAAAGAGGGTTATCCGAAGATGGGAAAGACGGGTGTTGGAGTAGGCGCAGGGGGGAAGAAGAGGAGAGA[AGGAGGAGGAGGAGG]AGATCCGGCGGAGGAGATAGCTTCGGCGCTGAAATCACTTGGAGATGGGTTCGTGAGAATGGAGAGGATGAAG	CTGAAAGAGGGTTATCCGAAGAT	59.978	CTTCATCCTCTCCATTCTCACG	61.142	159
CL10398.Contig1_All_5622_1	CAACAACAACAACAA	CAA(3*5)	282	15	GTGAGTACTGGGAAAAGGGTGTTTGCTGAAACTGTGGAATATTTAAAGCTCAACATTGAAAGCAATGAATCATCAGCCATGGATCTGAT[CAACAACAACAACAA]GGACAAGATCAACATCATGCCAACGTTGGACAACAACATGAACAACAAT	GTGAGTACTGGGAAAAGGGTGTT	60.659	ATTGTTGTTCATGTTGTTGTCCA	60.183	153
CL10398.Contig1_All_5622_2	CAACAACAACAACAA	CAA(3*5)	282	15	GTGTTTGCTGAAACTGTGGAATATTTAAAGCTCAACATTGAAAGCAATGAATCATCAGCCATGGATCTGAT[CAACAACAACAACAA]GGACAAGATCAACATCATGCCAACGTTGGACAACAACATGAACAACAAT	GTGTTTGCTGAAACTGTGGAATA	59.191	ATTGTTGTTCATGTTGTTGTCCA	60.183	135
CL10398.Contig1_All_5622_3	CAACAACAACAACAA	CAA(3*5)	282	15	CATTGAAAGCAATGAATCATCAGCCATGGATCTGAT[CAACAACAACAACAA]GGACAAGATCAACATCATGCCAACGTTGGACAACAACATGAACAACAATC	CATTGAAAGCAATGAATCATCAG	59.6	GATTGTTGTTCATGTTGTTGTCC	59.256	101
CL10398.Contig1_All_5622_4	CAACAACAACAACAA	CAA(3*5)	282	15	CAAGGTGAGTACTGGGAAAAGGGTGTTTGCTGAAACTGTGGAATATTTAAAGCTCAACATTGAAAGCAATGAATCATCAGCCATGGATCTGAT[CAACAACAACAACAA]GGACAAGATCAACATCATGCCAACGTTGGACAACAACATGAACAACAAT	CAAGGTGAGTACTGGGAAAAGG	60.026	ATTGTTGTTCATGTTGTTGTCCA	60.183	157
CL10398.Contig1_All_5622_5	CAACAACAACAACAA	CAA(3*5)	282	15	CCAAGGTGAGTACTGGGAAAAGGGTGTTTGCTGAAACTGTGGAATATTTAAAGCTCAACATTGAAAGCAATGAATCATCAGCCATGGATCTGAT[CAACAACAACAACAA]GGACAAGATCAACATCATGCCAACGTTGGACAACAACATGAACAACAAT	CCAAGGTGAGTACTGGGAAAAG	60.026	ATTGTTGTTCATGTTGTTGTCCA	60.183	158
CL10412.Contig3_All_5630_1	GAAGAAGAAGAAGAA	GAA(3*5)	373	15	CGCACAACAAGAAAACAGAATAACC[GAAGAAGAAGAAGAA]GAGACCGAAGAGCTTGGTGGGTTGATAGGCAGACCCACTCCCAAGCAAAATGGAAATGGGTTCTCTGTAAAAGAAGACG	CGCACAACAAGAAAACAGAATAA	59.346	CGTCTTCTTTTACAGAGAACCCA	59.806	119
CL10412.Contig3_All_5630_2	GAAGAAGAAGAAGAA	GAA(3*5)	373	15	CGCACAACAAGAAAACAGAATAACC[GAAGAAGAAGAAGAA]GAGACCGAAGAGCTTGGTGGGTTGATAGGCAGACCCACTCCCAAGCAAAATGGAAATGGGTTCTCTGTAAAAGAAGACGGTGAACCTC	CGCACAACAAGAAAACAGAATAA	59.346	GAGGTTCACCGTCTTCTTTTACA	59.682	128
CL10412.Contig3_All_5630_5	GAAGAAGAAGAAGAA	GAA(3*5)	373	15	CGCACAACAAGAAAACAGAATAACC[GAAGAAGAAGAAGAA]GAGACCGAAGAGCTTGGTGGGTTGATAGGCAGACCCACTCCCAAGCAAAATGGAAATGGGTTCTCTGTAAAAG	CGCACAACAAGAAAACAGAATAA	59.346	CTTTTACAGAGAACCCATTTCCA	59.527	113
CL10423.Contig1_All_5631_1	CTTCTTCTTCTTCTT	CTT(3*5)	260	15	GATCAATAGTGCAAAAGAATGGCATGGATAGATAAATGGCCTTGAGTAGTCATGTTGGCC[CTTCTTCTTCTTCTT]CTCAATTCTAAATTCGGAAGTGCTCTGCCCTAAGAAAGAGGAATCGCCGCTGATTAGCTGTTCAATATCGGTCTCC	GATCAATAGTGCAAAAGAATGGC	59.989	GGAGACCGATATTGAACAGCTAA	59.643	151
CL10423.Contig1_All_5631_2	CTTCTTCTTCTTCTT	CTT(3*5)	260	15	GATCAATAGTGCAAAAGAATGGCATGGATAGATAAATGGCCTTGAGTAGTCATGTTGGCC[CTTCTTCTTCTTCTT]CTCAATTCTAAATTCGGAAGTGCTCTGCCCTAAGAAAGAG	GATCAATAGTGCAAAAGAATGGC	59.989	CTCTTTCTTAGGGCAGAGCACTT	60.538	115
CL10423.Contig1_All_5631_3	CTTCTTCTTCTTCTT	CTT(3*5)	260	15	TGTTGGCATTAGTAGAGCATTGATCAATAGTGCAAAAGAATGGCATGGATAGATAAATGGCCTTGAGTAGTCATGTTGGCC[CTTCTTCTTCTTCTT]CTCAATTCTAAATTCGGAAGTGCTCTGCCCTAAGAAAGAG	TGTTGGCATTAGTAGAGCATTGA	59.793	CTCTTTCTTAGGGCAGAGCACTT	60.538	136
CL10423.Contig1_All_5631_4	CTTCTTCTTCTTCTT	CTT(3*5)	260	15	AATGGCCTTGAGTAGTCATGTTGGCC[CTTCTTCTTCTTCTT]CTCAATTCTAAATTCGGAAGTGCTCTGCCCTAAGAAAGAGGAATCGCCGCTGATTAGCTGTTCAATATCGGTCTCC	AATGGCCTTGAGTAGTCATGTTG	60.419	GGAGACCGATATTGAACAGCTAA	59.643	117
CL10423.Contig1_All_5631_5	CTTCTTCTTCTTCTT	CTT(3*5)	260	15	GAATGGCATGGATAGATAAATGGCCTTGAGTAGTCATGTTGGCC[CTTCTTCTTCTTCTT]CTCAATTCTAAATTCGGAAGTGCTCTGCCCTAAGAAAGAGGAATCGCCGCTGATTAGCTGTTCAATATCGGTCTCC	GAATGGCATGGATAGATAAATGG	59.564	GGAGACCGATATTGAACAGCTAA	59.643	135
CL10446.Contig1_All_5634_1	TCACTCACTCACTCACTCAC	TCAC(4*5)	762	20	GCCTCAAATGAAACACTCAAAG[TCACTCACTCACTCACTCAC]TCAGTGGTCACTTACTAGTAGAATAGATCTTTAGTAAGTGAGATACCCAAAGTCACCGACTAACAGAAAAGATCCACTGTCGTTGTGAAT	GCCTCAAATGAAACACTCAAAGT	59.688	ATTCACAACGACAGTGGATCTTT	59.921	132
CL10446.Contig1_All_5634_2	TCACTCACTCACTCACTCAC	TCAC(4*5)	762	20	CTAGTACCCAGCCTCAAATGAAACACTCAAAG[TCACTCACTCACTCACTCAC]TCAGTGGTCACTTACTAGTAGAATAGATCTTTAGTAAGTGAGATACCCAAAGTCACCGACTAACAGAAAAGATCCACTGTCGTTGTGAAT	CTAGTACCCAGCCTCAAATGAAA	59.675	ATTCACAACGACAGTGGATCTTT	59.921	142
CL10446.Contig1_All_5634_3	TCACTCACTCACTCACTCAC	TCAC(4*5)	762	20	GGCCTTTTAAGACTTGACAAACAATATCTATTCCGATTTATCCCTAGTACCCAGCCTCAAATGAAACACTCAAAG[TCACTCACTCACTCACTCAC]TCAGTGGTCACTTACTAGTAGAATAGATCTTTAGTAAGTGAGATACCCAAAGTCACCGACTAACA	GGCCTTTTAAGACTTGACAAACA	59.695	TGTTAGTCGGTGACTTTGGGTAT	59.812	160
CL10446.Contig1_All_5634_4	TCACTCACTCACTCACTCAC	TCAC(4*5)	762	20	CTAGTACCCAGCCTCAAATGAAACACTCAAAG[TCACTCACTCACTCACTCAC]TCAGTGGTCACTTACTAGTAGAATAGATCTTTAGTAAGTGAGATACCCAAAGTCACCGACTAACA	CTAGTACCCAGCCTCAAATGAAA	59.675	TGTTAGTCGGTGACTTTGGGTAT	59.812	117
CL10446.Contig1_All_5634_5	TCACTCACTCACTCACTCAC	TCAC(4*5)	762	20	TAGTACCCAGCCTCAAATGAAACACTCAAAG[TCACTCACTCACTCACTCAC]TCAGTGGTCACTTACTAGTAGAATAGATCTTTAGTAAGTGAGATACCCAAAGTCACCGACTAACAGAAAAGATCCACTGTCGTTGTGAAT	TAGTACCCAGCCTCAAATGAAAC	59.552	ATTCACAACGACAGTGGATCTTT	59.921	141
CL10452.Contig2_All_5635_1	GAAGAAGAAGAAGAA	GAA(3*5)	248	15	CATGTACTCGCTCTGGTGTACTGGATTTACAGATTAGTTAGAACTGAGAAACAGCCACAGCCACTGAGGAGAAAGGAAAGCTAGAAGTTGATTAGTTT[GAAGAAGAAGAAGAA]TATTAATCATGGGTTATTGATAGAAGGCGCACAAC	CATGTACTCGCTCTGGTGTACTG	59.872	GTTGTGCGCCTTCTATCAATAAC	60.043	148
CL10452.Contig2_All_5635_2	GAAGAAGAAGAAGAA	GAA(3*5)	248	15	TACTCGCTCTGGTGTACTGGATTTACAGATTAGTTAGAACTGAGAAACAGCCACAGCCACTGAGGAGAAAGGAAAGCTAGAAGTTGATTAGTTT[GAAGAAGAAGAAGAA]TATTAATCATGGGTTATTGATAGAAGGCGCACAAC	TACTCGCTCTGGTGTACTGGATT	60.199	GTTGTGCGCCTTCTATCAATAAC	60.043	144
CL10452.Contig2_All_5635_3	GAAGAAGAAGAAGAA	GAA(3*5)	248	15	CATGTACTCGCTCTGGTGTACTGGATTTACAGATTAGTTAGAACTGAGAAACAGCCACAGCCACTGAGGAGAAAGGAAAGCTAGAAGTTGATTAGTTT[GAAGAAGAAGAAGAA]TATTAATCATGGGTTATTGATAGAAGGCGCACAACT	CATGTACTCGCTCTGGTGTACTG	59.872	AGTTGTGCGCCTTCTATCAATAA	60.16	149
CL10452.Contig2_All_5635_4	GAAGAAGAAGAAGAA	GAA(3*5)	248	15	GTACTCGCTCTGGTGTACTGGATTTACAGATTAGTTAGAACTGAGAAACAGCCACAGCCACTGAGGAGAAAGGAAAGCTAGAAGTTGATTAGTTT[GAAGAAGAAGAAGAA]TATTAATCATGGGTTATTGATAGAAGGCGCACAAC	GTACTCGCTCTGGTGTACTGGAT	59.718	GTTGTGCGCCTTCTATCAATAAC	60.043	145
CL10452.Contig2_All_5635_5	GAAGAAGAAGAAGAA	GAA(3*5)	248	15	TACTCGCTCTGGTGTACTGGATTTACAGATTAGTTAGAACTGAGAAACAGCCACAGCCACTGAGGAGAAAGGAAAGCTAGAAGTTGATTAGTTT[GAAGAAGAAGAAGAA]TATTAATCATGGGTTATTGATAGAAGGCGCACAACT	TACTCGCTCTGGTGTACTGGATT	60.199	AGTTGTGCGCCTTCTATCAATAA	60.16	145
CL10461.Contig2_All_5636_1	GAGAGAGAGAGA	GA(2*6)	762	12	AATCGTGGAAGCTGTAGAACAAGAGATGGCGACGAAACT[GAGAGAGAGAGA]AGAGGAGTTAGCCAAGATCGGACAGATTAATT	AATCGTGGAAGCTGTAGAACAAG	59.833	AATTAATCTGTCCGATCTTGGCT	60.335	83
CL10461.Contig2_All_5636_2	GAGAGAGAGAGA	GA(2*6)	762	12	AATCGTGGAAGCTGTAGAACAAGAGATGGCGACGAAACT[GAGAGAGAGAGA]AGAGGAGTTAGCCAAGATCGGACAGATTA	AATCGTGGAAGCTGTAGAACAAG	59.833	TAATCTGTCCGATCTTGGCTAAC	59.643	80
CL10461.Contig2_All_5636_3	GAGAGAGAGAGA	GA(2*6)	762	12	TTCAGGAGAGAAGGAACAGAGTGACGAGAGGAATCGTGGAAGCTGTAGAACAAGAGATGGCGACGAAACT[GAGAGAGAGAGA]AGAGGAGTTAGCCAAGATCGGACAGATT	TTCAGGAGAGAAGGAACAGAGTG	60.038	AATCTGTCCGATCTTGGCTAACT	60.498	110
CL10461.Contig2_All_5636_4	GAGAGAGAGAGA	GA(2*6)	762	12	GAGAAGGAACAGAGTGACGAGAGGAATCGTGGAAGCTGTAGAACAAGAGATGGCGACGAAACT[GAGAGAGAGAGA]AGAGGAGTTAGCCAAGATCGGACAGATTAATTGGGCGCTGCAAGAGAAAGTGAAAACTC	GAGAAGGAACAGAGTGACGAGAG	59.677	GAGTTTTCACTTTCTCTTGCAGC	59.709	134
CL10461.Contig2_All_5636_5	GAGAGAGAGAGA	GA(2*6)	762	12	AGAGAAGGAACAGAGTGACGAGAGGAATCGTGGAAGCTGTAGAACAAGAGATGGCGACGAAACT[GAGAGAGAGAGA]AGAGGAGTTAGCCAAGATCGGACAGATTAATTGGGCGCTGCAAGAGAAAGTGAAAACTC	AGAGAAGGAACAGAGTGACGAGA	59.677	GAGTTTTCACTTTCTCTTGCAGC	59.709	135
CL10462.Contig4_All_5639_1	CGGCGGCGGCGGCGGCGGCGG	CGG(3*7)	1796	21	AGGTTGAGAGGAAAACCAGTGTCCAGACGTCTTCCATGAACAAATTGTCGCCGCCGGAATGTTCAAGTTCAAAGCGGCCAGACAGCAATGCCTCAA[CGGCGGCGGCGGCGGCGGCGG]CTCAGGCTTCTTCGGTGTTTCAAGGGGTGTTCTGTAG	AGGTTGAGAGGAAAACCAGTGTC	60.916	CTACAGAACACCCCTTGAAACAC	59.95	154
CL10462.Contig4_All_5639_2	CGGCGGCGGCGGCGGCGGCGG	CGG(3*7)	1796	21	GTTGAGAGGAAAACCAGTGTCCAGACGTCTTCCATGAACAAATTGTCGCCGCCGGAATGTTCAAGTTCAAAGCGGCCAGACAGCAATGCCTCAA[CGGCGGCGGCGGCGGCGGCGG]CTCAGGCTTCTTCGGTGTTTCAAGGGGTGTTCTGTAG	GTTGAGAGGAAAACCAGTGTCC	60.016	CTACAGAACACCCCTTGAAACAC	59.95	152
CL10462.Contig4_All_5639_3	CGGCGGCGGCGGCGGCGGCGG	CGG(3*7)	1796	21	GGTTGAGAGGAAAACCAGTGTCCAGACGTCTTCCATGAACAAATTGTCGCCGCCGGAATGTTCAAGTTCAAAGCGGCCAGACAGCAATGCCTCAA[CGGCGGCGGCGGCGGCGGCGG]CTCAGGCTTCTTCGGTGTTTCAAGGGGTGTTCTGTAG	GGTTGAGAGGAAAACCAGTGTC	60.016	CTACAGAACACCCCTTGAAACAC	59.95	153
CL10462.Contig4_All_5639_4	CGGCGGCGGCGGCGGCGGCGG	CGG(3*7)	1796	21	GAGGTTGAGAGGAAAACCAGTGTCCAGACGTCTTCCATGAACAAATTGTCGCCGCCGGAATGTTCAAGTTCAAAGCGGCCAGACAGCAATGCCTCAA[CGGCGGCGGCGGCGGCGGCGG]CTCAGGCTTCTTCGGTGTTTCAAGGGGTGTTCTGTAG	GAGGTTGAGAGGAAAACCAGTG	60.146	CTACAGAACACCCCTTGAAACAC	59.95	155
CL10462.Contig4_All_5639_5	CGGCGGCGGCGGCGGCGGCGG	CGG(3*7)	1796	21	GTCTTCCATGAACAAATTGTCGCCGCCGGAATGTTCAAGTTCAAAGCGGCCAGACAGCAATGCCTCAA[CGGCGGCGGCGGCGGCGGCGG]CTCAGGCTTCTTCGGTGTTTCAAGGGGTGTTCTGTAG	GTCTTCCATGAACAAATTGTCG	59.476	CTACAGAACACCCCTTGAAACAC	59.95	126
CL10462.Contig4_All_5640_1	AAGCCAAGCCAAGCCAAGCC	AAGCC(5*4)	1966	20	GGGATTTAATCGTCCTATTACGGTTAAGTACGAAGCTTTAAGCTGTTAATCATGATCATCATAATCATAACGATGA[AAGCCAAGCCAAGCCAAGCC]AAGAACCAATCCATTCATTTGGCTTCCGGCCGGGCCGGAAGAATTTGGCGGTGGTGTATAG	GGGATTTAATCGTCCTATTACGG	59.953	CTATACACCACCGCCAAATTCT	60.257	157
CL10462.Contig4_All_5640_2	AAGCCAAGCCAAGCCAAGCC	AAGCC(5*4)	1966	20	GGGATTTAATCGTCCTATTACGGTTAAGTACGAAGCTTTAAGCTGTTAATCATGATCATCATAATCATAACGATGA[AAGCCAAGCCAAGCCAAGCC]AAGAACCAATCCATTCATTTGGCTTCCGGCCGGGCCGGAAGAATTTGGCGGTGGTGTATAG	GGGATTTAATCGTCCTATTACGG	59.953	CTATACACCACCGCCAAATTCTT	61.406	157
CL10462.Contig4_All_5640_3	AAGCCAAGCCAAGCCAAGCC	AAGCC(5*4)	1966	20	GGGATTTAATCGTCCTATTACGGTTAAGTACGAAGCTTTAAGCTGTTAATCATGATCATCATAATCATAACGATGA[AAGCCAAGCCAAGCCAAGCC]AAGAACCAATCCATTCATTTGGCTTCCGGCCGGGCCGGAAGAATTTGGCGGTGGTGTATA	GGGATTTAATCGTCCTATTACGG	59.953	TATACACCACCGCCAAATTCTT	60.595	156
CL10462.Contig4_All_5640_4	AAGCCAAGCCAAGCCAAGCC	AAGCC(5*4)	1966	20	GGGATTTAATCGTCCTATTACGGTTAAGTACGAAGCTTTAAGCTGTTAATCATGATCATCATAATCATAACGATGA[AAGCCAAGCCAAGCCAAGCC]AAGAACCAATCCATTCATTTGGCTTCCGGCCGGGCCGGAAGAATTTGGCGGTGGTGTATA	GGGATTTAATCGTCCTATTACGG	59.953	TATACACCACCGCCAAATTCTTC	62.21	156
CL10462.Contig4_All_5640_5	AAGCCAAGCCAAGCCAAGCC	AAGCC(5*4)	1966	20	GGGATTTAATCGTCCTATTACGGTTAAGTACGAAGCTTTAAGCTGTTAATCATGATCATCATAATCATAACGATGA[AAGCCAAGCCAAGCCAAGCC]AAGAACCAATCCATTCATTTGGCTTCCGGCCGGGCCGGAAGAATTTGGCGGTGGTGTATAGGT	GGGATTTAATCGTCCTATTACGG	59.953	ACCTATACACCACCGCCAAAT	60.497	159
CL10494.Contig5_All_5650_1	CTACTACTACTACTA	CTA(3*5)	1699	15	ATGACAATTGCTACAAAAGGTCCTCCCCAGAAGCCACTGCTTTCAGCCCATCATTCTATTCGCGATGGACAAACTAGATCTGATACTTCAAATCCCAGGT[CTACTACTACTACTA]CAACTACTACTAATGCTGGTGGAAAGTTTCA	ATGACAATTGCTACAAAAGGTCC	59.428	TGAAACTTTCCACCAGCATTAGT	60.048	146
CL10494.Contig5_All_5650_2	CTACTACTACTACTA	CTA(3*5)	1699	15	CTATTCGCGATGGACAAACTAGATCTGATACTTCAAATCCCAGGT[CTACTACTACTACTA]CAACTACTACTAATGCTGGTGGAAAGTTTCA	CTATTCGCGATGGACAAACTAGA	60.619	TGAAACTTTCCACCAGCATTAGT	60.048	91
CL10494.Contig5_All_5650_3	CTACTACTACTACTA	CTA(3*5)	1699	15	ACAATTGCTACAAAAGGTCCTCCCCAGAAGCCACTGCTTTCAGCCCATCATTCTATTCGCGATGGACAAACTAGATCTGATACTTCAAATCCCAGGT[CTACTACTACTACTA]CAACTACTACTAATGCTGGTGGAAAGTTTCA	ACAATTGCTACAAAAGGTCCTCC	60.735	TGAAACTTTCCACCAGCATTAGT	60.048	143
CL10494.Contig5_All_5650_4	CTACTACTACTACTA	CTA(3*5)	1699	15	GACAATTGCTACAAAAGGTCCTCCCCAGAAGCCACTGCTTTCAGCCCATCATTCTATTCGCGATGGACAAACTAGATCTGATACTTCAAATCCCAGGT[CTACTACTACTACTA]CAACTACTACTAATGCTGGTGGAAAGTTTCA	GACAATTGCTACAAAAGGTCCTC	59.19	TGAAACTTTCCACCAGCATTAGT	60.048	144
CL10494.Contig5_All_5650_5	CTACTACTACTACTA	CTA(3*5)	1699	15	TCTGATACTTCAAATCCCAGGT[CTACTACTACTACTA]CAACTACTACTAATGCTGGTGGAAAGTTTCATGTGCTAAAGCCATTACGGGAGATTGGTGCCTGCCCAGTTATCAAAGATGTA	TCTGATACTTCAAATCCCAGGTC	59.473	TACATCTTTGATAACTGGGCAGG	60.369	120
CL1049.Contig1_All_1103_2	GAAGAAGAAGAAGAA	GAA(3*5)	340	15	TATCTACCAACCGGCTCACTTAGCCAGCTTGATACCCACAATGCAATCCTTCATTGAATCAGCCTCAGATTTGGATAGTCTCTGTTCTAAT[GAAGAAGAAGAAGAA]GACATCAATTTCTCCAACTTATCGC	TATCTACCAACCGGCTCACTTAG	59.695	GCGATAAGTTGGAGAAATTGATG	59.983	131
CL1049.Contig1_All_1103_3	GAAGAAGAAGAAGAA	GAA(3*5)	340	15	CTATCTACCAACCGGCTCACTTAGCCAGCTTGATACCCACAATGCAATCCTTCATTGAATCAGCCTCAGATTTGGATAGTCTCTGTTCTAAT[GAAGAAGAAGAAGAA]GACATCAATTTCTCCAACTTATCGC	CTATCTACCAACCGGCTCACTTA	59.695	GCGATAAGTTGGAGAAATTGATG	59.983	132
CL1049.Contig1_All_1103_5	GAAGAAGAAGAAGAA	GAA(3*5)	340	15	GTTCTTTCTATCTACCAACCGGCTCACTTAGCCAGCTTGATACCCACAATGCAATCCTTCATTGAATCAGCCTCAGATTTGGATAGTCTCTGTTCTAAT[GAAGAAGAAGAAGAA]GACATCAATTTCTCCAACTTATCGC	GTTCTTTCTATCTACCAACCGGC	60.365	GCGATAAGTTGGAGAAATTGATG	59.983	139
CL10506.Contig2_All_5657_1	CTGCTGCTGCTGCTG	CTG(3*5)	483	15	GTCGGTGTGGAAGTAGTGAACTTGACAAGTAAATTTTCAACTTGTACATGTAATTT[CTGCTGCTGCTGCTG]AGGCTGGTTTTATGTTGATGATGCTGTACCTATTAAATTTGCTGCATTCTTCTTGTTTGCTTTT	GTCGGTGTGGAAGTAGTGAACTT	59.6	AAAAGCAAACAAGAAGAATGCAG	59.946	135
CL10506.Contig2_All_5657_2	CTGCTGCTGCTGCTG	CTG(3*5)	483	15	TTTCATTCATCCTGCATTAAGGTAGCTAGCTTCGTCGGTGTGGAAGTAGTGAACTTGACAAGTAAATTTTCAACTTGTACATGTAATTT[CTGCTGCTGCTGCTG]AGGCTGGTTTTATGTTGATGATGCT	TTTCATTCATCCTGCATTAAGGT	59.857	AGCATCATCAACATAAAACCAGC	60.385	129
CL10506.Contig2_All_5657_3	CTGCTGCTGCTGCTG	CTG(3*5)	483	15	CATGTTTCATTCATCCTGCATTAAGGTAGCTAGCTTCGTCGGTGTGGAAGTAGTGAACTTGACAAGTAAATTTTCAACTTGTACATGTAATTT[CTGCTGCTGCTGCTG]AGGCTGGTTTTATGTTGATGATGCT	CATGTTTCATTCATCCTGCATTA	59.846	AGCATCATCAACATAAAACCAGC	60.385	133
CL10506.Contig2_All_5657_4	CTGCTGCTGCTGCTG	CTG(3*5)	483	15	CATGTTTCATTCATCCTGCATTAAGGTAGCTAGCTTCGTCGGTGTGGAAGTAGTGAACTTGACAAGTAAATTTTCAACTTGTACATGTAATTT[CTGCTGCTGCTGCTG]AGGCTGGTTTTATGTTGATGATGCTG	CATGTTTCATTCATCCTGCATTA	59.846	CAGCATCATCAACATAAAACCAG	59.527	134
CL10506.Contig2_All_5657_5	CTGCTGCTGCTGCTG	CTG(3*5)	483	15	TTTCATTCATCCTGCATTAAGGTAGCTAGCTTCGTCGGTGTGGAAGTAGTGAACTTGACAAGTAAATTTTCAACTTGTACATGTAATTT[CTGCTGCTGCTGCTG]AGGCTGGTTTTATGTTGATGATGCTGT	TTTCATTCATCCTGCATTAAGGT	59.857	ACAGCATCATCAACATAAAACCA	59.397	131
CL10524.Contig2_All_5658_2	GAGAGAGAGAGAGA	GA(2*7)	207	14	CTCCGTCTTTGTTCAGTTCAGTTTCTTAGGTTGACG[GAGAGAGAGAGAGA]TTAGGTTGAATACAGAATTAAATAGTCGGTCAAATGGTGAGTTGTTTAGAGAAGAGAGGAAAAAAGAAATACAAGTGATCTAGAGAGAGAAAGTGAGGCGCTATTT	CTCCGTCTTTGTTCAGTTCAGTT	59.84	AAATAGCGCCTCACTTTCTCTCT	60.057	156
CL10524.Contig2_All_5658_4	GAGAGAGAGAGAGA	GA(2*7)	207	14	CCGTCTTTGTTCAGTTCAGTTTCTTAGGTTGACG[GAGAGAGAGAGAGA]TTAGGTTGAATACAGAATTAAATAGTCGGTCAAATGGTGAGTTGTTTAGAGAAGAGAGGAAAAAAGAAATACAAGTGATCTAGAGAGAGAAAGTGAGGCGCTATTT	CCGTCTTTGTTCAGTTCAGTTTC	60.192	AAATAGCGCCTCACTTTCTCTCT	60.057	154
CL10524.Contig2_All_5658_5	GAGAGAGAGAGAGA	GA(2*7)	207	14	TCCGTCTTTGTTCAGTTCAGTTTCTTAGGTTGACG[GAGAGAGAGAGAGA]TTAGGTTGAATACAGAATTAAATAGTCGGTCAAATGGTGAGTTGTTTAGAGAAGAGAGGAAAAAAGAAATACAAGTGATCTAGAGAGAGAAAGTGAGGCGCTATTT	TCCGTCTTTGTTCAGTTCAGTTT	60.192	AAATAGCGCCTCACTTTCTCTCT	60.057	155
CL10527.Contig1_All_5659_4	TGGTGGTGGTGGTGG	TGG(3*5)	246	15	TGGAGATTTGTAAACTGGAGGAGGAGGTGGAGGTGACTTGTAATGATATGGTGGTGGTTTGTGTGGTAGCTT[TGGTGGTGGTGGTGG]TGATTTGTAATGGTATGGAGGTGGCTTGTA	TGGAGATTTGTAAACTGGAGGAG	59.64	TACAAGCCACCTCCATACCATTA	60.601	117
CL10540.Contig3_All_5662_1	TTCTTCTTCTTCTTC	TTC(3*5)	888	15	ACGTCATGAACACTTTCTCCAATAACCCATCTCTGTACTTCGTCTTCTGCCCCATCGGCGCCGGATTTCCCGACGGCTCGGAAATCCCACATCGGA[TTCTTCTTCTTCTTC]TCCCCCCTGCGGCGCCGGTGATGGAGGACACTCTGTTGTTGAT	ACGTCATGAACACTTTCTCCAAT	59.921	ATCAACAACAGAGTGTCCTCCAT	59.915	154
CL10540.Contig3_All_5662_2	TTCTTCTTCTTCTTC	TTC(3*5)	888	15	ACAACGTCATGAACACTTTCTCCAATAACCCATCTCTGTACTTCGTCTTCTGCCCCATCGGCGCCGGATTTCCCGACGGCTCGGAAATCCCACATCGGA[TTCTTCTTCTTCTTC]TCCCCCCTGCGGCGCCGGTGATGGAGGACACTCTGTTGTTGAT	ACAACGTCATGAACACTTTCTCC	60.45	ATCAACAACAGAGTGTCCTCCAT	59.915	157
CL10540.Contig3_All_5662_3	TTCTTCTTCTTCTTC	TTC(3*5)	888	15	ACGTCATGAACACTTTCTCCAATAACCCATCTCTGTACTTCGTCTTCTGCCCCATCGGCGCCGGATTTCCCGACGGCTCGGAAATCCCACATCGGA[TTCTTCTTCTTCTTC]TCCCCCCTGCGGCGCCGGTGATGGAGGACACTCTGTTGTT	ACGTCATGAACACTTTCTCCAAT	59.921	AACAACAGAGTGTCCTCCATCAC	60.463	151
CL10540.Contig3_All_5662_4	TTCTTCTTCTTCTTC	TTC(3*5)	888	15	TGAACACTTTCTCCAATAACCCATCTCTGTACTTCGTCTTCTGCCCCATCGGCGCCGGATTTCCCGACGGCTCGGAAATCCCACATCGGA[TTCTTCTTCTTCTTC]TCCCCCCTGCGGCGCCGGTGATGGAGGACACTCTGTTGTTGAT	TGAACACTTTCTCCAATAACCCA	60.736	ATCAACAACAGAGTGTCCTCCAT	59.915	148
CL10540.Contig3_All_5662_5	TTCTTCTTCTTCTTC	TTC(3*5)	888	15	ACAACGTCATGAACACTTTCTCCAATAACCCATCTCTGTACTTCGTCTTCTGCCCCATCGGCGCCGGATTTCCCGACGGCTCGGAAATCCCACATCGGA[TTCTTCTTCTTCTTC]TCCCCCCTGCGGCGCCGGTGATGGAGGACACTCTGTTGTT	ACAACGTCATGAACACTTTCTCC	60.45	AACAACAGAGTGTCCTCCATCAC	60.463	154
CL10561.Contig1_All_5663_1	TGCTGCTGCTGCTGC	TGC(3*5)	537	15	CTAAGTTGGAAGAAACCAACCCTCCAGCTGCACCACTTATAGAACCCATTTGATTTGCACCAACTGATCCTTGGCCCAATCCTCT[TGCTGCTGCTGCTGC]GGCAGCTAATGGATTTAAAGACCC	CTAAGTTGGAAGAAACCAACCCT	59.922	GGGTCTTTAAATCCATTAGCTGC	60.327	124
CL10561.Contig1_All_5663_2	TGCTGCTGCTGCTGC	TGC(3*5)	537	15	GCACCACTTATAGAACCCATTTGATTTGCACCAACTGATCCTTGGCCCAATCCTCT[TGCTGCTGCTGCTGC]GGCAGCTAATGGATTTAAAGACCC	GCACCACTTATAGAACCCATTTG	59.786	GGGTCTTTAAATCCATTAGCTGC	60.327	95
CL10561.Contig1_All_5663_3	TGCTGCTGCTGCTGC	TGC(3*5)	537	15	TGCACCACTTATAGAACCCATTTGATTTGCACCAACTGATCCTTGGCCCAATCCTCT[TGCTGCTGCTGCTGC]GGCAGCTAATGGATTTAAAGACCC	TGCACCACTTATAGAACCCATTT	59.786	GGGTCTTTAAATCCATTAGCTGC	60.327	96
CL10561.Contig1_All_5663_4	TGCTGCTGCTGCTGC	TGC(3*5)	537	15	CTAAGTTGGAAGAAACCAACCCTCCAGCTGCACCACTTATAGAACCCATTTGATTTGCACCAACTGATCCTTGGCCCAATCCTCT[TGCTGCTGCTGCTGC]GGCAGCTAATGGATTTAAAGACCCTCCAGGAAAC	CTAAGTTGGAAGAAACCAACCCT	59.922	GTTTCCTGGAGGGTCTTTAAATC	59.395	134
CL10561.Contig1_All_5663_5	TGCTGCTGCTGCTGC	TGC(3*5)	537	15	CATGTGAACCTGATGCAACATAGGCTCCTAAGTTGGAAGAAACCAACCCTCCAGCTGCACCACTTATAGAACCCATTTGATTTGCACCAACTGATCCTTGGCCCAATCCTCT[TGCTGCTGCTGCTGC]GGCAGCTAATGGATTTAAAGACCC	CATGTGAACCTGATGCAACATAG	60.434	GGGTCTTTAAATCCATTAGCTGC	60.327	151
CL10597.Contig2_All_5664_1	TAATAATAATAATAATAA	TAA(3*6)	693	18	TGAAGAAGATCACCATAGCCTGTT[TAATAATAATAATAATAA]TATCATGTGGACAACGTCAGATGGCATCCCCAGTTCTTCATGGACGAACAACAGCTTTGGAATCATACCAACAAATACCTCTCAAAGGAATGATAATACCGCA	TGAAGAAGATCACCATAGCCTGT	60.144	TGCGGTATTATCATTCCTTTGAG	60.33	145
CL10597.Contig2_All_5664_2	TAATAATAATAATAATAA	TAA(3*6)	693	18	TGAAGAAGATCACCATAGCCTGTT[TAATAATAATAATAATAA]TATCATGTGGACAACGTCAGATGGCATCCCCAGTTCTTCATGGACGAACAACAGCTTTGGAATCATACCAACAAATACCTCTCAAAGGAA	TGAAGAAGATCACCATAGCCTGT	60.144	TTCCTTTGAGAGGTATTTGTTGG	59.527	132
CL10597.Contig2_All_5664_3	TAATAATAATAATAATAA	TAA(3*6)	693	18	ATGTCCATGAAGAAGATCACCATAGCCTGTT[TAATAATAATAATAATAA]TATCATGTGGACAACGTCAGATGGCATCCCCAGTTCTTCATGGACGAACAACAGCTTTGGAATCATACCAACAAATACCTCTCAAAGGAATGATAATACCGCA	ATGTCCATGAAGAAGATCACCAT	59.71	TGCGGTATTATCATTCCTTTGAG	60.33	152
CL10597.Contig2_All_5664_4	TAATAATAATAATAATAA	TAA(3*6)	693	18	TGAAGAAGATCACCATAGCCTGTT[TAATAATAATAATAATAA]TATCATGTGGACAACGTCAGATGGCATCCCCAGTTCTTCATGGACGAACAACAGCTTTGGAATCATACCAACAAATACCTCTCAAAGGAATGATAATACCGC	TGAAGAAGATCACCATAGCCTGT	60.144	GCGGTATTATCATTCCTTTGAGA	59.496	144
CL10597.Contig2_All_5664_5	TAATAATAATAATAATAA	TAA(3*6)	693	18	ATGAAGAAGATCACCATAGCCTGTT[TAATAATAATAATAATAA]TATCATGTGGACAACGTCAGATGGCATCCCCAGTTCTTCATGGACGAACAACAGCTTTGGAATCATACCAACAAATACCTCTCAAAGGAATGATAATACCGCA	ATGAAGAAGATCACCATAGCCTG	59.628	TGCGGTATTATCATTCCTTTGAG	60.33	146
CL10615.Contig1_All_5671_1	TCGTCGTCGTCGTCG	TCG(3*5)	1160	15	TCCTCGAAGATTTATCATCCAACGTTTGT[TCGTCGTCGTCGTCG]AAAGAAGCAAAAGCCGGCTTGGATCGCCGGAGTCCTGACAATCTCCTCCCGGCTGCGACAGGTGAGTCCAGCCGATTTTCATGAAGAGGAGCACATTCGTTCATAGTGAGTGA	TCCTCGAAGATTTATCATCCAAC	59.455	TCACTCACTATGAACGAATGTGC	60.19	157
CL10615.Contig1_All_5671_2	TCGTCGTCGTCGTCG	TCG(3*5)	1160	15	TCCTCGAAGATTTATCATCCAACGTTTGT[TCGTCGTCGTCGTCG]AAAGAAGCAAAAGCCGGCTTGGATCGCCGGAGTCCTGACAATCTCCTCCCGGCTGCGACAGGTGAGTCCAGCCGATTTTCATGAAGAGGAGCACATTCGTTCATAG	TCCTCGAAGATTTATCATCCAAC	59.455	CTATGAACGAATGTGCTCCTCTT	59.797	150
CL10615.Contig1_All_5671_3	TCGTCGTCGTCGTCG	TCG(3*5)	1160	15	TCCTCGAAGATTTATCATCCAACGTTTGT[TCGTCGTCGTCGTCG]AAAGAAGCAAAAGCCGGCTTGGATCGCCGGAGTCCTGACAATCTCCTCCCGGCTGCGACAGGTGAGTCCAGCCGATTTTCATGAAGAGGAGCACATTCGTTCATA	TCCTCGAAGATTTATCATCCAAC	59.455	TATGAACGAATGTGCTCCTCTTC	60.626	149
CL10615.Contig1_All_5671_4	TCGTCGTCGTCGTCG	TCG(3*5)	1160	15	TCCTCGAAGATTTATCATCCAACGTTTGT[TCGTCGTCGTCGTCG]AAAGAAGCAAAAGCCGGCTTGGATCGCCGGAGTCCTGACAATCTCCTCCCGGCTGCGACAGGTGAGTCCAGCCGATTTTCATGAAGAGGAGCACATTCGTTCATAGTGAGTG	TCCTCGAAGATTTATCATCCAAC	59.455	CACTCACTATGAACGAATGTGCT	59.323	156
CL10624.Contig3_All_5676_2	TGGTGGTGGTGGTGGTGG	TGG(3*6)	214	18	TACACTGCCATACACAGAAATGCCGAAAAGCCAATGCGAATTCAGATACAA[TGGTGGTGGTGGTGGTGG]TGTCAGTCAGTCTAGTGGAGAACAAAGCC	TACACTGCCATACACAGAAATGC	60.074	GGCTTTGTTCTCCACTAGACTGA	59.936	98
CL10624.Contig3_All_5676_5	TGGTGGTGGTGGTGGTGG	TGG(3*6)	214	18	GCAAGTACACTGCCATACACAGAAATGCCGAAAAGCCAATGCGAATTCAGATACAA[TGGTGGTGGTGGTGGTGG]TGTCAGTCAGTCTAGTGGAGAACAAAGCC	GCAAGTACACTGCCATACACAGA	60.247	GGCTTTGTTCTCCACTAGACTGA	59.936	103
CL10624.Contig4_All_5678_1	CACCACCACCACCAC	CAC(3*5)	1228	15	TTTTGGCAGTAAAACTGAAAAGCATTCCTTAATATGCAAAAGTGAAAAGAAAATAAGTTGTCCATCTACTTACAGACTGACTGA[CACCACCACCACCAC]CATTGAATCTGAATTCGCATTGGCTTTTCGGCATTTCTGGTGTAGCAGTGTACTTGC	TTTTGGCAGTAAAACTGAAAAGC	59.829	GCAAGTACACTGCTACACCAGAA	59.502	156
CL10624.Contig4_All_5678_2	CACCACCACCACCAC	CAC(3*5)	1228	15	TTGGCAGTAAAACTGAAAAGCATTCCTTAATATGCAAAAGTGAAAAGAAAATAAGTTGTCCATCTACTTACAGACTGACTGA[CACCACCACCACCAC]CATTGAATCTGAATTCGCATTGGCTTTTCGGCATTTCTGGTGTAGCAGTGTACTTGC	TTGGCAGTAAAACTGAAAAGCAT	60.173	GCAAGTACACTGCTACACCAGAA	59.502	154
CL10624.Contig4_All_5678_3	CACCACCACCACCAC	CAC(3*5)	1228	15	TTTTGGCAGTAAAACTGAAAAGCATTCCTTAATATGCAAAAGTGAAAAGAAAATAAGTTGTCCATCTACTTACAGACTGACTGA[CACCACCACCACCAC]CATTGAATCTGAATTCGCATTGGCTTTTCGGCATTTCTGGTGTAGCAGTGTACTTGCT	TTTTGGCAGTAAAACTGAAAAGC	59.829	AGCAAGTACACTGCTACACCAGA	59.135	157
CL10624.Contig4_All_5678_4	CACCACCACCACCAC	CAC(3*5)	1228	15	TTTTGGCAGTAAAACTGAAAAGCATTCCTTAATATGCAAAAGTGAAAAGAAAATAAGTTGTCCATCTACTTACAGACTGACTGA[CACCACCACCACCAC]CATTGAATCTGAATTCGCATTGGCTTTTCGGCATTTCTGGTGTAGCAGTGTACTTGCTCT	TTTTGGCAGTAAAACTGAAAAGC	59.829	AGAGCAAGTACACTGCTACACCA	59.135	159
CL10624.Contig4_All_5678_5	CACCACCACCACCAC	CAC(3*5)	1228	15	TTTTGGCAGTAAAACTGAAAAGCATTCCTTAATATGCAAAAGTGAAAAGAAAATAAGTTGTCCATCTACTTACAGACTGACTGA[CACCACCACCACCAC]CATTGAATCTGAATTCGCATTGGCTTTTCGGCATTTCTGGTGTAGCAGTGTACTTGCTCTG	TTTTGGCAGTAAAACTGAAAAGC	59.829	CAGAGCAAGTACACTGCTACACC	59.135	160
CL10630.Contig1_All_5679_1	AGAGAGAGAGAGAG	AG(2*7)	565	14	CTTTACTATGTCGGCTGGTGTTCCGGTTCGATCGGCGGTTACATGAACGGAAGAGCTTGAGCCGGAATCCATGGATCTTGATTCCCTGCATATTGGGTGTCGGAGAGGA[AGAGAGAGAGAGAG]ATACAGAGGCGCGATTATTTCTCTCTGCTTCCT	CTTTACTATGTCGGCTGGTGTTC	60.069	AGGAAGCAGAGAGAAATAATCGC	60.353	156
CL10630.Contig1_All_5679_2	AGAGAGAGAGAGAG	AG(2*7)	565	14	TCTTTACTATGTCGGCTGGTGTTCCGGTTCGATCGGCGGTTACATGAACGGAAGAGCTTGAGCCGGAATCCATGGATCTTGATTCCCTGCATATTGGGTGTCGGAGAGGA[AGAGAGAGAGAGAG]ATACAGAGGCGCGATTATTTCTCTCTGCTTCCT	TCTTTACTATGTCGGCTGGTGTT	60.069	AGGAAGCAGAGAGAAATAATCGC	60.353	157
CL10630.Contig1_All_5679_3	AGAGAGAGAGAGAG	AG(2*7)	565	14	CTTTACTATGTCGGCTGGTGTTCCGGTTCGATCGGCGGTTACATGAACGGAAGAGCTTGAGCCGGAATCCATGGATCTTGATTCCCTGCATATTGGGTGTCGGAGAGGA[AGAGAGAGAGAGAG]ATACAGAGGCGCGATTATTTCTCTCTGCTTCCTCGAA	CTTTACTATGTCGGCTGGTGTTC	60.069	TTCGAGGAAGCAGAGAGAAATAA	59.638	160
CL10630.Contig1_All_5679_4	AGAGAGAGAGAGAG	AG(2*7)	565	14	CTGTCTTTACTATGTCGGCTGGTGTTCCGGTTCGATCGGCGGTTACATGAACGGAAGAGCTTGAGCCGGAATCCATGGATCTTGATTCCCTGCATATTGGGTGTCGGAGAGGA[AGAGAGAGAGAGAG]ATACAGAGGCGCGATTATTTCTCTCTGCTTCCT	CTGTCTTTACTATGTCGGCTGGT	59.725	AGGAAGCAGAGAGAAATAATCGC	60.353	160
CL10630.Contig1_All_5679_5	AGAGAGAGAGAGAG	AG(2*7)	565	14	GTCTTTACTATGTCGGCTGGTGTTCCGGTTCGATCGGCGGTTACATGAACGGAAGAGCTTGAGCCGGAATCCATGGATCTTGATTCCCTGCATATTGGGTGTCGGAGAGGA[AGAGAGAGAGAGAG]ATACAGAGGCGCGATTATTTCTCTCTGCTTCCT	GTCTTTACTATGTCGGCTGGTGT	59.6	AGGAAGCAGAGAGAAATAATCGC	60.353	158
CL10630.Contig1_All_5680_3	GAAGAAGAAGAAGAAGAA	GAA(3*6)	2808	18	AACCAGTCTAGTTCGGAAGAAGGCTCGGGCTCGGAG[GAAGAAGAAGAAGAAGAA]GAGTGAATGGATAAACCCTACTGAATTTGAAGAATGCACAACGGCCATGACAGCATTTCATCTCCTTCCCTCTCCCCTCTCTCTCCCTTATCATCCTCACC	AACCAGTCTAGTTCGGAAGAAGG	60.168	GGTGAGGATGATAAGGGAGAGAG	60.452	155
CL10630.Contig1_All_5680_4	GAAGAAGAAGAAGAAGAA	GAA(3*6)	2808	18	GACAACCAGTCTAGTTCGGAAGAAGGCTCGGGCTCGGAG[GAAGAAGAAGAAGAAGAA]GAGTGAATGGATAAACCCTACTGAATTTGAAGAATGCACAACGGCCATGACAGCATTTCATCTCCTTCCCTCTCCCCTCTCTCTCCCTTATCATCCTCACC	GACAACCAGTCTAGTTCGGAAGA	59.803	GGTGAGGATGATAAGGGAGAGAG	60.452	158
CL10630.Contig1_All_5680_5	GAAGAAGAAGAAGAAGAA	GAA(3*6)	2808	18	GACAACCAGTCTAGTTCGGAAGAAGGCTCGGGCTCGGAG[GAAGAAGAAGAAGAAGAA]GAGTGAATGGATAAACCCTACTGAATTTGAAGAATGCA	GACAACCAGTCTAGTTCGGAAGA	59.803	TGCATTCTTCAAATTCAGTAGGG	60.476	95
CL10641.Contig3_All_5682_1	TCTTCTTCTTCTTCTTCT	TCT(3*6)	345	18	CCTTCAATTTCTTCCACTTTCCTGCCAAGATTGTCTACAAGCTCAATCTCA[TCTTCTTCTTCTTCTTCT]CCACTTGAATTTCTCTCTGGTGTGGAT	CCTTCAATTTCTTCCACTTTCCT	59.992	ATCCACACCAGAGAGAAATTCAA	59.99	96
CL10641.Contig3_All_5682_2	TCTTCTTCTTCTTCTTCT	TCT(3*6)	345	18	CCTTCAATTTCTTCCACTTTCCTGCCAAGATTGTCTACAAGCTCAATCTCA[TCTTCTTCTTCTTCTTCT]CCACTTGAATTTCTCTCTGGTGTGGATATGGTTGCCCTGTAAAGCTTACCATTA	CCTTCAATTTCTTCCACTTTCCT	59.992	TAATGGTAAGCTTTACAGGGCAA	60.032	123
CL10641.Contig3_All_5682_3	TCTTCTTCTTCTTCTTCT	TCT(3*6)	345	18	CCTTCAATTTCTTCCACTTTCCTGCCAAGATTGTCTACAAGCTCAATCTCA[TCTTCTTCTTCTTCTTCT]CCACTTGAATTTCTCTCTGGTGTGGATATGGTT	CCTTCAATTTCTTCCACTTTCCT	59.992	AACCATATCCACACCAGAGAGAA	59.878	102
CL10641.Contig3_All_5682_4	TCTTCTTCTTCTTCTTCT	TCT(3*6)	345	18	CTTCATCCTCATCCTCTCTTCCTTCAATTTCTTCCACTTTCCTGCCAAGATTGTCTACAAGCTCAATCTCA[TCTTCTTCTTCTTCTTCT]CCACTTGAATTTCTCTCTGGTGTGGAT	CTTCATCCTCATCCTCTCTTCCT	60.213	ATCCACACCAGAGAGAAATTCAA	59.99	116
CL10641.Contig3_All_5682_5	TCTTCTTCTTCTTCTTCT	TCT(3*6)	345	18	CTTCATCCTCATCCTCTCTTCCTTCAATTTCTTCCACTTTCCTGCCAAGATTGTCTACAAGCTCAATCTCA[TCTTCTTCTTCTTCTTCT]CCACTTGAATTTCTCTCTGGTGTGGATATGGTTGCCCTGTAAAGCTTACCATTA	CTTCATCCTCATCCTCTCTTCCT	60.213	TAATGGTAAGCTTTACAGGGCAA	60.032	143
CL10674.Contig2_All_5683_2	GATGATGATGATGAT	GAT(3*5)	159	15	GAAGAAGTGGACCTAGCTCAATGGAACAAGCTGACAGTGTGTTGAATAACATATTTGAAGAAGAAAATTTCGAG[GATGATGATGATGAT]ATTGAGATGGTAGACGTAGAGGAAGGAGAATTGATAGAGGC	GAAGAAGTGGACCTAGCTCAATG	59.424	GCCTCTATCAATTCTCCTTCCTC	59.719	130
CL10675.Contig3_All_5684_1	TCCTCCTCCTCCTCC	TCC(3*5)	1184	15	TTCTATCATCATCATGCCTCCTTCTGCATTGCTACT[TCCTCCTCCTCCTCC]TCATCATCCTATAGACTCACCAAATCCGTAATCCTTGTATTTCTTTTTGTGGGTTTGGTAGA	TTCTATCATCATCATGCCTCCTT	59.944	TCTACCAAACCCACAAAAAGAAA	59.9	113
CL10675.Contig3_All_5684_2	TCCTCCTCCTCCTCC	TCC(3*5)	1184	15	TTCTATCATCATCATGCCTCCTTCTGCATTGCTACT[TCCTCCTCCTCCTCC]TCATCATCCTATAGACTCACCAAATCCGTAATCCTTGTATTTCTTTTTGTGGGTTTGGTAGAA	TTCTATCATCATCATGCCTCCTT	59.944	TTCTACCAAACCCACAAAAAGAA	59.9	114
CL10675.Contig3_All_5684_3	TCCTCCTCCTCCTCC	TCC(3*5)	1184	15	TTCTATCATCATCATGCCTCCTTCTGCATTGCTACT[TCCTCCTCCTCCTCC]TCATCATCCTATAGACTCACCAAATCCGTAATCCTTGTATTTCTTTTTGTGGGTTTGG	TTCTATCATCATCATGCCTCCTT	59.944	CCAAACCCACAAAAAGAAATACA	60.128	109
CL10675.Contig3_All_5684_4	TCCTCCTCCTCCTCC	TCC(3*5)	1184	15	TTCTATCATCATCATGCCTCCTTCTGCATTGCTACT[TCCTCCTCCTCCTCC]TCATCATCCTATAGACTCACCAAATCCGTAATCCTTGTATTTCTTTTTGTGGGTTTGGTAGAATCAGAT	TTCTATCATCATCATGCCTCCTT	59.944	ATCTGATTCTACCAAACCCACAA	59.755	120
CL10675.Contig3_All_5684_5	TCCTCCTCCTCCTCC	TCC(3*5)	1184	15	TTCTATCATCATCATGCCTCCTTCTGCATTGCTACT[TCCTCCTCCTCCTCC]TCATCATCCTATAGACTCACCAAATCCGTAATCCT	TTCTATCATCATCATGCCTCCTT	59.944	AGGATTACGGATTTGGTGAGTCT	60.248	86
CL10677.Contig1_All_5685_5	TGATGATGATGATGA	TGA(3*5)	850	15	ATTGCTCCCAGTAAAGCTTGATATCACAGTTGT[TGATGATGATGATGA]CTGAGAGCTCGATTGAGATTCCACAAGCTTTCTTGAACGGTTACGGCCCCTATGCATGTGCCGCTCACAGTATTTGGAGTCAGGATATGCATCTTTGGAG	ATTGCTCCCAGTAAAGCTTGATA	59.323	CTCCAAAGATGCATATCCTGACT	59.628	148
CL10689.Contig2_All_5690_1	TGCTGCTGCTGCTGC	TGC(3*5)	933	15	AGTGGTGATGGTCGAGAGATTTACAA[TGCTGCTGCTGCTGC]CTCCACAATTGTTGCTAAGCCAACAGGTGAAACCAGAGGTCATA	AGTGGTGATGGTCGAGAGATTTA	60.012	TATGACCTCTGGTTTCACCTGTT	59.914	85
CL10689.Contig2_All_5690_2	TGCTGCTGCTGCTGC	TGC(3*5)	933	15	GGAGGCAAAGGTTAAGTGAAAGTGGTGATGGTCGAGAGATTTACAA[TGCTGCTGCTGCTGC]CTCCACAATTGTTGCTAAGCCAACAGGTGAAACCAGAGGTCATA	GGAGGCAAAGGTTAAGTGAAAGT	60.05	TATGACCTCTGGTTTCACCTGTT	59.914	105
CL10689.Contig2_All_5690_3	TGCTGCTGCTGCTGC	TGC(3*5)	933	15	AGTGGTGATGGTCGAGAGATTTACAA[TGCTGCTGCTGCTGC]CTCCACAATTGTTGCTAAGCCAACAGGTGAAACCAGAGGTCATACTGGTTACTTAACTTTTGCAAGGCTCAGATGTATTT	AGTGGTGATGGTCGAGAGATTTA	60.012	AAATACATCTGAGCCTTGCAAAA	60.141	121
CL10689.Contig2_All_5690_4	TGCTGCTGCTGCTGC	TGC(3*5)	933	15	GGAGGCAAAGGTTAAGTGAAAGTGGTGATGGTCGAGAGATTTACAA[TGCTGCTGCTGCTGC]CTCCACAATTGTTGCTAAGCCAACAGGTGAAACCAGAGGTCATACTGGTTACTTAACTTTTGCAAGGCTCAGATGTATTT	GGAGGCAAAGGTTAAGTGAAAGT	60.05	AAATACATCTGAGCCTTGCAAAA	60.141	141
CL10689.Contig2_All_5690_5	TGCTGCTGCTGCTGC	TGC(3*5)	933	15	GTGGTGATGGTCGAGAGATTTACAA[TGCTGCTGCTGCTGC]CTCCACAATTGTTGCTAAGCCAACAGGTGAAACCAGAGGTCATA	GTGGTGATGGTCGAGAGATTTAC	59.884	TATGACCTCTGGTTTCACCTGTT	59.914	84
CL10690.Contig2_All_5691_1	ATGATGATGATGATG	ATG(3*5)	1045	15	ATCTTCTTGCTGCCATTAAATCAGCTGCACGGAAAATGACTGAAGAGGACTACAGGTATTATGAAGAATCTCTTAAGA[ATGATGATGATGATG]TCTTGATCATAACAGAGAGACACTCTGGTGTAGTGGACTGGTGGACAAAGAG	ATCTTCTTGCTGCCATTAAATCA	60.108	CTCTTTGTCCACCAGTCCACTAC	60.081	145
CL10690.Contig2_All_5691_2	ATGATGATGATGATG	ATG(3*5)	1045	15	CATCTTCTTGCTGCCATTAAATCAGCTGCACGGAAAATGACTGAAGAGGACTACAGGTATTATGAAGAATCTCTTAAGA[ATGATGATGATGATG]TCTTGATCATAACAGAGAGACACTCTGGTGTAGTGGACTGGTGGACAAAGAG	CATCTTCTTGCTGCCATTAAATC	60.108	CTCTTTGTCCACCAGTCCACTAC	60.081	146
CL10690.Contig2_All_5691_5	ATGATGATGATGATG	ATG(3*5)	1045	15	TCTTCTTGCTGCCATTAAATCAGCTGCACGGAAAATGACTGAAGAGGACTACAGGTATTATGAAGAATCTCTTAAGA[ATGATGATGATGATG]TCTTGATCATAACAGAGAGACACTCTGGTGTAGTGGACTGGTGGACAAAGAG	TCTTCTTGCTGCCATTAAATCAG	60.725	CTCTTTGTCCACCAGTCCACTAC	60.081	144
CL10692.Contig2_All_5692_1	ATCATCATCATCATC	ATC(3*5)	1589	15	TGGACAATTGTAACAAGAAGGCTTAACACCTCGGTTGGTTCTCTCCAATTGATGAAGATGTATTCTTTCCTTTT[ATCATCATCATCATC]ATTGGTGCGCGTCGAATGTTGATATAGCCCTGGTCGATATGCTCAATACTTATGCCGAAAA	TGGACAATTGTAACAAGAAGGCT	60.048	TTTTCGGCATAAGTATTGAGCAT	60.006	150
CL10692.Contig2_All_5692_2	ATCATCATCATCATC	ATC(3*5)	1589	15	TGGACAATTGTAACAAGAAGGCTTAACACCTCGGTTGGTTCTCTCCAATTGATGAAGATGTATTCTTTCCTTTT[ATCATCATCATCATC]ATTGGTGCGCGTCGAATGTTGATATAGCCCTGGTCGATATGCTCAATACTTATGCCGAAAAT	TGGACAATTGTAACAAGAAGGCT	60.048	ATTTTCGGCATAAGTATTGAGCA	60.006	151
CL10692.Contig2_All_5692_3	ATCATCATCATCATC	ATC(3*5)	1589	15	TGGACAATTGTAACAAGAAGGCTTAACACCTCGGTTGGTTCTCTCCAATTGATGAAGATGTATTCTTTCCTTTT[ATCATCATCATCATC]ATTGGTGCGCGTCGAATGTTGATATAGCCCTGGTCGATATGCTCAATACTTATGCCGAAAATCCAAAGA	TGGACAATTGTAACAAGAAGGCT	60.048	TCTTTGGATTTTCGGCATAAGTA	59.98	158
CL10692.Contig2_All_5692_4	ATCATCATCATCATC	ATC(3*5)	1589	15	TAACAAGAAGGCTTAACACCTCGGTTGGTTCTCTCCAATTGATGAAGATGTATTCTTTCCTTTT[ATCATCATCATCATC]ATTGGTGCGCGTCGAATGTTGATATAGCCCTGGTCGATATGCTCAATACTTATGCCGAAAA	TAACAAGAAGGCTTAACACCTCG	59.835	TTTTCGGCATAAGTATTGAGCAT	60.006	140
CL10692.Contig2_All_5692_5	ATCATCATCATCATC	ATC(3*5)	1589	15	TAACAAGAAGGCTTAACACCTCGGTTGGTTCTCTCCAATTGATGAAGATGTATTCTTTCCTTTT[ATCATCATCATCATC]ATTGGTGCGCGTCGAATGTTGATATAGCCCTGGTCGATATGCTCAATACTTATGCCGAAAAT	TAACAAGAAGGCTTAACACCTCG	59.835	ATTTTCGGCATAAGTATTGAGCA	60.006	141
CL10693.Contig1_All_5693_1	CATCATCATCATCAT	CAT(3*5)	172	15	TGAATTTGAAACCCATCATCTTCCAGGACACAAGAGTCGAGATGGATCTTCCTTCTCCAATGGCGGATTCCCATCACAACC[CATCATCATCATCAT]CAAATCGACGATTTCTGCTTACCACTTCAGACGATAATGGCT	TGAATTTGAAACCCATCATCTTC	60.177	AGCCATTATCGTCTGAAGTGGTA	60.035	138
CL10693.Contig1_All_5693_2	CATCATCATCATCAT	CAT(3*5)	172	15	AAGAGTCGAGATGGATCTTCCTTCTCCAATGGCGGATTCCCATCACAACC[CATCATCATCATCAT]CAAATCGACGATTTCTGCTTACCACTTCAGACGATAATGGCT	AAGAGTCGAGATGGATCTTCCTT	59.743	AGCCATTATCGTCTGAAGTGGTA	60.035	107
CL10693.Contig1_All_5693_3	CATCATCATCATCAT	CAT(3*5)	172	15	TTGAATTTGAAACCCATCATCTTCCAGGACACAAGAGTCGAGATGGATCTTCCTTCTCCAATGGCGGATTCCCATCACAACC[CATCATCATCATCAT]CAAATCGACGATTTCTGCTTACCACTTCAGACGATAATGGCT	TTGAATTTGAAACCCATCATCTT	59.708	AGCCATTATCGTCTGAAGTGGTA	60.035	139
CL10693.Contig1_All_5693_4	CATCATCATCATCAT	CAT(3*5)	172	15	TGAATTTGAAACCCATCATCTTCCAGGACACAAGAGTCGAGATGGATCTTCCTTCTCCAATGGCGGATTCCCATCACAACC[CATCATCATCATCAT]CAAATCGACGATTTCTGCTTACCACTTCAG	TGAATTTGAAACCCATCATCTTC	60.177	CTGAAGTGGTAAGCAGAAATCGT	59.833	126
CL10693.Contig1_All_5693_5	CATCATCATCATCAT	CAT(3*5)	172	15	TGAATTTGAAACCCATCATCTTCCAGGACACAAGAGTCGAGATGGATCTTCCTTCTCCAATGGCGGATTCCCATCACAACC[CATCATCATCATCAT]CAAATCGACGATTTCTGCTTACCACTTCAGACG	TGAATTTGAAACCCATCATCTTC	60.177	CGTCTGAAGTGGTAAGCAGAAAT	59.833	129
CL10703.Contig3_All_5695_2	CAGCAGCAGCAGCAGCAGCAG	CAG(3*7)	1025	21	AAGAACAAGAACAAGAACCGACACTTGAA[CAGCAGCAGCAGCAGCAGCAG]CCACCTGATGAGGGAGTGGTTGCTTCGGCTTAAATTGAGTTGATGCTTGCATACTACACACCAAATGCAAA	AAGAACAAGAACAAGAACCGACA	60.192	TTTGCATTTGGTGTGTAGTATGC	59.945	121
CL10703.Contig3_All_5695_3	CAGCAGCAGCAGCAGCAGCAG	CAG(3*7)	1025	21	CAAGAACAAGAACAAGAACCGACACTTGAA[CAGCAGCAGCAGCAGCAGCAG]CCACCTGATGAGGGAGTGGTTGCTTCGGCTTAAATTGAGTTGATGCTTGCATACTACACACCAAATGCAAA	CAAGAACAAGAACAAGAACCGAC	60.192	TTTGCATTTGGTGTGTAGTATGC	59.945	122
CL10703.Contig3_All_5695_5	CAGCAGCAGCAGCAGCAGCAG	CAG(3*7)	1025	21	AAGAACAAGAACAAGAACCGACACTTGAA[CAGCAGCAGCAGCAGCAGCAG]CCACCTGATGAGGGAGTGGTTGCTTCGGCTTAAATTGAGTTGATGCTTG	AAGAACAAGAACAAGAACCGACA	60.192	CAAGCATCAACTCAATTTAAGCC	60.141	99
CL10703.Contig4_All_5696_1	CAGCAGCAGCAGCAGCAG	CAG(3*6)	1025	18	AAGAACAAGAACAAGAACCGACACTTGAA[CAGCAGCAGCAGCAGCAG]CAAGAAACCACCCCTCCACTTCAAGCTGTTGTTTCT	AAGAACAAGAACAAGAACCGACA	60.192	AGAAACAACAGCTTGAAGTGGAG	59.971	83
CL10703.Contig4_All_5696_2	CAGCAGCAGCAGCAGCAG	CAG(3*6)	1025	18	CAAGAACAAGAACAAGAACCGACACTTGAA[CAGCAGCAGCAGCAGCAG]CAAGAAACCACCCCTCCACTTCAAGCTGTTGTTTCT	CAAGAACAAGAACAAGAACCGAC	60.192	AGAAACAACAGCTTGAAGTGGAG	59.971	84
CL10703.Contig4_All_5696_4	CAGCAGCAGCAGCAGCAG	CAG(3*6)	1025	18	AAGAACAAGAACAAGAACCGACACTTGAA[CAGCAGCAGCAGCAGCAG]CAAGAAACCACCCCTCCACTTCAAGCTGTTGTTTCTTCTACCTCTCAACAGCAGG	AAGAACAAGAACAAGAACCGACA	60.192	CCTGCTGTTGAGAGGTAGAAGAA	60.061	102
CL10703.Contig4_All_5696_5	CAGCAGCAGCAGCAGCAG	CAG(3*6)	1025	18	CAAGAACAAGAACAAGAACCGACACTTGAA[CAGCAGCAGCAGCAGCAG]CAAGAAACCACCCCTCCACTTCAAGCTGTTGTTTCTTCTACCTCTCAACAGCAGG	CAAGAACAAGAACAAGAACCGAC	60.192	CCTGCTGTTGAGAGGTAGAAGAA	60.061	103
CL10705.Contig3_All_5697_1	TATTATTATTATTAT	TAT(3*5)	864	15	GGCCTGCAGAGTTAACAACATTATTCTCTTATAC[TATTATTATTATTAT]TTAGATGGTTTGCTACACCACAATGTCTAGCTTTGTATTGGGCCAACAACCCCATTTAAGTCATTGTTGTTC	GGCCTGCAGAGTTAACAACATTA	60.533	GAACAACAATGACTTAAATGGGG	59.638	121
CL10705.Contig3_All_5697_2	TATTATTATTATTAT	TAT(3*5)	864	15	GGCCTGCAGAGTTAACAACATTATTCTCTTATAC[TATTATTATTATTAT]TTAGATGGTTTGCTACACCACAATGTCTAGCTTTGTATTGGGCCAACAACCCCATTTAAGTCATTG	GGCCTGCAGAGTTAACAACATTA	60.533	CAATGACTTAAATGGGGTTGTTG	60.487	115
CL10705.Contig3_All_5697_3	TATTATTATTATTAT	TAT(3*5)	864	15	GGCCTGCAGAGTTAACAACATTATTCTCTTATAC[TATTATTATTATTAT]TTAGATGGTTTGCTACACCACAATGTCTAGCTTTGTATTGGGCCAACAACCCCATTTAAGTCATTGTTG	GGCCTGCAGAGTTAACAACATTA	60.533	CAACAATGACTTAAATGGGGTTG	60.487	118
CL10705.Contig3_All_5697_4	TATTATTATTATTAT	TAT(3*5)	864	15	CATCAGAAAAATGTTTGTTTGGCCTGCAGAGTTAACAACATTATTCTCTTATAC[TATTATTATTATTAT]TTAGATGGTTTGCTACACCACAATGTCTAGCTTTGTATTGGGCCAACAACCCCATTTAAGTCATTGTTGTTC	CATCAGAAAAATGTTTGTTTGGC	60.725	GAACAACAATGACTTAAATGGGG	59.638	141
CL10705.Contig3_All_5697_5	TATTATTATTATTAT	TAT(3*5)	864	15	GGCCTGCAGAGTTAACAACATTATTCTCTTATAC[TATTATTATTATTAT]TTAGATGGTTTGCTACACCACAATGTCTAGCTTTGTATTGGGCCAACAACCCCATTTAAGTCATTGTTGTTCAGTTTGTTTTGTTTTGAATGGG	GGCCTGCAGAGTTAACAACATTA	60.533	CCCATTCAAAACAAAACAAACTG	60.621	143
CL10713.Contig1_All_5713_1	GCTGCTGCTGCTGCTGCT	GCT(3*6)	2058	18	GTCATCAAGAAAAGCAAAAGAGGCAGCTGCCGCACAA[GCTGCTGCTGCTGCTGCT]GTTGCAAGTGCTGCATCTTCTGCTAGTGTTCAGGTTCGT	GTCATCAAGAAAAGCAAAAGAGG	59.424	ACGAACCTGAACACTAGCAGAAG	59.992	94
CL10713.Contig1_All_5713_2	GCTGCTGCTGCTGCTGCT	GCT(3*6)	2058	18	GGTCATCAAGAAAAGCAAAAGAGGCAGCTGCCGCACAA[GCTGCTGCTGCTGCTGCT]GTTGCAAGTGCTGCATCTTCTGCTAGTGTTCAGGTTCGT	GGTCATCAAGAAAAGCAAAAGAG	59.424	ACGAACCTGAACACTAGCAGAAG	59.992	95
CL10713.Contig1_All_5713_3	GCTGCTGCTGCTGCTGCT	GCT(3*6)	2058	18	GTCATCAAGAAAAGCAAAAGAGGCAGCTGCCGCACAA[GCTGCTGCTGCTGCTGCT]GTTGCAAGTGCTGCATCTTCTGCTAGTGTTCAGGT	GTCATCAAGAAAAGCAAAAGAGG	59.424	ACCTGAACACTAGCAGAAGATGC	59.963	90
CL10713.Contig1_All_5713_4	GCTGCTGCTGCTGCTGCT	GCT(3*6)	2058	18	GGTCATCAAGAAAAGCAAAAGAGGCAGCTGCCGCACAA[GCTGCTGCTGCTGCTGCT]GTTGCAAGTGCTGCATCTTCTGCTAGTGTTCAGGT	GGTCATCAAGAAAAGCAAAAGAG	59.424	ACCTGAACACTAGCAGAAGATGC	59.963	91
CL10713.Contig1_All_5713_5	GCTGCTGCTGCTGCTGCT	GCT(3*6)	2058	18	GTCATCAAGAAAAGCAAAAGAGGCAGCTGCCGCACAA[GCTGCTGCTGCTGCTGCT]GTTGCAAGTGCTGCATCTTCTGCTAGTGTTCAGGTTCGTATTCTGCTTGAT	GTCATCAAGAAAAGCAAAAGAGG	59.424	ATCAAGCAGAATACGAACCTGAA	60.143	106
CL10717.Contig3_All_5714_1	GCAGCAGCAGCAGCA	GCA(3*5)	521	15	CTTTCAAAAGCTCATCTCCTCCTACCCAGCAGCC[GCAGCAGCAGCAGCA]GCCAATACATCAGAGTCCCTTGGCAAGTTTGAGTTGGTGGTCACCAGGTCTGGGTGCAGGTAGTGTTGATCAAGAA	CTTTCAAAAGCTCATCTCCTCCT	60.366	TTCTTGATCAACACTACCTGCAC	59.299	125
CL10717.Contig3_All_5714_2	GCAGCAGCAGCAGCA	GCA(3*5)	521	15	AAGAATGAACAAATTCGATGCTGGCTCTTCGTATTCTTTCAAAAGCTCATCTCCTCCTACCCAGCAGCC[GCAGCAGCAGCAGCA]GCCAATACATCAGAGTCCCTTGGCAAGTTTGAGTTGGTGGTCACCAGGTCTGGGTGCAGGTAGTGTTGATCAAGAA	AAGAATGAACAAATTCGATGCTG	60.484	TTCTTGATCAACACTACCTGCAC	59.299	160
CL10717.Contig3_All_5714_3	GCAGCAGCAGCAGCA	GCA(3*5)	521	15	TTTCAAAAGCTCATCTCCTCCTACCCAGCAGCC[GCAGCAGCAGCAGCA]GCCAATACATCAGAGTCCCTTGGCAAGTTTGAGTTGGTGGTCACCAGGTCTGGGTGCAGGTAGTGTTGATCAAGAA	TTTCAAAAGCTCATCTCCTCCTA	59.51	TTCTTGATCAACACTACCTGCAC	59.299	124
CL10717.Contig3_All_5714_4	GCAGCAGCAGCAGCA	GCA(3*5)	521	15	CTTTCAAAAGCTCATCTCCTCCTACCCAGCAGCC[GCAGCAGCAGCAGCA]GCCAATACATCAGAGTCCCTTGGCAAGTTTGAGTTGGTGGTCACCAGGTCTGGGTGCAGGTAGTGTTGATCAAGAAGAA	CTTTCAAAAGCTCATCTCCTCCT	60.366	TTCTTCTTGATCAACACTACCTGC	59.825	128
CL10717.Contig3_All_5714_5	GCAGCAGCAGCAGCA	GCA(3*5)	521	15	TTCTTTCAAAAGCTCATCTCCTCCTACCCAGCAGCC[GCAGCAGCAGCAGCA]GCCAATACATCAGAGTCCCTTGGCAAGTTTGAGTTGGTGGTCACCAGGTCTGGGTGCAGGTAGTGTTGATCAAGAA	TTCTTTCAAAAGCTCATCTCCTC	59.146	TTCTTGATCAACACTACCTGCAC	59.299	127
CL10726.Contig7_All_5715_1	AGAAGAAGAAGAAGA	AGA(3*5)	270	15	AGATGAAGACAGTGACAACTCCCGTCCTGGAGTAGGAGAAGAAGAAGAACAAGACAGTGACAACTTCCGCCCTGTAGTGGG[AGAAGAAGAAGAAGA]GGATGTAGCACTTGAGGACGCTAATAATG	AGATGAAGACAGTGACAACTCCC	59.659	CATTATTAGCGTCCTCAAGTGCT	59.826	125
CL10726.Contig7_All_5715_2	AGAAGAAGAAGAAGA	AGA(3*5)	270	15	AGATGAAGACAGTGACAACTCCCGTCCTGGAGTAGGAGAAGAAGAAGAACAAGACAGTGACAACTTCCGCCCTGTAGTGGG[AGAAGAAGAAGAAGA]GGATGTAGCACTTGAGGACGCTAATAATGGA	AGATGAAGACAGTGACAACTCCC	59.659	TCCATTATTAGCGTCCTCAAGTG	60.495	127
CL10726.Contig7_All_5715_3	AGAAGAAGAAGAAGA	AGA(3*5)	270	15	AGATGAAGACAGTGACAACTCCCGTCCTGGAGTAGGAGAAGAAGAAGAACAAGACAGTGACAACTTCCGCCCTGTAGTGGG[AGAAGAAGAAGAAGA]GGATGTAGCACTTGAGGACGCTAAT	AGATGAAGACAGTGACAACTCCC	59.659	ATTAGCGTCCTCAAGTGCTACAT	59.364	121
CL10726.Contig7_All_5715_4	AGAAGAAGAAGAAGA	AGA(3*5)	270	15	AGATGAAGACAGTGACAACTCCCGTCCTGGAGTAGGAGAAGAAGAAGAACAAGACAGTGACAACTTCCGCCCTGTAGTGGG[AGAAGAAGAAGAAGA]GGATGTAGCACTTGAGGACGCTAA	AGATGAAGACAGTGACAACTCCC	59.659	TTAGCGTCCTCAAGTGCTACATC	60.802	120
CL10742.Contig1_All_5716_1	CACACACACACACA	CA(2*7)	335	14	ACTCCTGAAACAAAAATTCATGGATTAGACTGAAACAAACCAAGCAAGCAAGCACG[CACACACACACACA]TAAACACTAAGAGTGTAATTAAGAGATGATCTTGATCATGATGATGATCATGTGGAATTTAAGTTCAGACAGGTGGAAGAAGAACCCTA	ACTCCTGAAACAAAAATTCATGG	59.403	TAGGGTTCTTCTTCCACCTGTCT	60.514	159
CL10742.Contig1_All_5716_2	CACACACACACACA	CA(2*7)	335	14	ACTCCTGAAACAAAAATTCATGGATTAGACTGAAACAAACCAAGCAAGCAAGCACG[CACACACACACACA]TAAACACTAAGAGTGTAATTAAGAGATGATCTTGATCATGATGATGATCATGTGGAATTTAAGTTCAGACAGGTGGAAGAAGAACCCTAG	ACTCCTGAAACAAAAATTCATGG	59.403	CTAGGGTTCTTCTTCCACCTGTC	60.514	160
CL10742.Contig1_All_5716_3	CACACACACACACA	CA(2*7)	335	14	ACTCCTGAAACAAAAATTCATGGATTAGACTGAAACAAACCAAGCAAGCAAGCACG[CACACACACACACA]TAAACACTAAGAGTGTAATTAAGAGATGATCTTGATCATGATGATGATCATGTGGAATTTAAGTTCAGACAGGTGGAAGAAGA	ACTCCTGAAACAAAAATTCATGG	59.403	TCTTCTTCCACCTGTCTGAACTT	59.42	153
CL10742.Contig1_All_5716_4	CACACACACACACA	CA(2*7)	335	14	ACTCCTGAAACAAAAATTCATGGATTAGACTGAAACAAACCAAGCAAGCAAGCACG[CACACACACACACA]TAAACACTAAGAGTGTAATTAAGAGATGATCTTGATCATGATGATGATCATGTGGAATTTAAGTTCAGACAGGTGGAAGAAGAA	ACTCCTGAAACAAAAATTCATGG	59.403	TTCTTCTTCCACCTGTCTGAACT	59.42	154
CL10742.Contig1_All_5716_5	CACACACACACACA	CA(2*7)	335	14	TTAGACTGAAACAAACCAAGCAAGCAAGCACG[CACACACACACACA]TAAACACTAAGAGTGTAATTAAGAGATGATCTTGATCATGATGATGATCATGTGGAATTTAAGTTCAGACAGGTGGAAGAAGAACCCTAGAGCCAATACAAGC	TTAGACTGAAACAAACCAAGCAA	58.975	GCTTGTATTGGCTCTAGGGTTCT	60.16	149
CL10765.Contig6_All_5726_1	GAAGAAGAAGAAGAA	GAA(3*5)	1587	15	TGGTCTGATTGGAATCTTCTGTTATTATCACTTCTAGAAGACTGGCAG[GAAGAAGAAGAAGAA]GGATTCTTCTGATATACCACTTGTTGATCCATGGAAGAAGGATACATATATCTAGCAGAAGGGAGCTCTTCCAATATGGATA	TGGTCTGATTGGAATCTTCTGTT	59.99	TATCCATATTGGAAGAGCTCCCT	60.297	145
CL10765.Contig6_All_5726_2	GAAGAAGAAGAAGAA	GAA(3*5)	1587	15	TGGTCTGATTGGAATCTTCTGTTATTATCACTTCTAGAAGACTGGCAG[GAAGAAGAAGAAGAA]GGATTCTTCTGATATACCACTTGTTGATCCATGGAA	TGGTCTGATTGGAATCTTCTGTT	59.99	TTCCATGGATCAACAAGTGGTAT	60.477	99
CL10765.Contig6_All_5726_3	GAAGAAGAAGAAGAA	GAA(3*5)	1587	15	TGGTCTGATTGGAATCTTCTGTTATTATCACTTCTAGAAGACTGGCAG[GAAGAAGAAGAAGAA]GGATTCTTCTGATATACCACTTGTTGATCCATGGAAGAAG	TGGTCTGATTGGAATCTTCTGTT	59.99	CTTCTTCCATGGATCAACAAGTG	60.889	103
CL10765.Contig6_All_5726_4	GAAGAAGAAGAAGAA	GAA(3*5)	1587	15	TGGTCTGATTGGAATCTTCTGTTATTATCACTTCTAGAAGACTGGCAG[GAAGAAGAAGAAGAA]GGATTCTTCTGATATACCACTTGTTGATCCATGGAAGAA	TGGTCTGATTGGAATCTTCTGTT	59.99	TTCTTCCATGGATCAACAAGTG	59.971	102
CL10765.Contig6_All_5726_5	GAAGAAGAAGAAGAA	GAA(3*5)	1587	15	CCATATGGTCTGATTGGAATCTTCTGTTATTATCACTTCTAGAAGACTGGCAG[GAAGAAGAAGAAGAA]GGATTCTTCTGATATACCACTTGTTGATCCATGGAAGAAGGATACATATATCTAGCAGAAGGGAGCTCTTCCAATATGGATA	CCATATGGTCTGATTGGAATCTT	59.214	TATCCATATTGGAAGAGCTCCCT	60.297	150
CL10783.Contig3_All_5729_1	ATTATCATTATCATTATCATTATC	ATTATC(6*4)	375	24	TCATTTCCCACCACTGTTAATGTACTGACTTTATAAGAAACCGCTTTATT[ATTATCATTATCATTATCATTATC]GTTGTTACTATTGTCGAGCTCATCCCACCCTCCGAAACTGAATCTGTCTGCAGCAGCATCTTTGGTTGTTTTCTTCGAGGAATTA	TCATTTCCCACCACTGTTAATGT	60.508	TAATTCCTCGAAGAAAACAACCA	59.991	159
CL10783.Contig3_All_5729_2	ATTATCATTATCATTATCATTATC	ATTATC(6*4)	375	24	TTTCACTCTTTTGCTCAACCTTCTTTCGCCTTCTTCCTTTGCCTCATTTCCCACCACTGTTAATGTACTGACTTTATAAGAAACCGCTTTATT[ATTATCATTATCATTATCATTATC]GTTGTTACTATTGTCGAGCTCATCCCAC	TTTCACTCTTTTGCTCAACCTTC	59.92	GTGGGATGAGCTCGACAATAGTA	60.517	145
CL10783.Contig3_All_5729_3	ATTATCATTATCATTATCATTATC	ATTATC(6*4)	375	24	TCCCACCACTGTTAATGTACTGACTTTATAAGAAACCGCTTTATT[ATTATCATTATCATTATCATTATC]GTTGTTACTATTGTCGAGCTCATCCCACCCTCCGAAACTGAATCTGTCTGCAGCAGCATCTTTGGTTGTTTTCTTCGAGGAATTA	TCCCACCACTGTTAATGTACTGA	59.411	TAATTCCTCGAAGAAAACAACCA	59.991	154
CL10783.Contig3_All_5729_4	ATTATCATTATCATTATCATTATC	ATTATC(6*4)	375	24	CTCATTTCCCACCACTGTTAATGTACTGACTTTATAAGAAACCGCTTTATT[ATTATCATTATCATTATCATTATC]GTTGTTACTATTGTCGAGCTCATCCCACCCTCCGAAACTGAATCTGTCTGCAGCAGCATCTTTGGTTGTTTTCTTCGAGGAATTA	CTCATTTCCCACCACTGTTAATG	60.628	TAATTCCTCGAAGAAAACAACCA	59.991	160
CL10783.Contig3_All_5729_5	ATTATCATTATCATTATCATTATC	ATTATC(6*4)	375	24	TCATTTCCCACCACTGTTAATGTACTGACTTTATAAGAAACCGCTTTATT[ATTATCATTATCATTATCATTATC]GTTGTTACTATTGTCGAGCTCATCCCACCCTCCGAAACTGAATCTGTCTGCAGCAGCATCTTTGGTTGTTTTCTTCGAG	TCATTTCCCACCACTGTTAATGT	60.508	CTCGAAGAAAACAACCAAAGATG	60.149	153
CL10795.Contig1_All_5730_1	TACTACTACTACTAC	TAC(3*5)	210	15	AGATCAGAAGATGGGAAACAACAATAGAAAATAGTACAAGGTACTAGCCAAGGGAGGGAGGTATGGATGGAAGTGATCATACTCATACTCA[TACTACTACTACTAC]AACTTCTAACCACCATTTGTTTGTCA	AGATCAGAAGATGGGAAACAACA	59.99	TGACAAACAAATGGTGGTTAGAA	59.411	132
CL10795.Contig1_All_5730_2	TACTACTACTACTAC	TAC(3*5)	210	15	AGATCAGAAGATGGGAAACAACAATAGAAAATAGTACAAGGTACTAGCCAAGGGAGGGAGGTATGGATGGAAGTGATCATACTCATACTCA[TACTACTACTACTAC]AACTTCTAACCACCATTTGTTTGTCAA	AGATCAGAAGATGGGAAACAACA	59.99	TTGACAAACAAATGGTGGTTAGA	59.411	133
CL10795.Contig1_All_5730_3	TACTACTACTACTAC	TAC(3*5)	210	15	GATCAGAAGATGGGAAACAACAATAGAAAATAGTACAAGGTACTAGCCAAGGGAGGGAGGTATGGATGGAAGTGATCATACTCATACTCA[TACTACTACTACTAC]AACTTCTAACCACCATTTGTTTGTCA	GATCAGAAGATGGGAAACAACAA	60.346	TGACAAACAAATGGTGGTTAGAA	59.411	131
CL10795.Contig1_All_5730_4	TACTACTACTACTAC	TAC(3*5)	210	15	GATCAGAAGATGGGAAACAACAATAGAAAATAGTACAAGGTACTAGCCAAGGGAGGGAGGTATGGATGGAAGTGATCATACTCATACTCA[TACTACTACTACTAC]AACTTCTAACCACCATTTGTTTGTCAA	GATCAGAAGATGGGAAACAACAA	60.346	TTGACAAACAAATGGTGGTTAGA	59.411	132
CL10795.Contig1_All_5730_5	TACTACTACTACTAC	TAC(3*5)	210	15	AGATCAGAAGATGGGAAACAACAATAGAAAATAGTACAAGGTACTAGCCAAGGGAGGGAGGTATGGATGGAAGTGATCATACTCATACTCA[TACTACTACTACTAC]AACTTCTAACCACCATTTGTTTGTCAAAGTGTTGTGA	AGATCAGAAGATGGGAAACAACA	59.99	TCACAACACTTTGACAAACAAATG	59.977	143
CL10797.Contig1_All_5731_2	GACCAGACCAGACCAGACCA	GACCA(5*4)	440	20	ATTTGCTTACCGGTTGTAGAATGCTTCCCTTCCTCAAGGACGGACG[GACCAGACCAGACCAGACCA]ATATTATAATATAATTCCCAATATTATAATATAATTCATTGTTTCAAACCAGAAGACACGGAAGGACGGTTCTGTTGTTCCACACTCACTG	ATTTGCTTACCGGTTGTAGAATG	59.465	CAGTGAGTGTGGAACAACAGAAC	59.72	157
CL10797.Contig1_All_5731_5	GACCAGACCAGACCAGACCA	GACCA(5*4)	440	20	ATTTGCTTACCGGTTGTAGAATGCTTCCCTTCCTCAAGGACGGACG[GACCAGACCAGACCAGACCA]ATATTATAATATAATTCCCAATATTATAATATAATTCATTGTTTCAAACCAGAAGACACGGAAGGACGGTTCTGTTGTTCCACACTCACT	ATTTGCTTACCGGTTGTAGAATG	59.465	AGTGAGTGTGGAACAACAGAACC	60.496	156
CL10797.Contig3_All_5733_1	GTTGTTGTTGTTGTT	GTT(3*5)	677	15	ATCGCCAGTGTATGTCAACTTCTCCG[GTTGTTGTTGTTGTT]GTAATGGGACCAACGAAGATTCCCGAGGAAGAGCAGAAGGCCTTCTATCAGAAACACCGGTTTGCAGTACAAGCCTATTCCGCGCTTCTGAAGCTGATACAGGGACCGAAACATACCTT	ATCGCCAGTGTATGTCAACTTCT	60.075	AAGGTATGTTTCGGTCCCTGTAT	60.018	160
CL10797.Contig3_All_5733_2	GTTGTTGTTGTTGTT	GTT(3*5)	677	15	ATCGCCAGTGTATGTCAACTTCTCCG[GTTGTTGTTGTTGTT]GTAATGGGACCAACGAAGATTCCCGAGGAAGAGCAGAAGGCCTTCTATCAGAAACACCGGTTTGCAGTACAAGCCTATTCCGCGCTTCTGAAGCTGATACAGGGACCGAAACATACCT	ATCGCCAGTGTATGTCAACTTCT	60.075	AGGTATGTTTCGGTCCCTGTATC	60.479	159
CL10797.Contig3_All_5733_3	GTTGTTGTTGTTGTT	GTT(3*5)	677	15	CTAGTTGGGAGACTCAACAATGGCCCACCGAAGAATATAGAATCGCCAGTGTATGTCAACTTCTCCG[GTTGTTGTTGTTGTT]GTAATGGGACCAACGAAGATTCCCGAGGAAGAGCAGAAGGCCTTCTATCAGAAACACCGGTTT	CTAGTTGGGAGACTCAACAATGG	60.04	AAACCGGTGTTTCTGATAGAAGG	60.726	145
CL10797.Contig3_All_5733_4	GTTGTTGTTGTTGTT	GTT(3*5)	677	15	AGAATCGCCAGTGTATGTCAACTTCTCCG[GTTGTTGTTGTTGTT]GTAATGGGACCAACGAAGATTCCCGAGGAAGAGCAGAAGGCCTTCTATCAGAAACACCGGTTT	AGAATCGCCAGTGTATGTCAACT	60.075	AAACCGGTGTTTCTGATAGAAGG	60.726	107
CL10797.Contig3_All_5733_5	GTTGTTGTTGTTGTT	GTT(3*5)	677	15	GCATCTCTAGTTGGGAGACTCAACAATGGCCCACCGAAGAATATAGAATCGCCAGTGTATGTCAACTTCTCCG[GTTGTTGTTGTTGTT]GTAATGGGACCAACGAAGATTCCCGAGGAAGAGCAGAAGGCCTTCTATCAGAAACACCGGTTT	GCATCTCTAGTTGGGAGACTCAA	59.899	AAACCGGTGTTTCTGATAGAAGG	60.726	151
CL10821.Contig2_All_5734_1	GCGGCGGCGGCGGCGGCG	GCG(3*6)	553	18	CAGGCAAATTTTAGTCTGGTCACGATGCCGGAGATGCGGCGAGTATCCGGCGGTCTCTT[GCGGCGGCGGCGGCGGCG]GTGCTGAAGGTGGGACGAAGGGCGGAGAGAGTAGTTGCGGTTGAACTG	CAGGCAAATTTTAGTCTGGTCAC	60.048	CAGTTCAACCGCAACTACTCTCT	59.992	125
CL10821.Contig2_All_5734_2	GCGGCGGCGGCGGCGGCG	GCG(3*6)	553	18	CAGGCAAATTTTAGTCTGGTCACGATGCCGGAGATGCGGCGAGTATCCGGCGGTCTCTT[GCGGCGGCGGCGGCGGCG]GTGCTGAAGGTGGGACGAAGGGCGGAGAGAGTAGTTGCGGTTGAACTGAAACGAGCAGTGAAAGAAACAATTACGC	CAGGCAAATTTTAGTCTGGTCAC	60.048	GCGTAATTGTTTCTTTCACTGCT	59.847	153
CL10821.Contig2_All_5734_3	GCGGCGGCGGCGGCGGCG	GCG(3*6)	553	18	CAGGCAAATTTTAGTCTGGTCACGATGCCGGAGATGCGGCGAGTATCCGGCGGTCTCTT[GCGGCGGCGGCGGCGGCG]GTGCTGAAGGTGGGACGAAGGGCGGAGAGAGTAGTTGCGGTTGAACTGAA	CAGGCAAATTTTAGTCTGGTCAC	60.048	TTCAGTTCAACCGCAACTACTCT	60.341	127
CL10821.Contig2_All_5734_4	GCGGCGGCGGCGGCGGCG	GCG(3*6)	553	18	AAATTTTAGTCTGGTCACGATGCCGGAGATGCGGCGAGTATCCGGCGGTCTCTT[GCGGCGGCGGCGGCGGCG]GTGCTGAAGGTGGGACGAAGGGCGGAGAGAGTAGTTGCGGTTGAACTG	AAATTTTAGTCTGGTCACGATGC	59.557	CAGTTCAACCGCAACTACTCTCT	59.992	120
CL10821.Contig2_All_5734_5	GCGGCGGCGGCGGCGGCG	GCG(3*6)	553	18	GCAAATTTTAGTCTGGTCACGATGCCGGAGATGCGGCGAGTATCCGGCGGTCTCTT[GCGGCGGCGGCGGCGGCG]GTGCTGAAGGTGGGACGAAGGGCGGAGAGAGTAGTTGCGGTTGAACTG	GCAAATTTTAGTCTGGTCACGAT	59.557	CAGTTCAACCGCAACTACTCTCT	59.992	122
CL10830.Contig1_All_5735_1	GATGATGATGATGAT	GAT(3*5)	703	15	TCATTGATAGAACAGGGAGGAAAAAAGAG[GATGATGATGATGAT]TCTGCTTCTCATTCATCAACTGAAGCTATCGCATCGATTCAGATTCTCACTGTCCGGTTGGTAAAGATAAATTTGAGATTTGTACCGAAGCTTGAT	TCATTGATAGAACAGGGAGGAAA	59.952	ATCAAGCTTCGGTACAAATCTCA	60.143	140
CL10830.Contig1_All_5735_2	GATGATGATGATGAT	GAT(3*5)	703	15	TTCATTGATAGAACAGGGAGGAAAAAAGAG[GATGATGATGATGAT]TCTGCTTCTCATTCATCAACTGAAGCTATCGCATCGATTCAGATTCTCACTGTCCGGTTGGTAAAGATAAATTTGAGATTTGTACCGAAGCTTGAT	TTCATTGATAGAACAGGGAGGAA	59.952	ATCAAGCTTCGGTACAAATCTCA	60.143	141
CL10830.Contig1_All_5735_3	GATGATGATGATGAT	GAT(3*5)	703	15	TTTCATTGATAGAACAGGGAGGAAAAAAGAG[GATGATGATGATGAT]TCTGCTTCTCATTCATCAACTGAAGCTATCGCATCGATTCAGATTCTCACTGTCCGGTTGGTAAAGATAAATTTGAGATTTGTACCGAAGCTTGAT	TTTCATTGATAGAACAGGGAGGA	59.952	ATCAAGCTTCGGTACAAATCTCA	60.143	142
CL10830.Contig1_All_5735_4	GATGATGATGATGAT	GAT(3*5)	703	15	TCATTGATAGAACAGGGAGGAAAAAAGAG[GATGATGATGATGAT]TCTGCTTCTCATTCATCAACTGAAGCTATCGCATCGATTCAGATTCTCACTGTCCGGTTGGTAAAGATAA	TCATTGATAGAACAGGGAGGAAA	59.952	TTATCTTTACCAACCGGACAGTG	60.275	114
CL10830.Contig1_All_5735_5	GATGATGATGATGAT	GAT(3*5)	703	15	TTCATTGATAGAACAGGGAGGAAAAAAGAG[GATGATGATGATGAT]TCTGCTTCTCATTCATCAACTGAAGCTATCGCATCGATTCAGATTCTCACTGTCCGGTTGGTAAAGATAA	TTCATTGATAGAACAGGGAGGAA	59.952	TTATCTTTACCAACCGGACAGTG	60.275	115
CL10830.Contig2_All_5736_1	GATGATGATGATGAT	GAT(3*5)	596	15	ATTCGTCAATTAGAGGAAGGGAGGAAAAAAGAG[GATGATGATGATGAT]TCTGCTTCTCATTCATCAACTGAAGCTATCGCATCGATTCAGATTCTCACTGTCCGGTTGGTAAAGATAAATTTGAGATTTGTACCGAAGCTTGAT	ATTCGTCAATTAGAGGAAGGGAG	59.978	ATCAAGCTTCGGTACAAATCTCA	60.143	144
CL10830.Contig2_All_5736_2	GATGATGATGATGAT	GAT(3*5)	596	15	GTCAATTAGAGGAAGGGAGGAAAAAAGAG[GATGATGATGATGAT]TCTGCTTCTCATTCATCAACTGAAGCTATCGCATCGATTCAGATTCTCACTGTCCGGTTGGTAAAGATAAATTTGAGATTTGTACCGAAGCTTGAT	GTCAATTAGAGGAAGGGAGGAAA	59.958	ATCAAGCTTCGGTACAAATCTCA	60.143	140
CL10830.Contig2_All_5736_3	GATGATGATGATGAT	GAT(3*5)	596	15	CAATTAGAGGAAGGGAGGAAAAAAGAG[GATGATGATGATGAT]TCTGCTTCTCATTCATCAACTGAAGCTATCGCATCGATTCAGATTCTCACTGTCCGGTTGGTAAAGATAAATTTGAGATTTGTACCGAAGCTTGAT	CAATTAGAGGAAGGGAGGAAAAA	59.957	ATCAAGCTTCGGTACAAATCTCA	60.143	138
CL10830.Contig2_All_5736_4	GATGATGATGATGAT	GAT(3*5)	596	15	ATTCGTCAATTAGAGGAAGGGAGGAAAAAAGAG[GATGATGATGATGAT]TCTGCTTCTCATTCATCAACTGAAGCTATCGCATCGATTCAGATTCTCACTGTCCGGTTGGTAAAGATAA	ATTCGTCAATTAGAGGAAGGGAG	59.978	TTATCTTTACCAACCGGACAGTG	60.275	118
CL10830.Contig2_All_5736_5	GATGATGATGATGAT	GAT(3*5)	596	15	GTCAATTAGAGGAAGGGAGGAAAAAAGAG[GATGATGATGATGAT]TCTGCTTCTCATTCATCAACTGAAGCTATCGCATCGATTCAGATTCTCACTGTCCGGTTGGTAAAGATAA	GTCAATTAGAGGAAGGGAGGAAA	59.958	TTATCTTTACCAACCGGACAGTG	60.275	114
CL10831.Contig1_All_5737_1	ATCATCATCATCATC	ATC(3*5)	436	15	TATACTATGCGACGCTCATCAGATTGGCTGAATCTTCACTTCTTCTTCCCCTCTAAGG[ATCATCATCATCATC]AGTTTTACATTCTTGTTTATGCTTTCTAATTATCAAATTCAAAGCACTTTGAGCTTCTTTCTCTAATCATCCCAATGATGG	TATACTATGCGACGCTCATCAGA	59.909	CCATCATTGGGATGATTAGAGAA	60.157	154
CL10831.Contig1_All_5737_2	ATCATCATCATCATC	ATC(3*5)	436	15	CACTTCTTCTTCCCCTCTAAGG[ATCATCATCATCATC]AGTTTTACATTCTTGTTTATGCTTTCTAATTATCAAATTCAAAGCACTTTGAGCTTCTTTCTCTAATCATCCCAATGATGG	CACTTCTTCTTCCCCTCTAAGGA	60.234	CCATCATTGGGATGATTAGAGAA	60.157	118
CL10831.Contig1_All_5737_3	ATCATCATCATCATC	ATC(3*5)	436	15	TATACTATGCGACGCTCATCAGATTGGCTGAATCTTCACTTCTTCTTCCCCTCTAAGG[ATCATCATCATCATC]AGTTTTACATTCTTGTTTATGCTTTCTAATTATCAAATTCAAAGCACTTTGAGCTTCTTTCTCTAATCATCCCAATGATGGAC	TATACTATGCGACGCTCATCAGA	59.909	GTCCATCATTGGGATGATTAGAG	59.68	156
CL10831.Contig1_All_5737_4	ATCATCATCATCATC	ATC(3*5)	436	15	CAGATTGGCTGAATCTTCACTTCTTCTTCCCCTCTAAGG[ATCATCATCATCATC]AGTTTTACATTCTTGTTTATGCTTTCTAATTATCAAATTCAAAGCACTTTGAGCTTCTTTCTCTAATCATCCCAATGATGG	CAGATTGGCTGAATCTTCACTTC	60.256	CCATCATTGGGATGATTAGAGAA	60.157	135
CL10831.Contig1_All_5737_5	ATCATCATCATCATC	ATC(3*5)	436	15	TCAGATTGGCTGAATCTTCACTTCTTCTTCCCCTCTAAGG[ATCATCATCATCATC]AGTTTTACATTCTTGTTTATGCTTTCTAATTATCAAATTCAAAGCACTTTGAGCTTCTTTCTCTAATCATCCCAATGATGG	TCAGATTGGCTGAATCTTCACTT	60.256	CCATCATTGGGATGATTAGAGAA	60.157	136
CL10853.Contig3_All_5744_1	AAATAAATAAATAAATAAAT	AAAT(4*5)	170	20	TTCAAAACTGGAAACAGGAGTAC[AAATAAATAAATAAATAAAT]TGAGAAGAAAATCAGGAGATAAAAATTGTTAACCCAGTGAAAAGTAAAATAGTAAGCATTGGCAGTTAAAATTCTTTCTTAAAACACAACGACCACAGATGAAGGATGATCAT	TTCAAAACTGGAAACAGGAGTACA	60.069	ATGATCATCCTTCATCTGTGGTC	60.213	156
CL10853.Contig3_All_5744_2	AAATAAATAAATAAATAAAT	AAAT(4*5)	170	20	TCAAAACTGGAAACAGGAGTAC[AAATAAATAAATAAATAAAT]TGAGAAGAAAATCAGGAGATAAAAATTGTTAACCCAGTGAAAAGTAAAATAGTAAGCATTGGCAGTTAAAATTCTTTCTTAAAACACAACGACCACAGATGAAGGATGATCAT	TCAAAACTGGAAACAGGAGTACA	58.8	ATGATCATCCTTCATCTGTGGTC	60.213	155
CL10853.Contig3_All_5744_3	AAATAAATAAATAAATAAAT	AAAT(4*5)	170	20	TTCAAAACTGGAAACAGGAGTAC[AAATAAATAAATAAATAAAT]TGAGAAGAAAATCAGGAGATAAAAATTGTTAACCCAGTGAAAAGTAAAATAGTAAGCATTGGCAGTTAAAATTCTTTCTTAAAACACAACGACCACAGATGA	TTCAAAACTGGAAACAGGAGTACA	60.069	TCATCTGTGGTCGTTGTGTTTTA	60.447	145
CL10853.Contig3_All_5744_4	AAATAAATAAATAAATAAAT	AAAT(4*5)	170	20	TCAAAACTGGAAACAGGAGTAC[AAATAAATAAATAAATAAAT]TGAGAAGAAAATCAGGAGATAAAAATTGTTAACCCAGTGAAAAGTAAAATAGTAAGCATTGGCAGTTAAAATTCTTTCTTAAAACACAACGACCACAGATGA	TCAAAACTGGAAACAGGAGTACA	58.8	TCATCTGTGGTCGTTGTGTTTTA	60.447	144
CL10853.Contig3_All_5744_5	AAATAAATAAATAAATAAAT	AAAT(4*5)	170	20	GGTAATTCAAAACTGGAAACAGGAGTAC[AAATAAATAAATAAATAAAT]TGAGAAGAAAATCAGGAGATAAAAATTGTTAACCCAGTGAAAAGTAAAATAGTAAGCATTGGCAGTTAAAATTCTTTC	GGTAATTCAAAACTGGAAACAGG	58.961	GAAAGAATTTTAACTGCCAATGC	59.207	126
CL10881.Contig4_All_5752_1	TTCTTCTTCTTCTTCTTCTTC	TTC(3*7)	3130	21	GATTCGTTTACTTCCTCCGATGGGCGTTGATTGACTGCAATCGAGGTCTGT[TTCTTCTTCTTCTTCTTCTTC]GTCATCCTAATGGGATGTCGTTTATTTCTAGATTCGGATTCGGGT	GATTCGTTTACTTCCTCCGATG	59.966	ACCCGAATCCGAATCTAGAAATA	60.171	117
CL10881.Contig4_All_5752_2	TTCTTCTTCTTCTTCTTCTTC	TTC(3*7)	3130	21	GATTCGTTTACTTCCTCCGATGGGCGTTGATTGACTGCAATCGAGGTCTGT[TTCTTCTTCTTCTTCTTCTTC]GTCATCCTAATGGGATGTCGTTTATTTCTAGATTCGGATTCGGGTTTAAAGATGGTTTT	GATTCGTTTACTTCCTCCGATG	59.966	AAAACCATCTTTAAACCCGAATC	59.636	131
CL10881.Contig4_All_5752_3	TTCTTCTTCTTCTTCTTCTTC	TTC(3*7)	3130	21	GATTCGTTTACTTCCTCCGATGGGCGTTGATTGACTGCAATCGAGGTCTGT[TTCTTCTTCTTCTTCTTCTTC]GTCATCCTAATGGGATGTCGTTTATTTCTAGATTCGGATTCGGG	GATTCGTTTACTTCCTCCGATG	59.966	CCCGAATCCGAATCTAGAAATAA	60.601	116
CL10881.Contig4_All_5752_4	TTCTTCTTCTTCTTCTTCTTC	TTC(3*7)	3130	21	GATTCGTTTACTTCCTCCGATGGGCGTTGATTGACTGCAATCGAGGTCTGT[TTCTTCTTCTTCTTCTTCTTC]GTCATCCTAATGGGATGTCGTTTATTTCTAGATTCGGATTCGGGT	GATTCGTTTACTTCCTCCGATG	59.966	ACCCGAATCCGAATCTAGAAAT	60.167	117
CL10881.Contig4_All_5752_5	TTCTTCTTCTTCTTCTTCTTC	TTC(3*7)	3130	21	ATTGACTGCAATCGAGGTCTGT[TTCTTCTTCTTCTTCTTCTTC]GTCATCCTAATGGGATGTCGTTTATTTCTAGATTCGGATTCGGGT	ATTGACTGCAATCGAGGTCTGT	61.077	ACCCGAATCCGAATCTAGAAATA	60.171	88
CL10904.Contig3_All_5755_1	TCTCTCTCTCTC	TC(2*6)	779	12	TCAGGCATGGATAGACTACGATTCCATCAGAAATGAGATCAACG[TCTCTCTCTCTC]AATCATCTTCCAAACCCTCCTCACCGATTTTGTCAGCTAATCT	TCAGGCATGGATAGACTACGATT	60	AGATTAGCTGACAAAATCGGTGA	60.143	99
CL10904.Contig3_All_5755_2	TCTCTCTCTCTC	TC(2*6)	779	12	ATTCAGGCATGGATAGACTACGATTCCATCAGAAATGAGATCAACG[TCTCTCTCTCTC]AATCATCTTCCAAACCCTCCTCACCGATTTTGTCAGCTAATC	ATTCAGGCATGGATAGACTACGA	60	GATTAGCTGACAAAATCGGTGAG	60.143	100
CL10904.Contig3_All_5755_3	TCTCTCTCTCTC	TC(2*6)	779	12	ATTCAGGCATGGATAGACTACGATTCCATCAGAAATGAGATCAACG[TCTCTCTCTCTC]AATCATCTTCCAAACCCTCCTCACCGATTTTGTCAGCTAATCT	ATTCAGGCATGGATAGACTACGA	60	AGATTAGCTGACAAAATCGGTGA	60.143	101
CL10904.Contig3_All_5755_4	TCTCTCTCTCTC	TC(2*6)	779	12	GATTCAGGCATGGATAGACTACGATTCCATCAGAAATGAGATCAACG[TCTCTCTCTCTC]AATCATCTTCCAAACCCTCCTCACCGATTTTGTCAGCTAATC	GATTCAGGCATGGATAGACTACG	60	GATTAGCTGACAAAATCGGTGAG	60.143	101
CL10904.Contig3_All_5755_5	TCTCTCTCTCTC	TC(2*6)	779	12	GATTCAGGCATGGATAGACTACGATTCCATCAGAAATGAGATCAACG[TCTCTCTCTCTC]AATCATCTTCCAAACCCTCCTCACCGATTTTGTCAGCTAATCT	GATTCAGGCATGGATAGACTACG	60	AGATTAGCTGACAAAATCGGTGA	60.143	102
CL10908.Contig6_All_5756_1	CATCATCATCATCATCAT	CAT(3*6)	1371	18	GTTCGTCCATGAACCATCTCATGA[CATCATCATCATCATCAT]CTGTACCTGCCATTCCTCCACCAGAGAAGCGGGTTAAGCTCGACCACCCAACTTCAACTACCTTT	GTTCGTCCATGAACCATCTCAT	61.145	AAAGGTAGTTGAAGTTGGGTGGT	60.187	107
CL10908.Contig6_All_5756_2	CATCATCATCATCATCAT	CAT(3*6)	1371	18	CTATCGTCGGTTCTCTCCTCCCTTGTGGCCGAGGGTTCGTCCATGAACCATCTCATGA[CATCATCATCATCATCAT]CTGTACCTGCCATTCCTCCACCAGAGAAGCGGGTTAAGCTCGACCACCCAACTTCAACTACCTTT	CTATCGTCGGTTCTCTCCTCC	60.219	AAAGGTAGTTGAAGTTGGGTGGT	60.187	141
CL10908.Contig6_All_5756_3	CATCATCATCATCATCAT	CAT(3*6)	1371	18	AGGTGCTATCGTCGGTTCTCTCCTCCCTTGTGGCCGAGGGTTCGTCCATGAACCATCTCATGA[CATCATCATCATCATCAT]CTGTACCTGCCATTCCTCCACCAGAGAAGCGGGTTAAGCTCGACCACCCAACTTCAACTACCTTT	AGGTGCTATCGTCGGTTCTCT	60.282	AAAGGTAGTTGAAGTTGGGTGGT	60.187	146
CL10908.Contig6_All_5756_4	CATCATCATCATCATCAT	CAT(3*6)	1371	18	GTTCGTCCATGAACCATCTCATGA[CATCATCATCATCATCAT]CTGTACCTGCCATTCCTCCACCAGAGAAGCGGGTTAAGCTCGACCACCCAACTTCAACTACCTTTCCTCCTCCGCCATTCATCCCTCCTACTGCAGGTTTAATGATGG	GTTCGTCCATGAACCATCTCAT	61.145	CCATCATTAAACCTGCAGTAGGA	60.369	150
CL10908.Contig6_All_5756_5	CATCATCATCATCATCAT	CAT(3*6)	1371	18	TTCGTCCATGAACCATCTCATGA[CATCATCATCATCATCAT]CTGTACCTGCCATTCCTCCACCAGAGAAGCGGGTTAAGCTCGACCACCCAACTTCAACTACCTTT	TTCGTCCATGAACCATCTCAT	60.333	AAAGGTAGTTGAAGTTGGGTGGT	60.187	106
CL10920.Contig1_All_5759_1	TCTTCTTCTTCTTCT	TCT(3*5)	767	15	TCACATACAAGGGGAAACATACCTGCAGCATGAGGAATGGCTATCAA[TCTTCTTCTTCTTCT]TCCCCAAGAACACCTCAAAAACAGATCAATAAGCAACCCAATAATGACAATCAT	TCACATACAAGGGGAAACATACC	59.994	ATGATTGTCATTATTGGGTTGCT	59.627	116
CL10920.Contig1_All_5759_3	TCTTCTTCTTCTTCT	TCT(3*5)	767	15	GAAATCACATACAAGGGGAAACATACCTGCAGCATGAGGAATGGCTATCAA[TCTTCTTCTTCTTCT]TCCCCAAGAACACCTCAAAAACAGATCAATAAGCAACCCAATAATGACAATCAT	GAAATCACATACAAGGGGAAACA	60.102	ATGATTGTCATTATTGGGTTGCT	59.627	120
CL10920.Contig1_All_5759_4	TCTTCTTCTTCTTCT	TCT(3*5)	767	15	TGAAATCACATACAAGGGGAAACATACCTGCAGCATGAGGAATGGCTATCAA[TCTTCTTCTTCTTCT]TCCCCAAGAACACCTCAAAAACAGATCAATAAGCAACCCAATAATGACAATCAT	TGAAATCACATACAAGGGGAAAC	60.102	ATGATTGTCATTATTGGGTTGCT	59.627	121
CL10926.Contig1_All_5761_1	TTCAGATTCAGATTCAGATTCAGA	TTCAGA(6*4)	966	24	GGGGTCTTCTTCTTGTTCAGATTCAGTGTCAGT[TTCAGATTCAGATTCAGATTCAGA]GAACCTAATCTTACTTGAGTCGGCCATGGAACCGTGAGAAGTAAAGCTGGGTAAGACTGAAACAGGAAAA	GGGGTCTTCTTCTTGTTCAGATT	59.995	TTTTCCTGTTTCAGTCTTACCCA	60.022	127
CL10926.Contig1_All_5761_2	TTCAGATTCAGATTCAGATTCAGA	TTCAGA(6*4)	966	24	GGGGTCTTCTTCTTGTTCAGATTCAGTGTCAGT[TTCAGATTCAGATTCAGATTCAGA]GAACCTAATCTTACTTGAGTCGGCC	GGGGTCTTCTTCTTGTTCAGATT	59.995	GGCCGACTCAAGTAAGATTAGGT	60.037	82
CL10926.Contig1_All_5761_3	TTCAGATTCAGATTCAGATTCAGA	TTCAGA(6*4)	966	24	AGAGTGGGGTCTTCTTCTTGTTCAGATTCAGTGTCAGT[TTCAGATTCAGATTCAGATTCAGA]GAACCTAATCTTACTTGAGTCGGCCATGGAACCGTGAGAAGTAAAGCTGGGTAAGACTGAAACAGGAAAA	AGAGTGGGGTCTTCTTCTTGTTC	60.157	TTTTCCTGTTTCAGTCTTACCCA	60.022	132
CL10926.Contig1_All_5761_4	TTCAGATTCAGATTCAGATTCAGA	TTCAGA(6*4)	966	24	AGAGTGGGGTCTTCTTCTTGTTCAGATTCAGTGTCAGT[TTCAGATTCAGATTCAGATTCAGA]GAACCTAATCTTACTTGAGTCGGCC	AGAGTGGGGTCTTCTTCTTGTTC	60.157	GGCCGACTCAAGTAAGATTAGGT	60.037	87
CL10926.Contig1_All_5761_5	TTCAGATTCAGATTCAGATTCAGA	TTCAGA(6*4)	966	24	GGGGTCTTCTTCTTGTTCAGATTCAGTGTCAGT[TTCAGATTCAGATTCAGATTCAGA]GAACCTAATCTTACTTGAGTCGGCCATGGAACCGTGAGAAGTAAAGCTGGGTAAGACTGAAACAGGAAAAGTAAAGCTATGTGCGTG	GGGGTCTTCTTCTTGTTCAGATT	59.995	CACGCACATAGCTTTACTTTTCC	60.192	144
CL10956.Contig1_All_5766_1	AATAATAATAATAATAAT	AAT(3*6)	247	18	TGACATGAAGTCGAAGAAGATG[AATAATAATAATAATAAT]ATTAATATTGAAAGAAGACGGAGGCATTCCACTTCAGGAGCTGTGGATCGAATCTATGAG	TGACATGAAGTCGAAGAAGATGA	59.867	CTCATAGATTCGATCCACAGCTC	60.243	100
CL10956.Contig1_All_5766_2	AATAATAATAATAATAAT	AAT(3*6)	247	18	TTGACATGAAGTCGAAGAAGATG[AATAATAATAATAATAAT]ATTAATATTGAAAGAAGACGGAGGCATTCCACTTCAGGAGCTGTGGATCGAATCTATGAG	TTGACATGAAGTCGAAGAAGATG	59.369	CTCATAGATTCGATCCACAGCTC	60.243	101
CL10956.Contig1_All_5766_3	AATAATAATAATAATAAT	AAT(3*6)	247	18	CCTTGACATGAAGTCGAAGAAGATG[AATAATAATAATAATAAT]ATTAATATTGAAAGAAGACGGAGGCATTCCACTTCAGGAGCTGTGGATCGAATCTATGAG	CCTTGACATGAAGTCGAAGAAGA	60.778	CTCATAGATTCGATCCACAGCTC	60.243	103
CL10956.Contig1_All_5766_4	AATAATAATAATAATAAT	AAT(3*6)	247	18	GATTCCACCCTTGACATGAAGTCGAAGAAGATG[AATAATAATAATAATAAT]ATTAATATTGAAAGAAGACGGAGGCATTCCACTTCAGGAGCTGTGGATCGAATCTATGAG	GATTCCACCCTTGACATGAAGT	60.233	CTCATAGATTCGATCCACAGCTC	60.243	111
CL10956.Contig1_All_5766_5	AATAATAATAATAATAAT	AAT(3*6)	247	18	CTTGACATGAAGTCGAAGAAGATG[AATAATAATAATAATAAT]ATTAATATTGAAAGAAGACGGAGGCATTCCACTTCAGGAGCTGTGGATCGAATCTATGAG	CTTGACATGAAGTCGAAGAAGATG	60.295	CTCATAGATTCGATCCACAGCTC	60.243	102
CL10998.Contig1_All_5767_1	ATTCTAATTCTAATTCTAATTCTA	ATTCTA(6*4)	378	24	GAAGATGGCTGTCAAGAAAAGAAGACCACCCACCTCGAGGAAGAAGCTCCTCCATGTCCAGATGTTTCTAGAAAGAGTACT[ATTCTAATTCTAATTCTAATTCTA]AGTGAAATGCTCATGGGTCATGACTTA	GAAGATGGCTGTCAAGAAAAGAA	59.885	TAAGTCATGACCCATGAGCATTT	60.736	132
CL10998.Contig1_All_5767_2	ATTCTAATTCTAATTCTAATTCTA	ATTCTA(6*4)	378	24	GAAGAAGATGGCTGTCAAGAAAAGAAGACCACCCACCTCGAGGAAGAAGCTCCTCCATGTCCAGATGTTTCTAGAAAGAGTACT[ATTCTAATTCTAATTCTAATTCTA]AGTGAAATGCTCATGGGTCATGACTTA	GAAGAAGATGGCTGTCAAGAAAA	59.885	TAAGTCATGACCCATGAGCATTT	60.736	135
CL10998.Contig1_All_5767_3	ATTCTAATTCTAATTCTAATTCTA	ATTCTA(6*4)	378	24	ATTGAAGAAGATGGCTGTCAAGAAAAGAAGACCACCCACCTCGAGGAAGAAGCTCCTCCATGTCCAGATGTTTCTAGAAAGAGTACT[ATTCTAATTCTAATTCTAATTCTA]AGTGAAATGCTCATGGGTCATGACTTA	ATTGAAGAAGATGGCTGTCAAGA	60.256	TAAGTCATGACCCATGAGCATTT	60.736	138
CL10998.Contig1_All_5767_4	ATTCTAATTCTAATTCTAATTCTA	ATTCTA(6*4)	378	24	GAAGATGGCTGTCAAGAAAAGAAGACCACCCACCTCGAGGAAGAAGCTCCTCCATGTCCAGATGTTTCTAGAAAGAGTACT[ATTCTAATTCTAATTCTAATTCTA]AGTGAAATGCTCATGGGTCATGACTTAATCGCAGGCCATTAT	GAAGATGGCTGTCAAGAAAAGAA	59.885	ATAATGGCCTGCGATTAAGTCAT	61.017	147
CL10998.Contig1_All_5767_5	ATTCTAATTCTAATTCTAATTCTA	ATTCTA(6*4)	378	24	GAAGAAGATGGCTGTCAAGAAAAGAAGACCACCCACCTCGAGGAAGAAGCTCCTCCATGTCCAGATGTTTCTAGAAAGAGTACT[ATTCTAATTCTAATTCTAATTCTA]AGTGAAATGCTCATGGGTCATGACTTAATCGCAGGCCATTAT	GAAGAAGATGGCTGTCAAGAAAA	59.885	ATAATGGCCTGCGATTAAGTCAT	61.017	150
CL10.Contig12_All_11_1	TGATGATGATGATGA	TGA(3*5)	1015	15	AACCTATTGTCAGATCAAGAAGCCTTGAACTTGTTTAGAAAAAAAGTCTGTTTACG[TGATGATGATGATGA]ATTCCTTTTGAAGAAAGAAATAGAAAGGGAAATGTTTGAAGAATGTGGACGAT	AACCTATTGTCAGATCAAGAAGCC	60.03	ATCGTCCACATTCTTCAAACATT	59.76	124
CL10.Contig12_All_11_2	TGATGATGATGATGA	TGA(3*5)	1015	15	AACCTATTGTCAGATCAAGAAGCCTTGAACTTGTTTAGAAAAAAAGTCTGTTTACG[TGATGATGATGATGA]ATTCCTTTTGAAGAAAGAAATAGAAAGGGAAATGTTTGAAGAATGTGGACGATT	AACCTATTGTCAGATCAAGAAGCC	60.03	AATCGTCCACATTCTTCAAACAT	59.76	125
CL10.Contig12_All_11_3	TGATGATGATGATGA	TGA(3*5)	1015	15	AACCTATTGTCAGATCAAGAAGCCTTGAACTTGTTTAGAAAAAAAGTCTGTTTACG[TGATGATGATGATGA]ATTCCTTTTGAAGAAAGAAATAGAAAGGGAAATGTTTGAAGAATGTGGAC	AACCTATTGTCAGATCAAGAAGCC	60.03	GTCCACATTCTTCAAACATTTCC	59.739	121
CL10.Contig12_All_11_4	TGATGATGATGATGA	TGA(3*5)	1015	15	CCTATTGTCAGATCAAGAAGCCTTGAACTTGTTTAGAAAAAAAGTCTGTTTACG[TGATGATGATGATGA]ATTCCTTTTGAAGAAAGAAATAGAAAGGGAAATGTTTGAAGAATGTGGACGAT	CCTATTGTCAGATCAAGAAGCCT	58.927	ATCGTCCACATTCTTCAAACATT	59.76	122
CL10.Contig12_All_11_5	TGATGATGATGATGA	TGA(3*5)	1015	15	CCTATTGTCAGATCAAGAAGCCTTGAACTTGTTTAGAAAAAAAGTCTGTTTACG[TGATGATGATGATGA]ATTCCTTTTGAAGAAAGAAATAGAAAGGGAAATGTTTGAAGAATGTGGACGATT	CCTATTGTCAGATCAAGAAGCCT	58.927	AATCGTCCACATTCTTCAAACAT	59.76	123
CL11000.Contig1_All_5768_1	TATATATATATA	TA(2*6)	1316	12	CGTTGTTCTATATGGCATGTTGTCACATAAGCAACTTCCTTATGTTTCAATTTTGTCAATATAAGTAATTTTTTT[TATATATATATA]AATGTTGATAATTAAATTAGAGAATAACTAAGTGGCAGGATCACAATTCAAGTGTTA	CGTTGTTCTATATGGCATGTTGT	58.958	TAACACTTGAATTGTGATCCTGC	59.148	144
CL11000.Contig1_All_5768_2	TATATATATATA	TA(2*6)	1316	12	ATATGGCATGTTGTCACATAAGCAACTTCCTTATGTTTCAATTTTGTCAATATAAGTAATTTTTTT[TATATATATATA]AATGTTGATAATTAAATTAGAGAATAACTAAGTGGCAGGATCACAATTCAAGTGTTA	ATATGGCATGTTGTCACATAAGC	58.917	TAACACTTGAATTGTGATCCTGC	59.148	135
CL11000.Contig1_All_5768_3	TATATATATATA	TA(2*6)	1316	12	CGTTGTTCTATATGGCATGTTGTCACATAAGCAACTTCCTTATGTTTCAATTTTGTCAATATAAGTAATTTTTTT[TATATATATATA]AATGTTGATAATTAAATTAGAGAATAACTAAGTGGCAGGATCACAATT	CGTTGTTCTATATGGCATGTTGT	58.958	AATTGTGATCCTGCCACTTAGTT	59.082	135
CL11000.Contig1_All_5768_4	TATATATATATA	TA(2*6)	1316	12	ATATGGCATGTTGTCACATAAGCAACTTCCTTATGTTTCAATTTTGTCAATATAAGTAATTTTTTT[TATATATATATA]AATGTTGATAATTAAATTAGAGAATAACTAAGTGGCAGGATCACAATT	ATATGGCATGTTGTCACATAAGC	58.917	AATTGTGATCCTGCCACTTAGTT	59.082	126
CL11000.Contig1_All_5768_5	TATATATATATA	TA(2*6)	1316	12	TATGGCATGTTGTCACATAAGCAACTTCCTTATGTTTCAATTTTGTCAATATAAGTAATTTTTTT[TATATATATATA]AATGTTGATAATTAAATTAGAGAATAACTAAGTGGCAGGATCACAATTCAAGTGTTA	TATGGCATGTTGTCACATAAGCA	61.303	TAACACTTGAATTGTGATCCTGC	59.148	134
CL11006.Contig1_All_5773_1	CAGCAGCAGCAGCAG	CAG(3*5)	419	15	CACAAGTTCGGAATAATCATCCTATAGGAAATCTGCGGGGAATT[CAGCAGCAGCAGCAG]CAACCGCCTCAGCCTCTGCCATCTGCAGATTCAGTTTCGGAACCTGAATGGCGGCCAACAGGACGTATGCGGGGAAGTTTGTCAGGTCAGGATTA	CACAAGTTCGGAATAATCATCCT	59.385	TAATCCTGACCTGACAAACTTCC	59.513	154
CL11006.Contig1_All_5773_2	CAGCAGCAGCAGCAG	CAG(3*5)	419	15	CACAAGTTCGGAATAATCATCCTATAGGAAATCTGCGGGGAATT[CAGCAGCAGCAGCAG]CAACCGCCTCAGCCTCTGCCATCTGCAGATTCAGTTTCGGAACCTGAATGGCGGCCAACAGGACGTATGCGGGGAAGTTTGTCAGGTCAGGATTACAGTG	CACAAGTTCGGAATAATCATCCT	59.385	CACTGTAATCCTGACCTGACAAA	59.156	159
CL11006.Contig1_All_5773_3	CAGCAGCAGCAGCAG	CAG(3*5)	419	15	CACAAGTTCGGAATAATCATCCTATAGGAAATCTGCGGGGAATT[CAGCAGCAGCAGCAG]CAACCGCCTCAGCCTCTGCCATCTGCAGATTCAGTTTCGGAACCTGAATGGCGGCCAACAGGACGTATGCGGGGAAGTTTGTCAGGTCAGGATTACAGTG	CACAAGTTCGGAATAATCATCCT	59.385	CACTGTAATCCTGACCTGACAAAC	59.964	159
CL11006.Contig1_All_5773_4	CAGCAGCAGCAGCAG	CAG(3*5)	419	15	CACAAGTTCGGAATAATCATCCTATAGGAAATCTGCGGGGAATT[CAGCAGCAGCAGCAG]CAACCGCCTCAGCCTCTGCCATCTGCAGATTCAGTTTCGGAACCTGAATGGCGGCCAACAGGACGTATGCGGGGAAGTTTGTCAGGTCAGGATTACAGTGC	CACAAGTTCGGAATAATCATCCT	59.385	GCACTGTAATCCTGACCTGACA	60.179	160
CL11006.Contig1_All_5773_5	CAGCAGCAGCAGCAG	CAG(3*5)	419	15	CTATAGGAAATCTGCGGGGAATT[CAGCAGCAGCAGCAG]CAACCGCCTCAGCCTCTGCCATCTGCAGATTCAGTTTCGGAACCTGAATGGCGGCCAACAGGACGTATGCGGGGAAGTTTGTCAGGTCAGGATTACAGTGCGGCTTATAG	CTATAGGAAATCTGCGGGGAAT	60.629	CTATAAGCCGCACTGTAATCCTG	60.173	148
CL11006.Contig4_All_5774_1	TGCTGCTGCTGCTGC	TGC(3*5)	487	15	TAATCCTGACCTGACAAACTTCCCCGCATACGTCCTGTTGGCCGCCATTCAGGTTCCGAAACTGAATCTGCAGATGGCAGAGGCTGAGGCGGT[TGCTGCTGCTGCTGC]TGAATTCCCCGCAGATTTCCTATAGGATGATTATTCCGAACTTGTG	TAATCCTGACCTGACAAACTTCC	59.513	CACAAGTTCGGAATAATCATCCT	59.385	154
CL11006.Contig4_All_5774_2	TGCTGCTGCTGCTGC	TGC(3*5)	487	15	CACTGTAATCCTGACCTGACAAACTTCCCCGCATACGTCCTGTTGGCCGCCATTCAGGTTCCGAAACTGAATCTGCAGATGGCAGAGGCTGAGGCGGT[TGCTGCTGCTGCTGC]TGAATTCCCCGCAGATTTCCTATAGGATGATTATTCCGAACTTGTG	CACTGTAATCCTGACCTGACAAA	59.156	CACAAGTTCGGAATAATCATCCT	59.385	159
CL11006.Contig4_All_5774_3	TGCTGCTGCTGCTGC	TGC(3*5)	487	15	CACTGTAATCCTGACCTGACAAACTTCCCCGCATACGTCCTGTTGGCCGCCATTCAGGTTCCGAAACTGAATCTGCAGATGGCAGAGGCTGAGGCGGT[TGCTGCTGCTGCTGC]TGAATTCCCCGCAGATTTCCTATAGGATGATTATTCCGAACTTGTG	CACTGTAATCCTGACCTGACAAAC	59.964	CACAAGTTCGGAATAATCATCCT	59.385	159
CL11006.Contig4_All_5774_4	TGCTGCTGCTGCTGC	TGC(3*5)	487	15	GCACTGTAATCCTGACCTGACAAACTTCCCCGCATACGTCCTGTTGGCCGCCATTCAGGTTCCGAAACTGAATCTGCAGATGGCAGAGGCTGAGGCGGT[TGCTGCTGCTGCTGC]TGAATTCCCCGCAGATTTCCTATAGGATGATTATTCCGAACTTGTG	GCACTGTAATCCTGACCTGACA	60.179	CACAAGTTCGGAATAATCATCCT	59.385	160
CL11006.Contig4_All_5774_5	TGCTGCTGCTGCTGC	TGC(3*5)	487	15	CTATAAGCCGCACTGTAATCCTGACCTGACAAACTTCCCCGCATACGTCCTGTTGGCCGCCATTCAGGTTCCGAAACTGAATCTGCAGATGGCAGAGGCTGAGGCGGT[TGCTGCTGCTGCTGC]TGAATTCCCCGCAGATTTCCTATAG	CTATAAGCCGCACTGTAATCCTG	60.173	CTATAGGAAATCTGCGGGGAAT	60.629	148
CL11037.Contig3_All_5778_1	GTGGTGGTGGTGGTGGTG	GTG(3*6)	622	18	GTACTGTCATCGGAGTCATCAGATCC[GTGGTGGTGGTGGTGGTG]ATGGCTATGGCTATGGCTATGGCCATGGCCATGGCGAGCTGCGCAGTTGACGAAGAGAAGAGCTAGGAGTACGGGGACGAAGACGAGGACGATGGAGTTTGTTTTACGATG	GTACTGTCATCGGAGTCATCAGA	59.226	CATCGTAAAACAAACTCCATCGT	60.282	155
CL11037.Contig3_All_5778_2	GTGGTGGTGGTGGTGGTG	GTG(3*6)	622	18	GTACTGTCATCGGAGTCATCAGATCC[GTGGTGGTGGTGGTGGTG]ATGGCTATGGCTATGGCTATGGCCATGGCCATGGCGAGCTGCGCAGTTGACGAAGAGAAGAGCTA	GTACTGTCATCGGAGTCATCAGA	59.226	TAGCTCTTCTCTTCGTCAACTGC	60.329	109
CL11037.Contig3_All_5778_3	GTGGTGGTGGTGGTGGTG	GTG(3*6)	622	18	GTACTGTCATCGGAGTCATCAGATCC[GTGGTGGTGGTGGTGGTG]ATGGCTATGGCTATGGCTATGGCCATGGCCATGGCGAGCTGCGCAGTTGACGAAGAGAAGAGCTAGGAGTACGGG	GTACTGTCATCGGAGTCATCAGA	59.226	CCCGTACTCCTAGCTCTTCTCTT	59.596	119
CL11037.Contig3_All_5778_4	GTGGTGGTGGTGGTGGTG	GTG(3*6)	622	18	GGTACTGTCATCGGAGTCATCAGATCC[GTGGTGGTGGTGGTGGTG]ATGGCTATGGCTATGGCTATGGCCATGGCCATGGCGAGCTGCGCAGTTGACGAAGAGAAGAGCTAGGAGTACGGGGACGAAGACGAGGACGATGGAGTTTGTTTTACGATG	GGTACTGTCATCGGAGTCATCAG	60.947	CATCGTAAAACAAACTCCATCGT	60.282	156
CL11037.Contig3_All_5778_5	GTGGTGGTGGTGGTGGTG	GTG(3*6)	622	18	GGTACTGTCATCGGAGTCATCAGATCC[GTGGTGGTGGTGGTGGTG]ATGGCTATGGCTATGGCTATGGCCATGGCCATGGCGAGCTGCGCAGTTGACGAAGAGAAGAGCTA	GGTACTGTCATCGGAGTCATCAG	60.947	TAGCTCTTCTCTTCGTCAACTGC	60.329	110
CL11042.Contig1_All_5779_1	GCAGCAGCAGCAGCA	GCA(3*5)	266	15	CCCCATCTTCTTCTTCAAAATCTTCCTCCTCCTCCTCGATTAAGTCGAAATAGGCGGTGAATTTTCCTCTCGTACTTCCGATTGAGTCG[GCAGCAGCAGCAGCA]GCGAAAATGGGCGTGGGAGTTGGAGACTGCAGATAGTG	CCCCATCTTCTTCTTCAAAATCT	59.958	CACTATCTGCAGTCTCCAACTCC	60.316	142
CL11042.Contig1_All_5779_2	GCAGCAGCAGCAGCA	GCA(3*5)	266	15	CTCCTCCTCGATTAAGTCGAAATAGGCGGTGAATTTTCCTCTCGTACTTCCGATTGAGTCG[GCAGCAGCAGCAGCA]GCGAAAATGGGCGTGGGAGTTGGAGACTGCAGATAGTG	CTCCTCCTCGATTAAGTCGAAAT	60.102	CACTATCTGCAGTCTCCAACTCC	60.316	114
CL11042.Contig1_All_5779_3	GCAGCAGCAGCAGCA	GCA(3*5)	266	15	GTCCCCATCTTCTTCTTCAAAATCTTCCTCCTCCTCCTCGATTAAGTCGAAATAGGCGGTGAATTTTCCTCTCGTACTTCCGATTGAGTCG[GCAGCAGCAGCAGCA]GCGAAAATGGGCGTGGGAGTTGGAGACTGCAGATAGTG	GTCCCCATCTTCTTCTTCAAAAT	59.839	CACTATCTGCAGTCTCCAACTCC	60.316	144
CL11042.Contig1_All_5779_4	GCAGCAGCAGCAGCA	GCA(3*5)	266	15	TCTTCAAAATCTTCCTCCTCCTCCTCGATTAAGTCGAAATAGGCGGTGAATTTTCCTCTCGTACTTCCGATTGAGTCG[GCAGCAGCAGCAGCA]GCGAAAATGGGCGTGGGAGTTGGAGACTGCAGATAGTG	TCTTCAAAATCTTCCTCCTCCTC	60.189	CACTATCTGCAGTCTCCAACTCC	60.316	131
CL11042.Contig1_All_5779_5	GCAGCAGCAGCAGCA	GCA(3*5)	266	15	TTCTTCAAAATCTTCCTCCTCCTCCTCGATTAAGTCGAAATAGGCGGTGAATTTTCCTCTCGTACTTCCGATTGAGTCG[GCAGCAGCAGCAGCA]GCGAAAATGGGCGTGGGAGTTGGAGACTGCAGATAGTG	TTCTTCAAAATCTTCCTCCTCCT	59.729	CACTATCTGCAGTCTCCAACTCC	60.316	132
CL11042.Contig2_All_5780_1	TCCTCCTCCTCCTCC	TCC(3*5)	260	15	TTCCCTTCTTTCTCTTCCAAATCGCCGTCATCATAGTCG[TCCTCCTCCTCCTCC]TCGATTACGTCGAAATAGGCGGTGAATTTTCCTCTGGTACTTCCGATT	TTCCCTTCTTTCTCTTCCAAATC	60.063	AATCGGAAGTACCAGAGGAAAAT	59.416	102
CL11042.Contig2_All_5780_2	TCCTCCTCCTCCTCC	TCC(3*5)	260	15	TTCCCTTCTTTCTCTTCCAAATCGCCGTCATCATAGTCG[TCCTCCTCCTCCTCC]TCGATTACGTCGAAATAGGCGGTGAATTTTCCTCTGGTACTT	TTCCCTTCTTTCTCTTCCAAATC	60.063	AAGTACCAGAGGAAAATTCACCG	60.726	96
CL11042.Contig2_All_5780_3	TCCTCCTCCTCCTCC	TCC(3*5)	260	15	ACTCTGTTTCACGTTCCCTTCTTTCTCTTCCAAATCGCCGTCATCATAGTCG[TCCTCCTCCTCCTCC]TCGATTACGTCGAAATAGGCGGTGAATTTTCCTCTGGTACTTCCGATT	ACTCTGTTTCACGTTCCCTTCTT	60.552	AATCGGAAGTACCAGAGGAAAAT	59.416	115
CL11042.Contig2_All_5780_4	TCCTCCTCCTCCTCC	TCC(3*5)	260	15	TTTCACGTTCCCTTCTTTCTCTTCCAAATCGCCGTCATCATAGTCG[TCCTCCTCCTCCTCC]TCGATTACGTCGAAATAGGCGGTGAATTTTCCTCTGGTACTTCCGATT	TTTCACGTTCCCTTCTTTCTCTT	60.604	AATCGGAAGTACCAGAGGAAAAT	59.416	109
CL11042.Contig2_All_5780_5	TCCTCCTCCTCCTCC	TCC(3*5)	260	15	ACTCTGTTTCACGTTCCCTTCTTTCTCTTCCAAATCGCCGTCATCATAGTCG[TCCTCCTCCTCCTCC]TCGATTACGTCGAAATAGGCGGTGAATTTTCCTCTGGTACTT	ACTCTGTTTCACGTTCCCTTCTT	60.552	AAGTACCAGAGGAAAATTCACCG	60.726	109
CL11078.Contig6_All_5793_1	CACCACCACCACCACCAC	CAC(3*6)	895	18	ACCACCACAGTCACCCAACATGTCTGGTCCAGGTCCCAACATGGGAAGCG[CACCACCACCACCACCAC]CTCCACCAAGCATGTCTGGTCCAGGTGGTAACATGGGAGGTGCACCACTAAACAATATGACTGGTCCTCCCAATA	ACCACCACAGTCACCCAAC	59.239	TATTGGGAGGACCAGTCATATTG	60.082	143
CL11078.Contig6_All_5793_5	CACCACCACCACCACCAC	CAC(3*6)	895	18	CACCACCACAGTCACCCAACATGTCTGGTCCAGGTCCCAACATGGGAAGCG[CACCACCACCACCACCAC]CTCCACCAAGCATGTCTGGTCCAGGTGGTAACATGGGAGGTGCACCACTAAACAATATGACTGGTCCTCCCAATA	CACCACCACAGTCACCCA	59.959	TATTGGGAGGACCAGTCATATTG	60.082	144
CL1107.Contig3_All_1137_1	TCATCATCATCATCA	TCA(3*5)	249	15	ACAGTTAATTTGTCCCCCAACTTGAGTGGAATTCAACAAAAACAAAACTGAAAGTATAAATTACTAATCTCTTTCAATAGAATCAACTCTTAGAAGTTGTCCATTCTCT[TCATCATCATCATCA]ATGTTGGAGTGGGATGAATCAGTGT	ACAGTTAATTTGTCCCCCAACTT	60.031	ACACTGATTCATCCCACTCCA	60.379	149
CL1107.Contig3_All_1137_2	TCATCATCATCATCA	TCA(3*5)	249	15	ACAGTTAATTTGTCCCCCAACTTGAGTGGAATTCAACAAAAACAAAACTGAAAGTATAAATTACTAATCTCTTTCAATAGAATCAACTCTTAGAAGTTGTCCATTCTCT[TCATCATCATCATCA]ATGTTGGAGTGGGATGAATCAGTGTG	ACAGTTAATTTGTCCCCCAACTT	60.031	CACACTGATTCATCCCACTCC	60.379	150
CL1107.Contig3_All_1137_3	TCATCATCATCATCA	TCA(3*5)	249	15	ACAGTTAATTTGTCCCCCAACTTGAGTGGAATTCAACAAAAACAAAACTGAAAGTATAAATTACTAATCTCTTTCAATAGAATCAACTCTTAGAAGTTGTCCATTCTCT[TCATCATCATCATCA]ATGTTGGAGTGGGATGAATCAGTGT	ACAGTTAATTTGTCCCCCAACTT	60.031	ACACTGATTCATCCCACTCCAAC	62.444	149
CL1107.Contig3_All_1137_4	TCATCATCATCATCA	TCA(3*5)	249	15	ACAGTTAATTTGTCCCCCAACTTGAGTGGAATTCAACAAAAACAAAACTGAAAGTATAAATTACTAATCTCTTTCAATAGAATCAACTCTTAGAAGTTGTCCATTCTCT[TCATCATCATCATCA]ATGTTGGAGTGGGATGAATCAGTGTGC	ACAGTTAATTTGTCCCCCAACTT	60.031	GCACACTGATTCATCCCACTC	60.536	151
CL1107.Contig3_All_1137_5	TCATCATCATCATCA	TCA(3*5)	249	15	ACAGTTAATTTGTCCCCCAACTTGAGTGGAATTCAACAAAAACAAAACTGAAAGTATAAATTACTAATCTCTTTCAATAGAATCAACTCTTAGAAGTTGTCCATTCTCT[TCATCATCATCATCA]ATGTTGGAGTGGGATGAATCAGT	ACAGTTAATTTGTCCCCCAACTT	60.031	ACTGATTCATCCCACTCCAACA	61.707	147
CL11083.Contig3_All_5794_1	CCGATTCCGATTCCGATTCCGATT	CCGATT(6*4)	261	24	CTGGGTTTCCAAGGTCTCTTAATTC[CCGATTCCGATTCCGATTCCGATT]CATTTCCGGTGGATATGGCTTACGAGGATTGCTAGTTTCGTTACTGACAAGGCGGATTCTTTCGTTCCTTTGTGCTAACAACTCT	CTGGGTTTCCAAGGTCTCTTAAT	59.888	AGAGTTGTTAGCACAAAGGAACG	59.868	134
CL11083.Contig3_All_5794_2	CCGATTCCGATTCCGATTCCGATT	CCGATT(6*4)	261	24	CTGGGTTTCCAAGGTCTCTTAATTC[CCGATTCCGATTCCGATTCCGATT]CATTTCCGGTGGATATGGCTTACGAGGATTGCTAGTTTCGTTACTGACAAGGCGGATTCTTTCGTTCCTTTGTGCTAAC	CTGGGTTTCCAAGGTCTCTTAAT	59.888	GTTAGCACAAAGGAACGAAAGAA	59.821	128
CL11083.Contig3_All_5794_3	CCGATTCCGATTCCGATTCCGATT	CCGATT(6*4)	261	24	CTGGGTTTCCAAGGTCTCTTAATTC[CCGATTCCGATTCCGATTCCGATT]CATTTCCGGTGGATATGGCTTACGAGGATTGCTAGTTTCGTTACTGACAAGGCGGATTCTTTCGTTCCTTTGTGCTAACAACT	CTGGGTTTCCAAGGTCTCTTAAT	59.888	AGTTGTTAGCACAAAGGAACGAA	60.208	132
CL11083.Contig3_All_5794_4	CCGATTCCGATTCCGATTCCGATT	CCGATT(6*4)	261	24	CTGGGTTTCCAAGGTCTCTTAATTC[CCGATTCCGATTCCGATTCCGATT]CATTTCCGGTGGATATGGCTTACGAGGATTGCTAGTTTCGTTACTGACAAGGCGGATTCTTTCGTTCCTTTGTGCTA	CTGGGTTTCCAAGGTCTCTTAAT	59.888	TAGCACAAAGGAACGAAAGAATC	59.786	126
CL11083.Contig3_All_5794_5	CCGATTCCGATTCCGATTCCGATT	CCGATT(6*4)	261	24	CATCAAAACCTCATCAACAGTCAGCGGCTATTTAACTATTTGATCTGGGTTTCCAAGGTCTCTTAATTC[CCGATTCCGATTCCGATTCCGATT]CATTTCCGGTGGATATGGCTTACGAGGATTGCTA	CATCAAAACCTCATCAACAGTCA	60.023	TAGCAATCCTCGTAAGCCATATC	59.642	127
CL11091.Contig3_All_5795_1	TCAATCTCAATCTCAATCTCAATC	TCAATC(6*4)	2332	24	ATTAGCATTAGCATTAGAGCCCCCTGATTTTGCCCCCAATTCCTTTTTCTTCCAACTCTGCTTCCTCATTTCGA[TCAATCTCAATCTCAATCTCAATC]AAAATCAAAATCACAATAGTTTGCCCAAGA	ATTAGCATTAGCATTAGAGCCCC	59.997	TCTTGGGCAAACTATTGTGATTT	59.891	128
CL11091.Contig3_All_5795_2	TCAATCTCAATCTCAATCTCAATC	TCAATC(6*4)	2332	24	ATTCCTTTTTCTTCCAACTCTGCTTCCTCATTTCGA[TCAATCTCAATCTCAATCTCAATC]AAAATCAAAATCACAATAGTTTGCCCAAGATTGTAACTGTTGAAACCGAATCAAATTTCAATATGGGAA	ATTCCTTTTTCTTCCAACTCTGC	60.121	TTCCCATATTGAAATTTGATTCG	60.031	129
CL11091.Contig3_All_5795_3	TCAATCTCAATCTCAATCTCAATC	TCAATC(6*4)	2332	24	ATTCCTTTTTCTTCCAACTCTGCTTCCTCATTTCGA[TCAATCTCAATCTCAATCTCAATC]AAAATCAAAATCACAATAGTTTGCCCAAGA	ATTCCTTTTTCTTCCAACTCTGC	60.121	TCTTGGGCAAACTATTGTGATTT	59.891	90
CL11091.Contig3_All_5795_4	TCAATCTCAATCTCAATCTCAATC	TCAATC(6*4)	2332	24	ATTCCTTTTTCTTCCAACTCTGCTTCCTCATTTCGA[TCAATCTCAATCTCAATCTCAATC]AAAATCAAAATCACAATAGTTTGCCCAAGATTGTAACTGTTGAAACCGAATCAAATTTCAATATGGGAACAACAAAAATGAAAACAA	ATTCCTTTTTCTTCCAACTCTGC	60.121	TTGTTTTCATTTTTGTTGTTCCC	60.115	147
CL11091.Contig3_All_5795_5	TCAATCTCAATCTCAATCTCAATC	TCAATC(6*4)	2332	24	CCAATTCCTTTTTCTTCCAACTCTGCTTCCTCATTTCGA[TCAATCTCAATCTCAATCTCAATC]AAAATCAAAATCACAATAGTTTGCCCAAGATTGTAACTGTTGAAACCGAATCAAATTTCAATATGGGAA	CCAATTCCTTTTTCTTCCAACTC	60.32	TTCCCATATTGAAATTTGATTCG	60.031	132
CL1109.Contig2_All_1138_1	TAGATAGATAGATAGATAGA	TAGA(4*5)	189	20	CAAACAAGCTCTCTTTTGCGTACGTACATGTAACATATGGTTCAGTAATC[TAGATAGATAGATAGATAGA]TGGGTGGAATGATTAACCTACCGGTTTGTTTGATTCAATTCATT	CAAACAAGCTCTCTTTTGCGTA	59.706	AATGAATTGAATCAAACAAACCG	60.102	114
CL1109.Contig2_All_1138_2	TAGATAGATAGATAGATAGA	TAGA(4*5)	189	20	CAAACAAGCTCTCTTTTGCGTACGTACATGTAACATATGGTTCAGTAATC[TAGATAGATAGATAGATAGA]TGGGTGGAATGATTAACCTACCGGTTTGTTTG	CAAACAAGCTCTCTTTTGCGTA	59.706	CAAACAAACCGGTAGGTTAATCA	60.147	102
CL1109.Contig2_All_1138_3	TAGATAGATAGATAGATAGA	TAGA(4*5)	189	20	TCAAACAAGCTCTCTTTTGCGTACGTACATGTAACATATGGTTCAGTAATC[TAGATAGATAGATAGATAGA]TGGGTGGAATGATTAACCTACCGGTTTGTTTGATTCAATTCATT	TCAAACAAGCTCTCTTTTGCGTA	61.383	AATGAATTGAATCAAACAAACCG	60.102	115
CL1109.Contig2_All_1138_4	TAGATAGATAGATAGATAGA	TAGA(4*5)	189	20	TCAAACAAGCTCTCTTTTGCGTACGTACATGTAACATATGGTTCAGTAATC[TAGATAGATAGATAGATAGA]TGGGTGGAATGATTAACCTACCGGTTTGTTTG	TCAAACAAGCTCTCTTTTGCGTA	61.383	CAAACAAACCGGTAGGTTAATCA	60.147	103
CL1109.Contig2_All_1138_5	TAGATAGATAGATAGATAGA	TAGA(4*5)	189	20	CAAACAAGCTCTCTTTTGCGTACGTACATGTAACATATGGTTCAGTAATC[TAGATAGATAGATAGATAGA]TGGGTGGAATGATTAACCTACCGGTT	CAAACAAGCTCTCTTTTGCGTA	59.706	AACCGGTAGGTTAATCATTCCAC	60.346	96
CL11100.Contig7_All_5803_1	TTGTTGTTGTTGTTGTTG	TTG(3*6)	407	18	TGCCTGAACGATGATACATCTAATGTCTCCA[TTGTTGTTGTTGTTGTTG]TTTCAGCTTCATTTCTCGAGACCTTAGGTTTCGTAGGTGCAGAAA	TGCCTGAACGATGATACATCTAA	59.622	TTTCTGCACCTACGAAACCTAAG	59.835	94
CL11100.Contig7_All_5803_2	TTGTTGTTGTTGTTGTTG	TTG(3*6)	407	18	TGCCTGAACGATGATACATCTAATGTCTCCA[TTGTTGTTGTTGTTGTTG]TTTCAGCTTCATTTCTCGAGACCTTAGGTTTCGTAGGTGCAGAAAC	TGCCTGAACGATGATACATCTAA	59.622	GTTTCTGCACCTACGAAACCTAA	59.716	95
CL11100.Contig7_All_5803_3	TTGTTGTTGTTGTTGTTG	TTG(3*6)	407	18	TGCCTGAACGATGATACATCTAATGTCTCCA[TTGTTGTTGTTGTTGTTG]TTTCAGCTTCATTTCTCGAGACCTTAGGTTTCGTAGGTGCAGAAACATCATCGCCCTTTATA	TGCCTGAACGATGATACATCTAA	59.622	TATAAAGGGCGATGATGTTTCTG	60.33	111
CL11100.Contig7_All_5803_4	TTGTTGTTGTTGTTGTTG	TTG(3*6)	407	18	ATAGTCCTTCAAGTGCCTCTGCTCTCTGCCTGAACGATGATACATCTAATGTCTCCA[TTGTTGTTGTTGTTGTTG]TTTCAGCTTCATTTCTCGAGACCTTA	ATAGTCCTTCAAGTGCCTCTGCT	60.793	TAAGGTCTCGAGAAATGAAGCTG	60.028	101
CL11100.Contig7_All_5803_5	TTGTTGTTGTTGTTGTTG	TTG(3*6)	407	18	TGCCTGAACGATGATACATCTAATGTCTCCA[TTGTTGTTGTTGTTGTTG]TTTCAGCTTCATTTCTCGAGACCTTAGGTTTCGTAGGTGCAGAAACATCATCGCCCTTTATACTGTAGTTATCAGGAAGGTCATGTTGC	TGCCTGAACGATGATACATCTAA	59.622	GCAACATGACCTTCCTGATAACT	59.539	138
CL11113.Contig1_All_5805_1	TCTCTCTCTCTC	TC(2*6)	2260	12	CTCACCTAACTTACGCAAAGCTCTT[TCTCTCTCTCTC]TAAATATATTTTACGAGTGGGGAAGGTAGGGTGTGAGCGGTTTCTCTTTGTTGTCTGCGCTTAGTCTTCACCCTCTTACA	CTCACCTAACTTACGCAAAGCTC	59.631	TGTAAGAGGGTGAAGACTAAGCG	59.955	117
CL11113.Contig1_All_5805_2	TCTCTCTCTCTC	TC(2*6)	2260	12	CTCACCTAACTTACGCAAAGCTCTT[TCTCTCTCTCTC]TAAATATATTTTACGAGTGGGGAAGGTAGGGTGTGAGCGGTTTCTCTTTGTTGTCTGCGCTTAGTCTT	CTCACCTAACTTACGCAAAGCTC	59.631	AAGACTAAGCGCAGACAACAAAG	60.122	105
CL11113.Contig1_All_5805_3	TCTCTCTCTCTC	TC(2*6)	2260	12	CTCACCTAACTTACGCAAAGCTCTT[TCTCTCTCTCTC]TAAATATATTTTACGAGTGGGGAAGGTAGGGTGTGAGCGGTTTCTCTTTGTTGTCTGCGCTTAGTCTTCACCCTCTTACACAGGCAGGCAGGTTAAATATAGAGGACGGAAGGCGATATATAC	CTCACCTAACTTACGCAAAGCTC	59.631	GTATATATCGCCTTCCGTCCTCT	59.872	160
CL11113.Contig1_All_5805_4	TCTCTCTCTCTC	TC(2*6)	2260	12	TAATCTGAATCCATGCCTCACTCAGTTGATAGTACTGTTCTCGTCCGCTCACCTAACTTACGCAAAGCTCTT[TCTCTCTCTCTC]TAAATATATTTTACGAGTGGGGAAGGTAGGGTGTGAGCGGTTTCTCTTTGTTGTCTGCGCTTAGTCTT	TAATCTGAATCCATGCCTCACTC	60.465	AAGACTAAGCGCAGACAACAAAG	60.122	152
CL11113.Contig1_All_5805_5	TCTCTCTCTCTC	TC(2*6)	2260	12	CTCACCTAACTTACGCAAAGCTCTT[TCTCTCTCTCTC]TAAATATATTTTACGAGTGGGGAAGGTAGGGTGTGAGCGGTTTCTCTTTGTTGTCTGCGCTTAGTCTTCACCCTCTTACACAGGCAGGCAGGTTAAATATAGAGGACGG	CTCACCTAACTTACGCAAAGCTC	59.631	CCGTCCTCTATATTTAACCTGCC	60.22	146
CL11113.Contig4_All_5806_1	TCTCTCTCTCTCTCTCTC	TC(2*9)	2173	18	GGGAATAAGGATTTGAAGGATGTTGATGT[TCTCTCTCTCTCTCTCTC]TTAATTGTTCTTGTTAGCTCCTTTCACTACATCAACAAACATCAAATGGCCAGTATTAATAGGGAGATCAGCCACCTAAAC	GGGAATAAGGATTTGAAGGATGT	59.586	GTTTAGGTGGCTGATCTCCCTAT	59.88	128
CL11113.Contig4_All_5806_2	TCTCTCTCTCTCTCTCTC	TC(2*9)	2173	18	TATTGTCGGGAATAAGGATTTGAAGGATGTTGATGT[TCTCTCTCTCTCTCTCTC]TTAATTGTTCTTGTTAGCTCCTTTCACTACATCAACAAACATCAAATGGC	TATTGTCGGGAATAAGGATTTGA	59.7	GCCATTTGATGTTTGTTGATGTA	59.756	104
CL11113.Contig4_All_5806_3	TCTCTCTCTCTCTCTCTC	TC(2*9)	2173	18	TATTGTCGGGAATAAGGATTTGAAGGATGTTGATGT[TCTCTCTCTCTCTCTCTC]TTAATTGTTCTTGTTAGCTCCTTTCACTACATCAACAAACATCAAATGGCCAGTAT	TATTGTCGGGAATAAGGATTTGA	59.7	ATACTGGCCATTTGATGTTTGTT	59.664	110
CL11113.Contig4_All_5806_4	TCTCTCTCTCTCTCTCTC	TC(2*9)	2173	18	TATTGTCGGGAATAAGGATTTGAAGGATGTTGATGT[TCTCTCTCTCTCTCTCTC]TTAATTGTTCTTGTTAGCTCCTTTCACTACATCAACAAACATCAAATGGCCAGTATT	TATTGTCGGGAATAAGGATTTGA	59.7	AATACTGGCCATTTGATGTTTGT	59.664	111
CL11113.Contig4_All_5806_5	TCTCTCTCTCTCTCTCTC	TC(2*9)	2173	18	GGGAATAAGGATTTGAAGGATGTTGATGT[TCTCTCTCTCTCTCTCTC]TTAATTGTTCTTGTTAGCTCCTTTCACTACATCAACAAACATCAAATGGC	GGGAATAAGGATTTGAAGGATGT	59.586	GCCATTTGATGTTTGTTGATGTA	59.756	97
CL11119.Contig1_All_5807_1	AACAACAACAACAACAAC	AAC(3*6)	259	18	ACAGAGAACAACCAGAAATTGGATGAATTATTGGTGGAG[AACAACAACAACAACAAC]AAATACTTGGCAGTGAATAAGGCTGAAGAGGAAACCAC	ACAGAGAACAACCAGAAATTGGA	60.026	GTGGTTTCCTCTTCAGCCTTATT	60.018	95
CL11119.Contig1_All_5807_2	AACAACAACAACAACAAC	AAC(3*6)	259	18	ACAGAGAACAACCAGAAATTGGATGAATTATTGGTGGAG[AACAACAACAACAACAAC]AAATACTTGGCAGTGAATAAGGCTGAAGAGGAAACCACCAAAACCATGGAAAACTGTTTGAGA	ACAGAGAACAACCAGAAATTGGA	60.026	TCTCAAACAGTTTTCCATGGTTT	59.9	120
CL11119.Contig1_All_5807_3	AACAACAACAACAACAAC	AAC(3*6)	259	18	ACAGAGAACAACCAGAAATTGGATGAATTATTGGTGGAG[AACAACAACAACAACAAC]AAATACTTGGCAGTGAATAAGGCTGAAGAGGAAACCACCAAAACCATGGAAAACTGTTTGAGAA	ACAGAGAACAACCAGAAATTGGA	60.026	TTCTCAAACAGTTTTCCATGGTT	59.9	121
CL11127.Contig2_All_5808_1	TCTCTCTCTCTCTC	TC(2*7)	270	14	CGGATCGCTTAATCTCTCTTCTACAG[TCTCTCTCTCTCTC]CACCCTCGCTCCTCCATTCACAAACCGCTCCACAGCGATTACGCCTCCCTCACTCGCTCCCGCCTCGACCGCGATTCCGCCCGCGTCCAATCGATCATTTCCAGTCT	CGGATCGCTTAATCTCTCTTCTA	59.175	AGACTGGAAATGATCGATTGGAC	61.572	147
CL11127.Contig2_All_5808_2	TCTCTCTCTCTCTC	TC(2*7)	270	14	CGGATCGCTTAATCTCTCTTCTACAG[TCTCTCTCTCTCTC]CACCCTCGCTCCTCCATTCACAAACCGCTCCACAGCGATTACGCCTCCCTCACTCGCTCCCGCCTCGACCGCGATTCCGCCCGCGTCCAATCGATCATTTCCAGTC	CGGATCGCTTAATCTCTCTTCTA	59.175	GACTGGAAATGATCGATTGGAC	60.702	146
CL11127.Contig2_All_5808_3	TCTCTCTCTCTCTC	TC(2*7)	270	14	CGGATCGCTTAATCTCTCTTCTACAG[TCTCTCTCTCTCTC]CACCCTCGCTCCTCCATTCACAAACCGCTCCACAGCGATTACGCCTCCCTCACTCGCTCCCGCCTCGACCGCGATTCCGCCCGCGTCCAATCGATCATTTCCAGTCT	CGGATCGCTTAATCTCTCTTCTA	59.175	AGACTGGAAATGATCGATTGGA	60.826	147
CL11127.Contig2_All_5808_4	TCTCTCTCTCTCTC	TC(2*7)	270	14	CGGATCGCTTAATCTCTCTTCTACAG[TCTCTCTCTCTCTC]CACCCTCGCTCCTCCATTCACAAACCGCTCCACAGCGATTACGCCTCCCTCACTCGCTCCCGCCTCGACCGCGATTCCGCCCGCGTCCAATCGATCATTTCCAGTCTC	CGGATCGCTTAATCTCTCTTCTA	59.175	GAGACTGGAAATGATCGATTGG	60.826	148
CL11127.Contig2_All_5808_5	TCTCTCTCTCTCTC	TC(2*7)	270	14	CGGATCGCTTAATCTCTCTTCTACAG[TCTCTCTCTCTCTC]CACCCTCGCTCCTCCATTCACAAACCGCTCCACAGCGATTACGCCTCCCTCACTCGCTCCCGCCTCGACCGCGATTCCGCCCGCGTCCAATCGATCATTTCCAGTCT	CGGATCGCTTAATCTCTCTTCTAC	59.912	AGACTGGAAATGATCGATTGGAC	61.572	147
CL11139.Contig5_All_5809_1	TGATGATGATGATGA	TGA(3*5)	259	15	GAGCTATTGCGACACTGATGACAC[TGATGATGATGATGA]GTTTGATCGTTTTGAGCCTGCTACAAAGGCGTCTGATATCGAATTCCCAAAGATGGGTGAGGGGACCAGAGGCAGTATCTATGTAGGTGGGATAAGAAGGCCATTTCCTTTGAA	GAGCTATTGCGACACTGATGAC	59.911	TTCAAAGGAAATGGCCTTCTTAT	60.302	153
CL11139.Contig5_All_5809_2	TGATGATGATGATGA	TGA(3*5)	259	15	AGGCCCCTCAAGAACTACTAGGTGTTGATCCCCTCCGGAAAAGCTTTGAGACGCCAAGGAGCTATTGCGACACTGATGACAC[TGATGATGATGATGA]GTTTGATCGTTTTGAGCCTGCTACAAAGGCGTCTGATATC	AGGCCCCTCAAGAACTACTAGG	60.142	GATATCAGACGCCTTTGTAGCAG	60.29	137
CL11139.Contig5_All_5809_3	TGATGATGATGATGA	TGA(3*5)	259	15	AAGGAGCTATTGCGACACTGATGACAC[TGATGATGATGATGA]GTTTGATCGTTTTGAGCCTGCTACAAAGGCGTCTGATATC	AAGGAGCTATTGCGACACTGAT	60.29	GATATCAGACGCCTTTGTAGCAG	60.29	82
CL11139.Contig5_All_5809_4	TGATGATGATGATGA	TGA(3*5)	259	15	AAGGAGCTATTGCGACACTGATGACAC[TGATGATGATGATGA]GTTTGATCGTTTTGAGCCTGCTACAAAGGCGTCTGATATCGAATTCCCAAAGATGGGTGAGGGGACCAGAGGCAGTATCTATGTAGGTGGGATAAGAAGGCCATTTCCTTTGAA	AAGGAGCTATTGCGACACTGAT	60.29	TTCAAAGGAAATGGCCTTCTTAT	60.302	156
CL11139.Contig5_All_5809_5	TGATGATGATGATGA	TGA(3*5)	259	15	GAGCTATTGCGACACTGATGACAC[TGATGATGATGATGA]GTTTGATCGTTTTGAGCCTGCTACAAAGGCGTCTGATATCGAATTCCCAAAGATGGGTGAGGGGACCAGAGGCAGTATCTATGTAGGTGGGATAAGAAGGCC	GAGCTATTGCGACACTGATGAC	59.911	GGCCTTCTTATCCCACCTACATA	60.551	141
CL11147.Contig1_All_5810_1	TGTGTGTGTGTGTGTG	TG(2*8)	164	16	AAAGGGAAAGATTGAGAGGAGAATAAAGGAATCTTTC[TGTGTGTGTGTGTGTG]AAAAGGAAAAAAGAAGAAGAGATATTTGAATTGCAAGCTTTAGTTTAGGGCCTTA	AAAGGGAAAGATTGAGAGGAGAA	59.729	TAAGGCCCTAAACTAAAGCTTGC	60.264	108
CL11147.Contig1_All_5810_2	TGTGTGTGTGTGTGTG	TG(2*8)	164	16	AAAGGGAAAGATTGAGAGGAGAATAAAGGAATCTTTC[TGTGTGTGTGTGTGTG]AAAAGGAAAAAAGAAGAAGAGATATTTGAATTGCAAGCTTTAGTTTAGGGCCTTAGGCT	AAAGGGAAAGATTGAGAGGAGAA	59.729	AGCCTAAGGCCCTAAACTAAAGC	60.579	112
CL11147.Contig1_All_5810_3	TGTGTGTGTGTGTGTG	TG(2*8)	164	16	AAAGGGAAAGATTGAGAGGAGAATAAAGGAATCTTTC[TGTGTGTGTGTGTGTG]AAAAGGAAAAAAGAAGAAGAGATATTTGAATTGCAAGCTTTAGTTTAGGGCCTTAGGCTC	AAAGGGAAAGATTGAGAGGAGAA	59.729	GAGCCTAAGGCCCTAAACTAAAG	59.06	113
CL11147.Contig1_All_5810_4	TGTGTGTGTGTGTGTG	TG(2*8)	164	16	AAAGGGAAAGATTGAGAGGAGAATAAAGGAATCTTTC[TGTGTGTGTGTGTGTG]AAAAGGAAAAAAGAAGAAGAGATATTTGAATTGCAAGCTTTAGTTTAGGGCCTTA	AAAGGGAAAGATTGAGAGGAGAAT	59.976	TAAGGCCCTAAACTAAAGCTTGC	60.264	108
CL11147.Contig1_All_5810_5	TGTGTGTGTGTGTGTG	TG(2*8)	164	16	AAAGGGAAAGATTGAGAGGAGAATAAAGGAATCTTTC[TGTGTGTGTGTGTGTG]AAAAGGAAAAAAGAAGAAGAGATATTTGAATTGCAAGCTTTAGTTTAGGGCCTTAGGCTCC	AAAGGGAAAGATTGAGAGGAGAA	59.729	GGAGCCTAAGGCCCTAAACTAA	60.108	114
CL11147.Contig1_All_5811_1	CGGCGGCGGCGGCGGCGG	CGG(3*6)	611	18	TAGCAGTTTCCGATCTATGCTTCAAGAACAGTGGAGACAGCCCAAGTTGTATTC[CGGCGGCGGCGGCGGCGG]ATCCTCCGAGAATTCGACCGGAAACGTCTTCAAGCAAAGCAATCGGGGGTTCTCATTAGACAATCAATCCGACGAATT	TAGCAGTTTCCGATCTATGCTTC	59.897	AATTCGTCGGATTGATTGTCTAA	59.857	150
CL11147.Contig1_All_5811_2	CGGCGGCGGCGGCGGCGG	CGG(3*6)	611	18	CAATAGCAGTTTCCGATCTATGCTTCAAGAACAGTGGAGACAGCCCAAGTTGTATTC[CGGCGGCGGCGGCGGCGG]ATCCTCCGAGAATTCGACCGGAAACGTCTTCAAGCAAAGCAATCGGGGGTTCTCATTAGACAATCAATCCGACGAATT	CAATAGCAGTTTCCGATCTATGC	60.128	AATTCGTCGGATTGATTGTCTAA	59.857	153
CL11147.Contig1_All_5811_3	CGGCGGCGGCGGCGGCGG	CGG(3*6)	611	18	CAGACAATAGCAGTTTCCGATCTATGCTTCAAGAACAGTGGAGACAGCCCAAGTTGTATTC[CGGCGGCGGCGGCGGCGG]ATCCTCCGAGAATTCGACCGGAAACGTCTTCAAGCAAAGCAATCGGGGGTTCTCATTAGACAATCAATCCGACGAATT	CAGACAATAGCAGTTTCCGATCT	59.797	AATTCGTCGGATTGATTGTCTAA	59.857	157
CL11147.Contig1_All_5811_4	CGGCGGCGGCGGCGGCGG	CGG(3*6)	611	18	TTTCCGATCTATGCTTCAAGAACAGTGGAGACAGCCCAAGTTGTATTC[CGGCGGCGGCGGCGGCGG]ATCCTCCGAGAATTCGACCGGAAACGTCTTCAAGCAAAGCAATCGGGGGTTCTCATTAGACAATCAATCCGACGAATT	TTTCCGATCTATGCTTCAAGAAC	59.75	AATTCGTCGGATTGATTGTCTAA	59.857	144
CL11147.Contig1_All_5811_5	CGGCGGCGGCGGCGGCGG	CGG(3*6)	611	18	TAGCAGTTTCCGATCTATGCTTCAAGAACAGTGGAGACAGCCCAAGTTGTATTC[CGGCGGCGGCGGCGGCGG]ATCCTCCGAGAATTCGACCGGAAACGTCTTCAAGCAAAGCAATCGGGGGTTCTCATTAGACAATCAATCCGACGAATTC	TAGCAGTTTCCGATCTATGCTTC	59.897	GAATTCGTCGGATTGATTGTCTA	60.326	151
CL11152.Contig2_All_5812_2	GAGGAGGAGGAGGAG	GAG(3*5)	341	15	CAACAGAGAATGATACCCGAGTTAACGGCAAGAGTTGCACTGCCAATGGCACTATTCTTCTCGTAAATGGTGAAACTGACGGGCCTTCTCATTGTGATGATAAT[GAGGAGGAGGAGGAG]GGCTACGTTAGTGGTAAGGAGGAGTTTGAAGAGA	CAACAGAGAATGATACCCGAGTT	59.535	TCTCTTCAAACTCCTCCTTACCA	59.398	153
CL11152.Contig2_All_5812_3	GAGGAGGAGGAGGAG	GAG(3*5)	341	15	CCAATGGCACTATTCTTCTCGTAAATGGTGAAACTGACGGGCCTTCTCATTGTGATGATAAT[GAGGAGGAGGAGGAG]GGCTACGTTAGTGGTAAGGAGGAGTTTGAAGAGA	CCAATGGCACTATTCTTCTCGTA	60.495	TCTCTTCAAACTCCTCCTTACCA	59.398	111
CL11152.Contig2_All_5812_4	GAGGAGGAGGAGGAG	GAG(3*5)	341	15	ATCTGCAACAGAGAATGATACCCGAGTTAACGGCAAGAGTTGCACTGCCAATGGCACTATTCTTCTCGTAAATGGTGAAACTGACGGGCCTTCTCATTGTGATGATAAT[GAGGAGGAGGAGGAG]GGCTACGTTAGTGGTAAGGAGGAGTTTGAAGAGA	ATCTGCAACAGAGAATGATACCC	59.5	TCTCTTCAAACTCCTCCTTACCA	59.398	158
CL11153.Contig1_All_5813_1	TTGATTTTGATTTTGATTTTGATT	TTGATT(6*4)	498	24	AGGAGCTATAAGGGGAGAGTTTGTACTTGTAGAGAGGTTGTAGCAAGCTGCAGAGGAGG[TTGATTTTGATTTTGATTTTGATT]TTGAGTTTGAGGAGTTCTTTCATCCTGGAGAAGGAGGAGTTTGAGGGTGCATGAATTTCTCAACCAGGCAGTA	AGGAGCTATAAGGGGAGAGTTTG	59.329	TACTGCCTGGTTGAGAAATTCAT	60.014	156
CL11153.Contig1_All_5813_2	TTGATTTTGATTTTGATTTTGATT	TTGATT(6*4)	498	24	CAGGAGCTATAAGGGGAGAGTTTGTACTTGTAGAGAGGTTGTAGCAAGCTGCAGAGGAGG[TTGATTTTGATTTTGATTTTGATT]TTGAGTTTGAGGAGTTCTTTCATCCTGGAGAAGGAGGAGTTTGAGGGTGCATGAATTTCTCAACCAGGCAGTA	CAGGAGCTATAAGGGGAGAGTTT	59.329	TACTGCCTGGTTGAGAAATTCAT	60.014	157
CL11153.Contig1_All_5813_3	TTGATTTTGATTTTGATTTTGATT	TTGATT(6*4)	498	24	AGGAGCTATAAGGGGAGAGTTTGTACTTGTAGAGAGGTTGTAGCAAGCTGCAGAGGAGG[TTGATTTTGATTTTGATTTTGATT]TTGAGTTTGAGGAGTTCTTTCATCCTGGAGAAGGAGGAGTTTGAGGGTGCATGAATTTCTCAACCAGGCAGTAACAA	AGGAGCTATAAGGGGAGAGTTTG	59.329	TTGTTACTGCCTGGTTGAGAAAT	60.048	160
CL11153.Contig1_All_5813_4	TTGATTTTGATTTTGATTTTGATT	TTGATT(6*4)	498	24	GGAGCTATAAGGGGAGAGTTTGTACTTGTAGAGAGGTTGTAGCAAGCTGCAGAGGAGG[TTGATTTTGATTTTGATTTTGATT]TTGAGTTTGAGGAGTTCTTTCATCCTGGAGAAGGAGGAGTTTGAGGGTGCATGAATTTCTCAACCAGGCAGTA	GGAGCTATAAGGGGAGAGTTTGT	59.208	TACTGCCTGGTTGAGAAATTCAT	60.014	155
CL11153.Contig1_All_5813_5	TTGATTTTGATTTTGATTTTGATT	TTGATT(6*4)	498	24	GGAGCTATAAGGGGAGAGTTTGTACTTGTAGAGAGGTTGTAGCAAGCTGCAGAGGAGG[TTGATTTTGATTTTGATTTTGATT]TTGAGTTTGAGGAGTTCTTTCATCCTGGAGAAGGAGGAGTTTGAGGGTGCATGAATTTCTCAACCAGGCAGTAACAA	GGAGCTATAAGGGGAGAGTTTGT	59.208	TTGTTACTGCCTGGTTGAGAAAT	60.048	159
CL11182.Contig1_All_5824_1	CTCTCTCTCTCTCT	CT(2*7)	1032	14	TGTTCATTGTTTCGAGCCTTATTC[CTCTCTCTCTCTCT]GCAACCGATTGAGAATATCAGTAACACCGCCCCCGCTAGATTCTCTTTTCCCGGCCACCGCTTACGGTTGTGTAGTCCTAT	TGTTCATTGTTTCGAGCCTTATT	60.017	ATAGGACTACACAACCGTAAGCG	59.631	119
CL11182.Contig1_All_5824_2	CTCTCTCTCTCTCT	CT(2*7)	1032	14	GTAGTGGAAGGTAAGGAGCGAATAGCTGAACAGAAACATGTGTTCATTGTTTCGAGCCTTATTC[CTCTCTCTCTCTCT]GCAACCGATTGAGAATATCAGTAACACCGCCCCCGCTAGATTCTCTTTTCCCGGCCACCGCTTACGGTTGTGTAGTCCTAT	GTAGTGGAAGGTAAGGAGCGAAT	60.037	ATAGGACTACACAACCGTAAGCG	59.631	159
CL11182.Contig1_All_5824_3	CTCTCTCTCTCTCT	CT(2*7)	1032	14	GTAGTGGAAGGTAAGGAGCGAATAGCTGAACAGAAACATGTGTTCATTGTTTCGAGCCTTATTC[CTCTCTCTCTCTCT]GCAACCGATTGAGAATATCAGTAACACCGCC	GTAGTGGAAGGTAAGGAGCGAAT	60.037	GGCGGTGTTACTGATATTCTCAA	60.377	109
CL11182.Contig1_All_5824_4	CTCTCTCTCTCTCT	CT(2*7)	1032	14	AGTGGAAGGTAAGGAGCGAATAGCTGAACAGAAACATGTGTTCATTGTTTCGAGCCTTATTC[CTCTCTCTCTCTCT]GCAACCGATTGAGAATATCAGTAACACCGCCCCCGCTAGATTCTCTTTTCCCGGCCACCGCTTACGGTTGTGTAGTCCTAT	AGTGGAAGGTAAGGAGCGAATAG	60.153	ATAGGACTACACAACCGTAAGCG	59.631	157
CL11182.Contig1_All_5824_5	CTCTCTCTCTCTCT	CT(2*7)	1032	14	AGTGGAAGGTAAGGAGCGAATAGCTGAACAGAAACATGTGTTCATTGTTTCGAGCCTTATTC[CTCTCTCTCTCTCT]GCAACCGATTGAGAATATCAGTAACACCGCC	AGTGGAAGGTAAGGAGCGAATAG	60.153	GGCGGTGTTACTGATATTCTCAA	60.377	107
CL11187.Contig2_All_5825_1	TTCTTCTTCTTCTTC	TTC(3*5)	165	15	TGGGAATTCAATCTTGGAACATAGAAACGAAAGAAAGAGACATAAAACAATAATGTTCCTAAAACTCTCTTTTATGTCTTCTTCTTCATCTTCTTA[TTCTTCTTCTTCTTC]CCCTTCACCATCTCCATTCTCCATAATCAA	TGGGAATTCAATCTTGGAACATA	60.533	TTGATTATGGAGAATGGAGATGG	60.157	141
CL11187.Contig2_All_5825_2	TTCTTCTTCTTCTTC	TTC(3*5)	165	15	TGGGAATTCAATCTTGGAACATAGAAACGAAAGAAAGAGACATAAAACAATAATGTTCCTAAAACTCTCTTTTATGTCTTCTTCTTCATCTTCTTA[TTCTTCTTCTTCTTC]CCCTTCACCATCTCCATTCTCCATAAT	TGGGAATTCAATCTTGGAACATA	60.533	ATTATGGAGAATGGAGATGGTGA	59.68	138
CL11187.Contig2_All_5825_3	TTCTTCTTCTTCTTC	TTC(3*5)	165	15	TGGGAATTCAATCTTGGAACATAGAAACGAAAGAAAGAGACATAAAACAATAATGTTCCTAAAACTCTCTTTTATGTCTTCTTCTTCATCTTCTTA[TTCTTCTTCTTCTTC]CCCTTCACCATCTCCATTCTCCATAATC	TGGGAATTCAATCTTGGAACATA	60.533	GATTATGGAGAATGGAGATGGTG	59.68	139
CL11187.Contig2_All_5825_4	TTCTTCTTCTTCTTC	TTC(3*5)	165	15	TGGGAATTCAATCTTGGAACATAGAAACGAAAGAAAGAGACATAAAACAATAATGTTCCTAAAACTCTCTTTTATGTCTTCTTCTTCATCTTCTTA[TTCTTCTTCTTCTTC]CCCTTCACCATCTCCATTCTCCATAATCA	TGGGAATTCAATCTTGGAACATA	60.533	TGATTATGGAGAATGGAGATGGT	59.68	140
CL11187.Contig2_All_5825_5	TTCTTCTTCTTCTTC	TTC(3*5)	165	15	TGGGAATTCAATCTTGGAACATAGAAACGAAAGAAAGAGACATAAAACAATAATGTTCCTAAAACTCTCTTTTATGTCTTCTTCTTCATCTTCTTA[TTCTTCTTCTTCTTC]CCCTTCACCATCTCCATTCTCCATA	TGGGAATTCAATCTTGGAACATA	60.533	TATGGAGAATGGAGATGGTGAAG	60.326	136
CL11190.Contig1_All_5826_1	AACAACAACAACAACAAC	AAC(3*6)	1060	18	ACGACAAACAAAGATCATCGAATTCCTTAACAAATTCACCAATGCCAATTCCCCGACA[AACAACAACAACAACAAC]AATGCCACCCCGGCCTCTTCGTCGAACCATAACGAATTATCAACGACCAATAACAACCACAAAACCAAT	ACGACAAACAAAGATCATCGAAT	59.891	ATTGGTTTTGTGGTTGTTATTGG	59.906	145
CL11190.Contig1_All_5826_2	AACAACAACAACAACAAC	AAC(3*6)	1060	18	TTCCTTAACAAATTCACCAATGCCAATTCCCCGACA[AACAACAACAACAACAAC]AATGCCACCCCGGCCTCTTCGTCGAACCATAACGAATTATCAACGACCAATAACAACCACAAAAC	TTCCTTAACAAATTCACCAATGC	60.226	GTTTTGTGGTTGTTATTGGTCGT	60.069	119
CL11190.Contig1_All_5826_3	AACAACAACAACAACAAC	AAC(3*6)	1060	18	TTCCTTAACAAATTCACCAATGCCAATTCCCCGACA[AACAACAACAACAACAAC]AATGCCACCCCGGCCTCTTCGTCGAACCATAACGAATTATCAACGACCAATAACAACCACAAAACCAAT	TTCCTTAACAAATTCACCAATGC	60.226	ATTGGTTTTGTGGTTGTTATTGG	59.906	123
CL11190.Contig1_All_5826_4	AACAACAACAACAACAAC	AAC(3*6)	1060	18	ACGACAAACAAAGATCATCGAATTCCTTAACAAATTCACCAATGCCAATTCCCCGACA[AACAACAACAACAACAAC]AATGCCACCCCGGCCTCTTCGTCGAACCATAACGAATTATCAACGACCAATAACAACCACAAAACCAA	ACGACAAACAAAGATCATCGAAT	59.891	TTGGTTTTGTGGTTGTTATTGGT	60.4	144
CL11190.Contig1_All_5826_5	AACAACAACAACAACAAC	AAC(3*6)	1060	18	CAAACAAAGATCATCGAATTCCTTAACAAATTCACCAATGCCAATTCCCCGACA[AACAACAACAACAACAAC]AATGCCACCCCGGCCTCTTCGTCGAACCATAACGAATTATCAACGACCAATAACAACCACAAAAC	CAAACAAAGATCATCGAATTCCT	59.493	GTTTTGTGGTTGTTATTGGTCGT	60.069	137
CL11190.Contig3_All_5827_1	AACAACAACAACAAC	AAC(3*5)	807	15	GAGTTCCTAAACAAATTCACCCCTTCCCATCCCCCGACAAACCCTAATAACAACAAT[AACAACAACAACAAC]AATCACGCCCCGGCCTCTTCATCGAATCATAACGAGTCAACCACCAG	GAGTTCCTAAACAAATTCACCCC	60.102	CTGGTGGTTGACTCGTTATGATT	60.289	119
CL11190.Contig3_All_5827_2	AACAACAACAACAAC	AAC(3*5)	807	15	GTTCCTAAACAAATTCACCCCTTCCCATCCCCCGACAAACCCTAATAACAACAAT[AACAACAACAACAAC]AATCACGCCCCGGCCTCTTCATCGAATCATAACGAGTCAACCACCAG	GTTCCTAAACAAATTCACCCCTT	59.657	CTGGTGGTTGACTCGTTATGATT	60.289	117
CL11190.Contig3_All_5827_3	AACAACAACAACAAC	AAC(3*5)	807	15	CCTCGAGTTCCTAAACAAATTCACCCCTTCCCATCCCCCGACAAACCCTAATAACAACAAT[AACAACAACAACAAC]AATCACGCCCCGGCCTCTTCATCGAATCATAACGAGTCAACCACCAG	CCTCGAGTTCCTAAACAAATTCA	59.654	CTGGTGGTTGACTCGTTATGATT	60.289	123
CL11190.Contig3_All_5827_4	AACAACAACAACAAC	AAC(3*5)	807	15	TCGAGTTCCTAAACAAATTCACCCCTTCCCATCCCCCGACAAACCCTAATAACAACAAT[AACAACAACAACAAC]AATCACGCCCCGGCCTCTTCATCGAATCATAACGAGTCAACCACCAG	TCGAGTTCCTAAACAAATTCACC	59.531	CTGGTGGTTGACTCGTTATGATT	60.289	121
CL11190.Contig3_All_5827_5	AACAACAACAACAAC	AAC(3*5)	807	15	TTCCTAAACAAATTCACCCCTTCCCATCCCCCGACAAACCCTAATAACAACAAT[AACAACAACAACAAC]AATCACGCCCCGGCCTCTTCATCGAATCATAACGAGTCAACCACCAG	TTCCTAAACAAATTCACCCCTTC	60.543	CTGGTGGTTGACTCGTTATGATT	60.289	116
CL11201.Contig1_All_5828_1	TCCTCCTCCTCCTCCTCC	TCC(3*6)	184	18	CTCTCTTAGATCTCCCAACCCACCCGATTCCGACAATTCGACCGCCTCTTCCTCT[TCCTCCTCCTCCTCCTCC]TCATTTTCTGGTAGCATACGCCGTCCTAGTACTCATAACCCCTTTAAGAACTTCCCTTCT	CTCTCTTAGATCTCCCAACCCAC	60.483	AGAAGGGAAGTTCTTAAAGGGGT	59.897	133
CL11201.Contig1_All_5828_2	TCCTCCTCCTCCTCCTCC	TCC(3*6)	184	18	CTCTCTTAGATCTCCCAACCCACCCGATTCCGACAATTCGACCGCCTCTTCCTCT[TCCTCCTCCTCCTCCTCC]TCATTTTCTGGTAGCATACGCCGTCCTAGTACTC	CTCTCTTAGATCTCCCAACCCAC	60.483	GAGTACTAGGACGGCGTATGCTA	59.847	107
CL11201.Contig1_All_5828_3	TCCTCCTCCTCCTCCTCC	TCC(3*6)	184	18	GCCGTGCTTCCTCTTACTATCTCTCTTAGATCTCCCAACCCACCCGATTCCGACAATTCGACCGCCTCTTCCTCT[TCCTCCTCCTCCTCCTCC]TCATTTTCTGGTAGCATACGCCGTCCTAGTACTCATAACCCCTTTAAGAACTTCCCTTCT	GCCGTGCTTCCTCTTACTATCTC	60.744	AGAAGGGAAGTTCTTAAAGGGGT	59.897	153
CL11201.Contig1_All_5828_4	TCCTCCTCCTCCTCCTCC	TCC(3*6)	184	18	GCCGTGCTTCCTCTTACTATCTCTCTTAGATCTCCCAACCCACCCGATTCCGACAATTCGACCGCCTCTTCCTCT[TCCTCCTCCTCCTCCTCC]TCATTTTCTGGTAGCATACGCCGTCCTAGTACTCATAACCCCTTTAAGAACTTCCCTTCTGA	GCCGTGCTTCCTCTTACTATCTC	60.744	TCAGAAGGGAAGTTCTTAAAGGG	60.108	155
CL11201.Contig1_All_5828_5	TCCTCCTCCTCCTCCTCC	TCC(3*6)	184	18	GCCGTGCTTCCTCTTACTATCTCTCTTAGATCTCCCAACCCACCCGATTCCGACAATTCGACCGCCTCTTCCTCT[TCCTCCTCCTCCTCCTCC]TCATTTTCTGGTAGCATACGCCGTCCTAGTACTC	GCCGTGCTTCCTCTTACTATCTC	60.744	GAGTACTAGGACGGCGTATGCTA	59.847	127
CL11201.Contig2_All_5829_1	TCCTCCTCCTCCTCCTCC	TCC(3*6)	397	18	ACAAGGGGACGAAAGCTACTAACTGCAACAGTTCGTGGGATAGCGTGGCCTCCATTGGATATCGTAGGCTTCTTAAATGCAGCTCT[TCCTCCTCCTCCTCCTCC]TCATTTTCTGGTAGCATACGCCGTCCTAGTACTC	ACAAGGGGACGAAAGCTACTAAC	60.07	GAGTACTAGGACGGCGTATGCTA	59.847	138
CL11201.Contig2_All_5829_2	TCCTCCTCCTCCTCCTCC	TCC(3*6)	397	18	ACAAGGGGACGAAAGCTACTAACTGCAACAGTTCGTGGGATAGCGTGGCCTCCATTGGATATCGTAGGCTTCTTAAATGCAGCTCT[TCCTCCTCCTCCTCCTCC]TCATTTTCTGGTAGCATACGCCGTCCTAGTACTCATAACCCCT	ACAAGGGGACGAAAGCTACTAAC	60.07	AGGGGTTATGAGTACTAGGACGG	59.804	147
CL11201.Contig2_All_5829_3	TCCTCCTCCTCCTCCTCC	TCC(3*6)	397	18	AAGGGGACGAAAGCTACTAACTGCAACAGTTCGTGGGATAGCGTGGCCTCCATTGGATATCGTAGGCTTCTTAAATGCAGCTCT[TCCTCCTCCTCCTCCTCC]TCATTTTCTGGTAGCATACGCCGTCCTAGTACTC	AAGGGGACGAAAGCTACTAACTG	60.184	GAGTACTAGGACGGCGTATGCTA	59.847	136
CL11201.Contig2_All_5829_4	TCCTCCTCCTCCTCCTCC	TCC(3*6)	397	18	AAGGGGACGAAAGCTACTAACTGCAACAGTTCGTGGGATAGCGTGGCCTCCATTGGATATCGTAGGCTTCTTAAATGCAGCTCT[TCCTCCTCCTCCTCCTCC]TCATTTTCTGGTAGCATACGCCGTCCTAGTACTCATAACCCCT	AAGGGGACGAAAGCTACTAACTG	60.184	AGGGGTTATGAGTACTAGGACGG	59.804	145
CL11201.Contig2_All_5829_5	TCCTCCTCCTCCTCCTCC	TCC(3*6)	397	18	GGACGAAAGCTACTAACTGCAACAGTTCGTGGGATAGCGTGGCCTCCATTGGATATCGTAGGCTTCTTAAATGCAGCTCT[TCCTCCTCCTCCTCCTCC]TCATTTTCTGGTAGCATACGCCGTCCTAGTACTCATAACCCCTTTAAGAACTTCCCTTCT	GGACGAAAGCTACTAACTGCAAC	59.509	AGAAGGGAAGTTCTTAAAGGGGT	59.897	158
CL11232.Contig1_All_5831_1	ATATATATATATAT	AT(2*7)	1131	14	AAAGTTTTGTTTAGGTGAGGATGTGTAACATATTATTAGATTAATTAACACCCAAAATTATAGGAAAAATCTCTTTCATTTATTATGTTTTCATATC[ATATATATATATAT]TACCGGGATTGGAAGAATTTTTAT	AAAGTTTTGTTTAGGTGAGGATGTG	59.865	ATAAAAATTCTTCCAATCCCGGT	61.034	135
CL11232.Contig1_All_5831_2	ATATATATATATAT	AT(2*7)	1131	14	AAGTTTTGTTTAGGTGAGGATGTGTAACATATTATTAGATTAATTAACACCCAAAATTATAGGAAAAATCTCTTTCATTTATTATGTTTTCATATC[ATATATATATATAT]TACCGGGATTGGAAGAATTTTTAT	AAGTTTTGTTTAGGTGAGGATGTG	58.675	ATAAAAATTCTTCCAATCCCGGT	61.034	134
CL11232.Contig1_All_5831_3	ATATATATATATAT	AT(2*7)	1131	14	AAGTTTTGTTTAGGTGAGGATGTGTAACATATTATTAGATTAATTAACACCCAAAATTATAGGAAAAATCTCTTTCATTTATTATGTTTTCATATC[ATATATATATATAT]TACCGGGATTGGAAGAATTTTTAT	AAGTTTTGTTTAGGTGAGGATGTGT	59.428	ATAAAAATTCTTCCAATCCCGGT	61.034	134
CL11232.Contig1_All_5831_4	ATATATATATATAT	AT(2*7)	1131	14	AAAGTTTTGTTTAGGTGAGGATGTGTAACATATTATTAGATTAATTAACACCCAAAATTATAGGAAAAATCTCTTTCATTTATTATGTTTTCATATC[ATATATATATATAT]TACCGGGATTGGAAGAATTTTTATTA	AAAGTTTTGTTTAGGTGAGGATGTG	59.865	TAATAAAAATTCTTCCAATCCCG	58.501	137
CL11232.Contig1_All_5831_5	ATATATATATATAT	AT(2*7)	1131	14	AGTTTTGTTTAGGTGAGGATGTGTAACATATTATTAGATTAATTAACACCCAAAATTATAGGAAAAATCTCTTTCATTTATTATGTTTTCATATC[ATATATATATATAT]TACCGGGATTGGAAGAATTTTTAT	AGTTTTGTTTAGGTGAGGATGTG	57.364	ATAAAAATTCTTCCAATCCCGGT	61.034	133
CL11257.Contig3_All_5834_1	GGCGGCGGCGGCGGC	GGC(3*5)	821	15	AGATGAGACGTTTGAATTTGGAGACGGT[GGCGGCGGCGGCGGC]GCCGCAGTCGTGTTCTAAGGGCTTGTCGGGGTGTCTCTGCGATTGAGAGAGCATTCTGATGAATTTTTGAATGTTTTCTACTCCAGAAGCG	AGATGAGACGTTTGAATTTGGAG	59.645	CGCTTCTGGAGTAGAAAACATTC	59.445	134
CL11257.Contig3_All_5834_2	GGCGGCGGCGGCGGC	GGC(3*5)	821	15	AGAGATGAGACGTTTGAATTTGGAGACGGT[GGCGGCGGCGGCGGC]GCCGCAGTCGTGTTCTAAGGGCTTGTCGGGGTGTCTCTGCGATTGAGAGAGCATTCTGATGAATTTTTGAATGTTTTCTACTCCAGAAGCG	AGAGATGAGACGTTTGAATTTGG	59.645	CGCTTCTGGAGTAGAAAACATTC	59.445	136
CL11257.Contig3_All_5834_3	GGCGGCGGCGGCGGC	GGC(3*5)	821	15	GATGAGACGTTTGAATTTGGAGACGGT[GGCGGCGGCGGCGGC]GCCGCAGTCGTGTTCTAAGGGCTTGTCGGGGTGTCTCTGCGATTGAGAGAGCATTCTGATGAATTTTTGAATGTTTTCTACTCCAGAAGCG	GATGAGACGTTTGAATTTGGAGA	60.477	CGCTTCTGGAGTAGAAAACATTC	59.445	133
CL11257.Contig3_All_5834_4	GGCGGCGGCGGCGGC	GGC(3*5)	821	15	GAGATGAGACGTTTGAATTTGGAGACGGT[GGCGGCGGCGGCGGC]GCCGCAGTCGTGTTCTAAGGGCTTGTCGGGGTGTCTCTGCGATTGAGAGAGCATTCTGATGAATTTTTGAATGTTTTCTACTCCAGAAGCG	GAGATGAGACGTTTGAATTTGGA	60.477	CGCTTCTGGAGTAGAAAACATTC	59.445	135
CL11257.Contig3_All_5834_5	GGCGGCGGCGGCGGC	GGC(3*5)	821	15	ATGAGACGTTTGAATTTGGAGACGGT[GGCGGCGGCGGCGGC]GCCGCAGTCGTGTTCTAAGGGCTTGTCGGGGTGTCTCTGCGATTGAGAGAGCATTCTGATGAATTTTTGAATGTTTTCTACTCCAGAAGCG	ATGAGACGTTTGAATTTGGAGAC	59.518	CGCTTCTGGAGTAGAAAACATTC	59.445	132
CL11265.Contig2_All_5835_1	TTCTTCTTCTTCTTC	TTC(3*5)	700	15	GGCCATTGAGATAGTCAGATCATCATCCAGCTAATAATAATCAGTAAT[TTCTTCTTCTTCTTC]TTGTTTACCCCCTTTGTTGTATAATAATCTGTAATCTGTGTTATTATTTGATGACAATCTCCCAGTTCCACCATGATCAAATTATGG	GGCCATTGAGATAGTCAGATCAT	59.46	CCATAATTTGATCATGGTGGAAC	60.306	150
CL11265.Contig2_All_5835_2	TTCTTCTTCTTCTTC	TTC(3*5)	700	15	GGCCATTGAGATAGTCAGATCATCATCCAGCTAATAATAATCAGTAAT[TTCTTCTTCTTCTTC]TTGTTTACCCCCTTTGTTGTATAATAATCTGTAATCTGTGTTATTATTTGATGACAATCTCCCAGTTCCACCATGATCAAATTA	GGCCATTGAGATAGTCAGATCAT	59.46	TAATTTGATCATGGTGGAACTGG	60.943	147
CL11265.Contig2_All_5835_3	TTCTTCTTCTTCTTC	TTC(3*5)	700	15	GCCATTGAGATAGTCAGATCATCATCCAGCTAATAATAATCAGTAAT[TTCTTCTTCTTCTTC]TTGTTTACCCCCTTTGTTGTATAATAATCTGTAATCTGTGTTATTATTTGATGACAATCTCCCAGTTCCACCATGATCAAATTATGG	GCCATTGAGATAGTCAGATCATCA	60.48	CCATAATTTGATCATGGTGGAAC	60.306	149
CL11265.Contig2_All_5835_4	TTCTTCTTCTTCTTC	TTC(3*5)	700	15	GGCCATTGAGATAGTCAGATCATCATCCAGCTAATAATAATCAGTAAT[TTCTTCTTCTTCTTC]TTGTTTACCCCCTTTGTTGTATAATAATCTGTAATCTGTGTTATTATTTGATGACAATCTCCCAGTTCCACCATGATCAAATTATG	GGCCATTGAGATAGTCAGATCAT	59.46	CATAATTTGATCATGGTGGAACTG	60.47	149
CL11265.Contig2_All_5835_5	TTCTTCTTCTTCTTC	TTC(3*5)	700	15	GAGATAGTCAGATCATCATCCAGCTAATAATAATCAGTAAT[TTCTTCTTCTTCTTC]TTGTTTACCCCCTTTGTTGTATAATAATCTGTAATCTGTGTTATTATTTGATGACAATCTCCCAGTTCCACCATGATCAAATTATGG	GAGATAGTCAGATCATCATCCAGC	59.225	CCATAATTTGATCATGGTGGAAC	60.306	143
CL11272.Contig2_All_5836_1	AGGAGGAGGAGGAGG	AGG(3*5)	542	15	GCTTTTGAGCTTGAAGAGGAGACGGCAGTGATTGATGCGAAGGAGGGTCTGGATCAGGGTCTGGCTCTGCGTC[AGGAGGAGGAGGAGG]CGGAGAAGAAAGTCGGCGCCGGTGCTGATGGTGGCGTTGTTGCGGCGGTGGAAGTGAAGGATGTTTAAA	GCTTTTGAGCTTGAAGAGGAGAC	61.005	TTTAAACATCCTTCACTTCCACC	59.403	157
CL11272.Contig2_All_5836_2	AGGAGGAGGAGGAGG	AGG(3*5)	542	15	GCTTTTGAGCTTGAAGAGGAGACGGCAGTGATTGATGCGAAGGAGGGTCTGGATCAGGGTCTGGCTCTGCGTC[AGGAGGAGGAGGAGG]CGGAGAAGAAAGTCGGCGCCGGTGCTGATGGTGGCGTTGTTGCGGCGGTGGAAGTGAAGGATGTTTAAAT	GCTTTTGAGCTTGAAGAGGAGAC	61.005	ATTTAAACATCCTTCACTTCCACC	59.67	158
CL11272.Contig2_All_5836_3	AGGAGGAGGAGGAGG	AGG(3*5)	542	15	TCTGCTTTTGAGCTTGAAGAGGAGACGGCAGTGATTGATGCGAAGGAGGGTCTGGATCAGGGTCTGGCTCTGCGTC[AGGAGGAGGAGGAGG]CGGAGAAGAAAGTCGGCGCCGGTGCTGATGGTGGCGTTGTTGCGGCGGTGGAAGTGAAGGATGTTTAAA	TCTGCTTTTGAGCTTGAAGAGG	61.151	TTTAAACATCCTTCACTTCCACC	59.403	160
CL11272.Contig2_All_5836_4	AGGAGGAGGAGGAGG	AGG(3*5)	542	15	ACTTCTGCTTTTGAGCTTGAAGAGGAGACGGCAGTGATTGATGCGAAGGAGGGTCTGGATCAGGGTCTGGCTCTGCGTC[AGGAGGAGGAGGAGG]CGGAGAAGAAAGTCGGCGCCGGTGCTGATGGTGGCGTTGTTGCGGCGGTGGAAGTGAAGGATGTT	ACTTCTGCTTTTGAGCTTGAAGA	59.833	AACATCCTTCACTTCCACCG	59.966	159
CL11272.Contig2_All_5836_5	AGGAGGAGGAGGAGG	AGG(3*5)	542	15	CTGCTTTTGAGCTTGAAGAGGAGACGGCAGTGATTGATGCGAAGGAGGGTCTGGATCAGGGTCTGGCTCTGCGTC[AGGAGGAGGAGGAGG]CGGAGAAGAAAGTCGGCGCCGGTGCTGATGGTGGCGTTGTTGCGGCGGTGGAAGTGAAGGATGTTTAAA	CTGCTTTTGAGCTTGAAGAGG	59.387	TTTAAACATCCTTCACTTCCACC	59.403	159
CL11272.Contig2_All_5837_1	AATTAATTAATTAATTAATTAATT	AATT(4*6)	624	24	CGGTGGAAGTGAAGGATGTTTA[AATTAATTAATTAATTAATTAATT]TAAACATCCTTCACTTCCACCGCCGCAACAACGCCACCATCAGCACCGGCGCCGACTTTCTTCTCCGCCTCCT	CGGTGGAAGTGAAGGATGTTTA	61.242	AGGAGGCGGAGAAGAAAGTC	59.957	119
CL11272.Contig2_All_5837_2	AATTAATTAATTAATTAATTAATT	AATT(4*6)	624	24	CGGTGGAAGTGAAGGATGTTTA[AATTAATTAATTAATTAATTAATT]TAAACATCCTTCACTTCCACCGCCGCAACAACGCCACCATCAGCACCGGCGCCGACTTTCTTCTCCGCCTCCTC	CGGTGGAAGTGAAGGATGTTTA	61.242	GAGGAGGCGGAGAAGAAAGT	59.957	120
CL11272.Contig2_All_5837_4	AATTAATTAATTAATTAATTAATT	AATT(4*6)	624	24	CGGTGGAAGTGAAGGATGTTTA[AATTAATTAATTAATTAATTAATT]TAAACATCCTTCACTTCCACCGCCGCAACAACGCCACCATCAGCACCGGCGCCGACTTTCTTCTCCGCCTCCTC	CGGTGGAAGTGAAGGATGTTTA	61.242	GAGGAGGCGGAGAAGAAAGTC	61.738	120
CL11272.Contig2_All_5837_5	AATTAATTAATTAATTAATTAATT	AATT(4*6)	624	24	CGGTGGAAGTGAAGGATGTTTA[AATTAATTAATTAATTAATTAATT]TAAACATCCTTCACTTCCACCGCCGCAACAACGCCACCATCAGCACCGGCGCCGACTTTCTTCTCCGCCTCCT	CGGTGGAAGTGAAGGATGTT	59.966	AGGAGGCGGAGAAGAAAGTC	59.957	119
CL11272.Contig2_All_5838_2	CCTCCTCCTCCTCCT	CCT(3*5)	715	15	ATTTAAACATCCTTCACTTCCACCGCCGCAACAACGCCACCATCAGCACCGGCGCCGACTTTCTTCTCCG[CCTCCTCCTCCTCCT]GACGCAGAGCCAGACCCTGATCCAGACCCTCCTTCGCATCAATCACTGCCGTCTCCTCTTCAAGCTCAAAAGC	ATTTAAACATCCTTCACTTCCACC	59.67	GCTTTTGAGCTTGAAGAGGAGAC	61.005	158
CL11272.Contig2_All_5838_3	CCTCCTCCTCCTCCT	CCT(3*5)	715	15	TTTAAACATCCTTCACTTCCACCGCCGCAACAACGCCACCATCAGCACCGGCGCCGACTTTCTTCTCCG[CCTCCTCCTCCTCCT]GACGCAGAGCCAGACCCTGATCCAGACCCTCCTTCGCATCAATCACTGCCGTCTCCTCTTCAAGCTCAAAAGCAGA	TTTAAACATCCTTCACTTCCACC	59.403	TCTGCTTTTGAGCTTGAAGAGG	61.151	160
CL11272.Contig2_All_5838_4	CCTCCTCCTCCTCCT	CCT(3*5)	715	15	AACATCCTTCACTTCCACCGCCGCAACAACGCCACCATCAGCACCGGCGCCGACTTTCTTCTCCG[CCTCCTCCTCCTCCT]GACGCAGAGCCAGACCCTGATCCAGACCCTCCTTCGCATCAATCACTGCCGTCTCCTCTTCAAGCTCAAAAGCAGAAGT	AACATCCTTCACTTCCACCG	59.966	ACTTCTGCTTTTGAGCTTGAAGA	59.833	159
CL11272.Contig2_All_5838_5	CCTCCTCCTCCTCCT	CCT(3*5)	715	15	TTTAAACATCCTTCACTTCCACCGCCGCAACAACGCCACCATCAGCACCGGCGCCGACTTTCTTCTCCG[CCTCCTCCTCCTCCT]GACGCAGAGCCAGACCCTGATCCAGACCCTCCTTCGCATCAATCACTGCCGTCTCCTCTTCAAGCTCAAAAGCAG	TTTAAACATCCTTCACTTCCACC	59.403	CTGCTTTTGAGCTTGAAGAGG	59.387	159
CL11273.Contig1_All_5840_1	ATCATCATCATCATC	ATC(3*5)	2393	15	GAACTTGGTCTCTCACAAGATGGCCATATTGGGGGGGTTCTCAATCCTCAATCCTTTAATCATCTTT[ATCATCATCATCATC]AAATGAGTCAGTCCAGAATGCAGCAACACCCATCTCCCAAAGATGATTCTCAAGGGTCAGGACAGTGATTTAA	GAACTTGGTCTCTCACAAGATGG	60.16	TTAAATCACTGTCCTGACCCTTG	60.391	155
CL11273.Contig1_All_5840_2	ATCATCATCATCATC	ATC(3*5)	2393	15	GGAACTTGGTCTCTCACAAGATGGCCATATTGGGGGGGTTCTCAATCCTCAATCCTTTAATCATCTTT[ATCATCATCATCATC]AAATGAGTCAGTCCAGAATGCAGCAACACCCATCTCCCAAAGATGATTCTCAAGGGTCAGGACAGTGATTTAA	GGAACTTGGTCTCTCACAAGATG	60.16	TTAAATCACTGTCCTGACCCTTG	60.391	156
CL11273.Contig1_All_5840_3	ATCATCATCATCATC	ATC(3*5)	2393	15	TGGAACTTGGTCTCTCACAAGATGGCCATATTGGGGGGGTTCTCAATCCTCAATCCTTTAATCATCTTT[ATCATCATCATCATC]AAATGAGTCAGTCCAGAATGCAGCAACACCCATCTCCCAAAGATGATTCTCAAGGGTCAGGACAGTGATTTAA	TGGAACTTGGTCTCTCACAAGAT	60.16	TTAAATCACTGTCCTGACCCTTG	60.391	157
CL11273.Contig1_All_5840_4	ATCATCATCATCATC	ATC(3*5)	2393	15	GTTTGGAACTTGGTCTCTCACAAGATGGCCATATTGGGGGGGTTCTCAATCCTCAATCCTTTAATCATCTTT[ATCATCATCATCATC]AAATGAGTCAGTCCAGAATGCAGCAACACCCATCTCCCAAAGATGATTCTCAAGGGTCAG	GTTTGGAACTTGGTCTCTCACAA	60.554	CTGACCCTTGAGAATCATCTTTG	60.116	147
CL11273.Contig1_All_5840_5	ATCATCATCATCATC	ATC(3*5)	2393	15	TTTGGAACTTGGTCTCTCACAAGATGGCCATATTGGGGGGGTTCTCAATCCTCAATCCTTTAATCATCTTT[ATCATCATCATCATC]AAATGAGTCAGTCCAGAATGCAGCAACACCCATCTCCCAAAGATGATTCTCAAGGGTCAG	TTTGGAACTTGGTCTCTCACAAG	60.677	CTGACCCTTGAGAATCATCTTTG	60.116	146
CL11273.Contig1_All_5841_1	ATCATCATCATCATC	ATC(3*5)	2655	15	TGCGTGCTGTACTGTTGTTACTTTGATGTCTGTCCCAATTACATACACACATAGAATAAGCATGT[ATCATCATCATCATC]CGTTATCATTATCATCCTACTATATATCCCTTTTTGGCTTTACTTGTC	TGCGTGCTGTACTGTTGTTACTT	59.922	GACAAGTAAAGCCAAAAAGGGAT	59.9	128
CL11273.Contig1_All_5841_2	ATCATCATCATCATC	ATC(3*5)	2655	15	GAAGAGCTGTATGCAACAACAGAGGTGCGTGCTGTACTGTTGTTACTTTGATGTCTGTCCCAATTACATACACACATAGAATAAGCATGT[ATCATCATCATCATC]CGTTATCATTATCATCCTACTATATATCCCTTTTTGGCTTTACTTGTC	GAAGAGCTGTATGCAACAACAGA	59.576	GACAAGTAAAGCCAAAAAGGGAT	59.9	153
CL11273.Contig1_All_5841_3	ATCATCATCATCATC	ATC(3*5)	2655	15	TGTTACTTTGATGTCTGTCCCAATTACATACACACATAGAATAAGCATGT[ATCATCATCATCATC]CGTTATCATTATCATCCTACTATATATCCCTTTTTGGCTTTACTTGTC	TGTTACTTTGATGTCTGTCCCAA	59.526	GACAAGTAAAGCCAAAAAGGGAT	59.9	113
CL11273.Contig1_All_5841_4	ATCATCATCATCATC	ATC(3*5)	2655	15	TTGTTACTTTGATGTCTGTCCCAATTACATACACACATAGAATAAGCATGT[ATCATCATCATCATC]CGTTATCATTATCATCCTACTATATATCCCTTTTTGGCTTTACTTGTC	TTGTTACTTTGATGTCTGTCCCA	59.526	GACAAGTAAAGCCAAAAAGGGAT	59.9	114
CL11273.Contig1_All_5841_5	ATCATCATCATCATC	ATC(3*5)	2655	15	GTGCGTGCTGTACTGTTGTTACTTTGATGTCTGTCCCAATTACATACACACATAGAATAAGCATGT[ATCATCATCATCATC]CGTTATCATTATCATCCTACTATATATCCCTTTTTGGCTTTACTTGTC	GTGCGTGCTGTACTGTTGTTACT	59.433	GACAAGTAAAGCCAAAAAGGGAT	59.9	129
CL11273.Contig2_All_5842_1	TCTCTCTCTCTC	TC(2*6)	1193	12	AGGTAGGTTGAGGAAGCTTGGGACCCCCTGTGATGGTGGCTGCTTTGAGCCCTTGGGATCCATGACCAGAGCGTAT[TCTCTCTCTCTC]AAGCTAAAGAATTAGTAGAAGAAAAAATAAAAATAAAAAATATATAAGCTGAGGGTTGTCTGTCTG	AGGTAGGTTGAGGAAGCTTGG	59.759	CAGACAGACAACCCTCAGCTTAT	59.824	154
CL11273.Contig2_All_5842_2	TCTCTCTCTCTC	TC(2*6)	1193	12	GGCTGAGGTAGGTTGAGGAAGCTTGGGACCCCCTGTGATGGTGGCTGCTTTGAGCCCTTGGGATCCATGACCAGAGCGTAT[TCTCTCTCTCTC]AAGCTAAAGAATTAGTAGAAGAAAAAATAAAAATAAAAAATATATAAGCTGAGGGTTGTCTGTCTG	GGCTGAGGTAGGTTGAGGAAG	60.253	CAGACAGACAACCCTCAGCTTAT	59.824	159
CL11273.Contig2_All_5842_3	TCTCTCTCTCTC	TC(2*6)	1193	12	GTAGGTTGAGGAAGCTTGGGACCCCCTGTGATGGTGGCTGCTTTGAGCCCTTGGGATCCATGACCAGAGCGTAT[TCTCTCTCTCTC]AAGCTAAAGAATTAGTAGAAGAAAAAATAAAAATAAAAAATATATAAGCTGAGGGTTGTCTGTCTG	GTAGGTTGAGGAAGCTTGGGAC	61.364	CAGACAGACAACCCTCAGCTTAT	59.824	152
CL11273.Contig2_All_5842_4	TCTCTCTCTCTC	TC(2*6)	1193	12	GCTGAGGTAGGTTGAGGAAGCTTGGGACCCCCTGTGATGGTGGCTGCTTTGAGCCCTTGGGATCCATGACCAGAGCGTAT[TCTCTCTCTCTC]AAGCTAAAGAATTAGTAGAAGAAAAAATAAAAATAAAAAATATATAAGCTGAGGGTTGTCTGTCTG	GCTGAGGTAGGTTGAGGAAGC	60.397	CAGACAGACAACCCTCAGCTTAT	59.824	158
CL11273.Contig2_All_5842_5	TCTCTCTCTCTC	TC(2*6)	1193	12	GAGGTAGGTTGAGGAAGCTTGGGACCCCCTGTGATGGTGGCTGCTTTGAGCCCTTGGGATCCATGACCAGAGCGTAT[TCTCTCTCTCTC]AAGCTAAAGAATTAGTAGAAGAAAAAATAAAAATAAAAAATATATAAGCTGAGGGTTGTCTGTCTG	GAGGTAGGTTGAGGAAGCTTGG	61.477	CAGACAGACAACCCTCAGCTTAT	59.824	155
CL11289.Contig1_All_5854_1	GATGATGATGATGATGAT	GAT(3*6)	597	18	AGTCCAAACTTCAGCTTCTTGTGGGAGGA[GATGATGATGATGATGAT]GAGACGAGTAGGAATTAGAAGGCAAGCGAAACTCGTGCATCATCCAGTCTGTTTTAACC	AGTCCAAACTTCAGCTTCTTGTG	59.971	GGTTAAAACAGACTGGATGATGC	59.891	106
CL11289.Contig1_All_5854_2	GATGATGATGATGATGAT	GAT(3*6)	597	18	TGTATTTATTGTGCGAAGCCTCTCGCTTGAGAATGCGACAAAGAGTCCAAACTTCAGCTTCTTGTGGGAGGA[GATGATGATGATGATGAT]GAGACGAGTAGGAATTAGAAGGCAAGCGAAACTCGTGCATCATCCAGTCTGTTTTAACC	TGTATTTATTGTGCGAAGCCTCT	60.16	GGTTAAAACAGACTGGATGATGC	59.891	149
CL11289.Contig1_All_5854_3	GATGATGATGATGATGAT	GAT(3*6)	597	18	AGTCCAAACTTCAGCTTCTTGTGGGAGGA[GATGATGATGATGATGAT]GAGACGAGTAGGAATTAGAAGGCAAGCGAAACTCGTGCATCATCCAGTCTGTTTTAACCC	AGTCCAAACTTCAGCTTCTTGTG	59.971	GGGTTAAAACAGACTGGATGATG	59.755	107
CL11289.Contig1_All_5854_4	GATGATGATGATGATGAT	GAT(3*6)	597	18	AGTCCAAACTTCAGCTTCTTGTGGGAGGA[GATGATGATGATGATGAT]GAGACGAGTAGGAATTAGAAGGCAAGCGAAACTCGTGCATCATCCAGTCTGTTTTAACCCCTTTT	AGTCCAAACTTCAGCTTCTTGTG	59.971	AAAAGGGGTTAAAACAGACTGGA	60.248	112
CL11289.Contig1_All_5854_5	GATGATGATGATGATGAT	GAT(3*6)	597	18	AGTCCAAACTTCAGCTTCTTGTGGGAGGA[GATGATGATGATGATGAT]GAGACGAGTAGGAATTAGAAGGCAAGCGAAACTCGTGCATCATCCAGTCTGTTTTAACCCCTTTTC	AGTCCAAACTTCAGCTTCTTGTG	59.971	GAAAAGGGGTTAAAACAGACTGG	60.248	113
CL11291.Contig1_All_5855_2	GAAGAAGAAGAAGAA	GAA(3*5)	369	15	CAATCTCTGTCTGATCCATCCATCCCCCCTTAATCTCTCTCTCCCACTCTCTCTGGACCTCTCTCTCTTAT[GAAGAAGAAGAAGAA]GGTGCTGCTGCTTTGCTTTGCTGAGAAGTCT	CAATCTCTGTCTGATCCATCCAT	60.342	AGACTTCTCAGCAAAGCAAAGC	60.323	117
CL11291.Contig1_All_5855_4	GAAGAAGAAGAAGAA	GAA(3*5)	369	15	CAATCTCTGTCTGATCCATCCATCCCCCCTTAATCTCTCTCTCCCACTCTCTCTGGACCTCTCTCTCTTAT[GAAGAAGAAGAAGAA]GGTGCTGCTGCTTTGCTTTGCTGAGAAGTCTT	CAATCTCTGTCTGATCCATCCAT	60.342	AAGACTTCTCAGCAAAGCAAAGC	61.497	118
CL11322.Contig2_All_5861_1	CTCCTCCTCCTCCTC	CTC(3*5)	264	15	GTGGCCCATAGAATCATCATAAAAGTTACAATACACCAAATCAAAACCTGGTCCATACATGAAAGG[CTCCTCCTCCTCCTC]CTAAAGCTCGGACTTTACTTTCACATCACCATTGGGTAAT	GTGGCCCATAGAATCATCATAAA	60.055	ATTACCCAATGGTGATGTGAAAG	59.994	121
CL11322.Contig2_All_5861_2	CTCCTCCTCCTCCTC	CTC(3*5)	264	15	TTGTAGTGGCCCATAGAATCATCATAAAAGTTACAATACACCAAATCAAAACCTGGTCCATACATGAAAGG[CTCCTCCTCCTCCTC]CTAAAGCTCGGACTTTACTTTCACATCACCATTGGGTAAT	TTGTAGTGGCCCATAGAATCATC	60.218	ATTACCCAATGGTGATGTGAAAG	59.994	126
CL11322.Contig2_All_5861_3	CTCCTCCTCCTCCTC	CTC(3*5)	264	15	TTTGTAGTGGCCCATAGAATCATCATAAAAGTTACAATACACCAAATCAAAACCTGGTCCATACATGAAAGG[CTCCTCCTCCTCCTC]CTAAAGCTCGGACTTTACTTTCACATCACCATTGGGTAAT	TTTGTAGTGGCCCATAGAATCAT	59.75	ATTACCCAATGGTGATGTGAAAG	59.994	127
CL11322.Contig2_All_5861_4	CTCCTCCTCCTCCTC	CTC(3*5)	264	15	TTTGATCAACCCTTTTGTAGTGGCCCATAGAATCATCATAAAAGTTACAATACACCAAATCAAAACCTGGTCCATACATGAAAGG[CTCCTCCTCCTCCTC]CTAAAGCTCGGACTTTACTTTCACATCACCATTGGGTAAT	TTTGATCAACCCTTTTGTAGTGG	60.255	ATTACCCAATGGTGATGTGAAAG	59.994	140
CL11322.Contig2_All_5861_5	CTCCTCCTCCTCCTC	CTC(3*5)	264	15	GTGGCCCATAGAATCATCATAAAAGTTACAATACACCAAATCAAAACCTGGTCCATACATGAAAGG[CTCCTCCTCCTCCTC]CTAAAGCTCGGACTTTACTTTCACATCACCATTGGGTAATGTACTCTGTGATTGGCC	GTGGCCCATAGAATCATCATAAA	60.055	GGCCAATCACAGAGTACATTACC	59.781	138
CL11348.Contig1_All_5892_1	CTCCTCCTCCTCCTC	CTC(3*5)	175	15	TCAAATGTCTTCTTCCCCTGTTACCTTTGATGCCGGCAACGACATCCAACCCTCCCGTCGCCGGCTGCCCTCTTT[CTCCTCCTCCTCCTC]TTCTCTCTCCTCCAACTGCTCCAGTCAAGGGTCCCAAGACACTTCCCTCTTTTT	TCAAATGTCTTCTTCCCCTGTTA	59.987	AAAAAGAGGGAAGTGTCTTGGG	60.839	144
CL11348.Contig1_All_5892_2	CTCCTCCTCCTCCTC	CTC(3*5)	175	15	TCAAATGTCTTCTTCCCCTGTTACCTTTGATGCCGGCAACGACATCCAACCCTCCCGTCGCCGGCTGCCCTCTTT[CTCCTCCTCCTCCTC]TTCTCTCTCCTCCAACTGCTCCAGTCAAGGGTCCCAAGACACTTCCCTCTTT	TCAAATGTCTTCTTCCCCTGTTA	59.987	AAAGAGGGAAGTGTCTTGGGAC	60.874	142
CL11348.Contig1_All_5892_3	CTCCTCCTCCTCCTC	CTC(3*5)	175	15	CTTCTTCCCCTGTTACCTTTGATGCCGGCAACGACATCCAACCCTCCCGTCGCCGGCTGCCCTCTTT[CTCCTCCTCCTCCTC]TTCTCTCTCCTCCAACTGCTCCAGTCAAGGGTCCCAAGACACTTCCCTCTTTTT	CTTCTTCCCCTGTTACCTTTGAT	59.888	AAAAAGAGGGAAGTGTCTTGGG	60.839	136
CL11348.Contig1_All_5892_4	CTCCTCCTCCTCCTC	CTC(3*5)	175	15	CTTCTTCCCCTGTTACCTTTGATGCCGGCAACGACATCCAACCCTCCCGTCGCCGGCTGCCCTCTTT[CTCCTCCTCCTCCTC]TTCTCTCTCCTCCAACTGCTCCAGTCAAGGGTCCCAAGACACTTCCCTCTTT	CTTCTTCCCCTGTTACCTTTGAT	59.888	AAAGAGGGAAGTGTCTTGGGAC	60.874	134
CL11348.Contig1_All_5892_5	CTCCTCCTCCTCCTC	CTC(3*5)	175	15	TCAAATGTCTTCTTCCCCTGTTACCTTTGATGCCGGCAACGACATCCAACCCTCCCGTCGCCGGCTGCCCTCTTT[CTCCTCCTCCTCCTC]TTCTCTCTCCTCCAACTGCTCCAGTCAAGGGTCCCAAGACACTTCCCTCTTTT	TCAAATGTCTTCTTCCCCTGTTA	59.987	AAAAGAGGGAAGTGTCTTGGGAC	62.031	143
CL11353.Contig1_All_5893_1	ACTACTACTACTACT	ACT(3*5)	1729	15	ATTAGGATCTCCTTCCTCCATTGAAGATCAAAAACTTAATTAGCTTGACC[ACTACTACTACTACT]CCTTTTCACTGTCAAAAAACGCTACAAGATGCTCCATATGT	ATTAGGATCTCCTTCCTCCATTG	59.819	ACATATGGAGCATCTTGTAGCGT	60.062	106
CL11353.Contig1_All_5893_2	ACTACTACTACTACT	ACT(3*5)	1729	15	GTGTGAGAATTTGGCTCTCCTTATCCAAGAATTATTAGGATCTCCTTCCTCCATTGAAGATCAAAAACTTAATTAGCTTGACC[ACTACTACTACTACT]CCTTTTCACTGTCAAAAAACGCTACAAGATGCTCCATATGT	GTGTGAGAATTTGGCTCTCCTTA	59.776	ACATATGGAGCATCTTGTAGCGT	60.062	139
CL11353.Contig1_All_5893_3	ACTACTACTACTACT	ACT(3*5)	1729	15	CGCTCTGTGGTAAATAGTGTGTGAGAATTTGGCTCTCCTTATCCAAGAATTATTAGGATCTCCTTCCTCCATTGAAGATCAAAAACTTAATTAGCTTGACC[ACTACTACTACTACT]CCTTTTCACTGTCAAAAAACGCTACAAGATGCTCCATATGT	CGCTCTGTGGTAAATAGTGTGTG	59.745	ACATATGGAGCATCTTGTAGCGT	60.062	157
CL11353.Contig1_All_5893_4	ACTACTACTACTACT	ACT(3*5)	1729	15	ATTAGGATCTCCTTCCTCCATTGAAGATCAAAAACTTAATTAGCTTGACC[ACTACTACTACTACT]CCTTTTCACTGTCAAAAAACGCTACAAGATGCTCCATA	ATTAGGATCTCCTTCCTCCATTG	59.819	TATGGAGCATCTTGTAGCGTTTT	60.16	103
CL11353.Contig1_All_5893_5	ACTACTACTACTACT	ACT(3*5)	1729	15	GTGTGAGAATTTGGCTCTCCTTATCCAAGAATTATTAGGATCTCCTTCCTCCATTGAAGATCAAAAACTTAATTAGCTTGACC[ACTACTACTACTACT]CCTTTTCACTGTCAAAAAACGCTACAAGATGCTCCATA	GTGTGAGAATTTGGCTCTCCTTA	59.776	TATGGAGCATCTTGTAGCGTTTT	60.16	136
CL11356.Contig1_All_5894_1	TACTACTACTACTACTAC	TAC(3*6)	1657	18	ATATCTGAATCTCTGCCGTTCCTTCCATGAGCTTTTTTATTTCGTTTTTTCTCGTAACCCAACAAACGTGAACCACCAGCAT[TACTACTACTACTACTAC]TTGCATTGCTGCCACTACTTGCCCTGTCAATCTGAC	ATATCTGAATCTCTGCCGTTCCT	60.468	GTCAGATTGACAGGGCAAGTAGT	59.696	136
CL11356.Contig1_All_5894_2	TACTACTACTACTACTAC	TAC(3*6)	1657	18	TATCTGAATCTCTGCCGTTCCTTCCATGAGCTTTTTTATTTCGTTTTTTCTCGTAACCCAACAAACGTGAACCACCAGCAT[TACTACTACTACTACTAC]TTGCATTGCTGCCACTACTTGCCCTGTCAATCTGAC	TATCTGAATCTCTGCCGTTCCT	60.228	GTCAGATTGACAGGGCAAGTAGT	59.696	135
CL11356.Contig1_All_5894_3	TACTACTACTACTACTAC	TAC(3*6)	1657	18	ATATCTGAATCTCTGCCGTTCCTTCCATGAGCTTTTTTATTTCGTTTTTTCTCGTAACCCAACAAACGTGAACCACCAGCAT[TACTACTACTACTACTAC]TTGCATTGCTGCCACTACTTGCCCTGTCAATCTG	ATATCTGAATCTCTGCCGTTCCT	60.468	CAGATTGACAGGGCAAGTAGTG	59.797	134
CL11356.Contig1_All_5894_4	TACTACTACTACTACTAC	TAC(3*6)	1657	18	ATATCTGAATCTCTGCCGTTCCTTCCATGAGCTTTTTTATTTCGTTTTTTCTCGTAACCCAACAAACGTGAACCACCAGCAT[TACTACTACTACTACTAC]TTGCATTGCTGCCACTACTTGCCCTGTCAATCTGAC	ATATCTGAATCTCTGCCGTTCC	59.581	GTCAGATTGACAGGGCAAGTAGT	59.696	136
CL11356.Contig1_All_5894_5	TACTACTACTACTACTAC	TAC(3*6)	1657	18	TATCTGAATCTCTGCCGTTCCTTCCATGAGCTTTTTTATTTCGTTTTTTCTCGTAACCCAACAAACGTGAACCACCAGCAT[TACTACTACTACTACTAC]TTGCATTGCTGCCACTACTTGCCCTGTCAATCTGAC	TATCTGAATCTCTGCCGTTCCTT	61.425	GTCAGATTGACAGGGCAAGTAGT	59.696	135
CL11373.Contig4_All_5895_1	GAGAGAGAGAGA	GA(2*6)	2619	12	ATTGCAGGTGAGGACATTTAAGAAAAGGACTGGAAGAGAGAGACAGATTCGAAGCTTAGAATAATGAAGAGAGAGG[GAGAGAGAGAGA]AAGCGTGTCGGCGGAAAAAGAAAAATTTACAG	ATTGCAGGTGAGGACATTTAAGA	60.014	CTGTAAATTTTTCTTTTTCCGCC	60.324	120
CL11373.Contig4_All_5895_2	GAGAGAGAGAGA	GA(2*6)	2619	12	ATTGTTATTGCAGGTGAGGACATTTAAGAAAAGGACTGGAAGAGAGAGACAGATTCGAAGCTTAGAATAATGAAGAGAGAGG[GAGAGAGAGAGA]AAGCGTGTCGGCGGAAAAAGAAAAATTTACAG	ATTGTTATTGCAGGTGAGGACAT	59.781	CTGTAAATTTTTCTTTTTCCGCC	60.324	126
CL11373.Contig4_All_5895_3	GAGAGAGAGAGA	GA(2*6)	2619	12	AGTAATGTAGAGATCGCATTCGGCAGGGGCAGCCATTGTTATTGCAGGTGAGGACATTTAAGAAAAGGACTGGAAGAGAGAGACAGATTCGAAGCTTAGAATAATGAAGAGAGAGG[GAGAGAGAGAGA]AAGCGTGTCGGCGGAAAAAGAAAAATTTACAG	AGTAATGTAGAGATCGCATTCGG	59.664	CTGTAAATTTTTCTTTTTCCGCC	60.324	160
CL11373.Contig4_All_5895_4	GAGAGAGAGAGA	GA(2*6)	2619	12	GCAGGTGAGGACATTTAAGAAAAGGACTGGAAGAGAGAGACAGATTCGAAGCTTAGAATAATGAAGAGAGAGG[GAGAGAGAGAGA]AAGCGTGTCGGCGGAAAAAGAAAAATTTACAG	GCAGGTGAGGACATTTAAGAAAA	59.659	CTGTAAATTTTTCTTTTTCCGCC	60.324	117
CL11373.Contig4_All_5895_5	GAGAGAGAGAGA	GA(2*6)	2619	12	TGTTATTGCAGGTGAGGACATTTAAGAAAAGGACTGGAAGAGAGAGACAGATTCGAAGCTTAGAATAATGAAGAGAGAGG[GAGAGAGAGAGA]AAGCGTGTCGGCGGAAAAAGAAAAATTTACAG	TGTTATTGCAGGTGAGGACATTT	60.764	CTGTAAATTTTTCTTTTTCCGCC	60.324	124
CL11377.Contig1_All_5910_1	CGCCGCCGCCGCCGCCGC	CGC(3*6)	1230	18	ATTGCCATTATCTGCATTTCACTCTT[CGCCGCCGCCGCCGCCGC]CGACGAAGACGATAACATCTTAACGATTATGAAAGAAAAAAGAGAAGAAATTAGATAAAAATCGAAAGAGAGAAAAGCAGCCGGAACTTGTTTCTCGTGAGACCTG	ATTGCCATTATCTGCATTTCACT	59.883	CAGGTCTCACGAGAAACAAGTTC	60.329	150
CL11377.Contig1_All_5910_2	CGCCGCCGCCGCCGCCGC	CGC(3*6)	1230	18	ATTGCCATTATCTGCATTTCACTCTT[CGCCGCCGCCGCCGCCGC]CGACGAAGACGATAACATCTTAACGATTATGAAAGAAAAAAGAGAAGAAATTAGATAAAAATCGAAAGAGAGAAAAGCAGC	ATTGCCATTATCTGCATTTCACT	59.883	GCTGCTTTTCTCTCTTTCGATTT	60.485	125
CL11377.Contig1_All_5910_3	CGCCGCCGCCGCCGCCGC	CGC(3*6)	1230	18	GCCATTATCTGCATTTCACTCTT[CGCCGCCGCCGCCGCCGC]CGACGAAGACGATAACATCTTAACGATTATGAAAGAAAAAAGAGAAGAAATTAGATAAAAATCGAAAGAGAGAAAAGCAGCCGGAACTTGTTTCTCGTGAGACCTG	GCCATTATCTGCATTTCACTCTT	59.648	CAGGTCTCACGAGAAACAAGTTC	60.329	147
CL11377.Contig1_All_5910_4	CGCCGCCGCCGCCGCCGC	CGC(3*6)	1230	18	AACTGAGCATTGAAGAAGGAACAGAAGATGTAGTATTGCCATTATCTGCATTTCACTCTT[CGCCGCCGCCGCCGCCGC]CGACGAAGACGATAACATCTTAACGATTATGAAAGAAAAAAGAGAAGAAATTAGATAAAAATCGAAAGAGAGAAAAGCAGC	AACTGAGCATTGAAGAAGGAACA	60.289	GCTGCTTTTCTCTCTTTCGATTT	60.485	159
CL11377.Contig1_All_5910_5	CGCCGCCGCCGCCGCCGC	CGC(3*6)	1230	18	GCCATTATCTGCATTTCACTCTT[CGCCGCCGCCGCCGCCGC]CGACGAAGACGATAACATCTTAACGATTATGAAAGAAAAAAGAGAAGAAATTAGATAAAAATCGAAAGAGAGAAAAGCAGCCGGAACTTGTTTCTCGTGAGACCTGATTGTGAGAGCTC	GCCATTATCTGCATTTCACTCTT	59.648	GAGCTCTCACAATCAGGTCTCAC	60.45	160
CL11382.Contig2_All_5911_2	AACAACAACAACAAC	AAC(3*5)	329	15	ATCTCAGCCATTGTTCCTACTCACAAGGAATAGAGGATAATAGTTCTCACGTGATGTTAAACGATAGGAGG[AACAACAACAACAAC]AATGAAAATTCCCATTGCCCAGGAATGATGATGATGTTTGAGGACGATGAAGATGGATCCAGTAA	ATCTCAGCCATTGTTCCTACTCA	60.144	TTACTGGATCCATCTTCATCGTC	60.334	151
CL11382.Contig2_All_5911_3	AACAACAACAACAAC	AAC(3*5)	329	15	CGTGATGTTAAACGATAGGAGG[AACAACAACAACAAC]AATGAAAATTCCCATTGCCCAGGAATGATGATGATGTTTGAGGACGATGAAGATGGATCCAGTAACAACAATAATAATAATACATTGTCTTTCAGGTGGTAGTAGGGTTCC	CGTGATGTTAAACGATAGGAGGA	60.369	GGAACCCTACTACCACCTGAAAG	60.273	148
CL11382.Contig2_All_5911_5	AACAACAACAACAAC	AAC(3*5)	329	15	TCACGTGATGTTAAACGATAGGAGG[AACAACAACAACAAC]AATGAAAATTCCCATTGCCCAGGAATGATGATGATGTTTGAGGACGATGAAGATGGATCCAGTAACAACAATAATAATAATACATTGTCTTTCAGGTGGTAGTAGGGTTCC	TCACGTGATGTTAAACGATAGGA	59.527	GGAACCCTACTACCACCTGAAAG	60.273	151
CL11384.Contig2_All_5912_1	CGGCGGCGGCGGCGG	CGG(3*5)	2476	15	CATTTAGCTGGAGAGTGGAAGAAGAGGACGGATCGACGA[CGGCGGCGGCGGCGG]AGAGAATGATAATGTGATTTGTGGGTGTAAAAGATAGAAGAGAAATCAGAGATAAAATAAGCAAAATTCGCGATCCCCACATGATTCCTATTCGCCTTCTCAT	CATTTAGCTGGAGAGTGGAAGAA	59.9	ATGAGAAGGCGAATAGGAATCAT	60.304	157
CL11384.Contig2_All_5912_2	CGGCGGCGGCGGCGG	CGG(3*5)	2476	15	CATTTAGCTGGAGAGTGGAAGAAGAGGACGGATCGACGA[CGGCGGCGGCGGCGG]AGAGAATGATAATGTGATTTGTGGGTGTAAAAGATAGAAGAGAAATCAGAGATAAAATAAGCAAAATTCGCGA	CATTTAGCTGGAGAGTGGAAGAA	59.9	TCGCGAATTTTGCTTATTTTATC	59.649	127
CL11384.Contig2_All_5912_3	CGGCGGCGGCGGCGG	CGG(3*5)	2476	15	CATTTAGCTGGAGAGTGGAAGAAGAGGACGGATCGACGA[CGGCGGCGGCGGCGG]AGAGAATGATAATGTGATTTGTGGGTGTAAAAGATAGAAGAGAAATCAGAGATAAAATAAGCAAAATTCGCGATC	CATTTAGCTGGAGAGTGGAAGAA	59.9	GATCGCGAATTTTGCTTATTTTA	59.649	129
CL11384.Contig2_All_5912_4	CGGCGGCGGCGGCGG	CGG(3*5)	2476	15	CATTTAGCTGGAGAGTGGAAGAAGAGGACGGATCGACGA[CGGCGGCGGCGGCGG]AGAGAATGATAATGTGATTTGTGGGTGTAAAAGATAGAAGAGAAATCAGAGATAAAATAAGCAAAATTCGCGATCCCCACATGATTCCTATTCGCCTTCTCATTC	CATTTAGCTGGAGAGTGGAAGAA	59.9	GAATGAGAAGGCGAATAGGAATC	60.408	159
CL11384.Contig2_All_5912_5	CGGCGGCGGCGGCGG	CGG(3*5)	2476	15	AATGTCGTCATTTAGCTGGAGAGTGGAAGAAGAGGACGGATCGACGA[CGGCGGCGGCGGCGG]AGAGAATGATAATGTGATTTGTGGGTGTAAAAGATAGAAGAGAAATCAGAGATAAAATAAGCAAAATTCGCGA	AATGTCGTCATTTAGCTGGAGAG	59.797	TCGCGAATTTTGCTTATTTTATC	59.649	135
CL11395.Contig2_All_5913_1	AGGAGGAGGAGGAGG	AGG(3*5)	332	15	AATTGGAATGGAATGAAAAACCTGGAA[AGGAGGAGGAGGAGG]CTGTTGTGGAAGAAGAAGGGGGTTATGATTCAGTATCCCAAATTGTGGCTGCTGCTGCACTCCAGGCGTGATATGTGGTTGTTGCTGTGGTGTCACACATATT	AATTGGAATGGAATGAAAAACCT	59.949	AATATGTGTGACACCACAGCAAC	59.84	145
CL11395.Contig2_All_5913_4	AGGAGGAGGAGGAGG	AGG(3*5)	332	15	CAAAGATACCATTTGAACCTGGAATTGGAATGGAATGAAAAACCTGGAA[AGGAGGAGGAGGAGG]CTGTTGTGGAAGAAGAAGGGGGTTATGATTCAGT	CAAAGATACCATTTGAACCTGGA	60.223	ACTGAATCATAACCCCCTTCTTC	59.734	98
CL11397.Contig2_All_5914_1	GAGAGAGAGAGAGAGA	GA(2*8)	938	16	AGGCCATGTCTGTCTGTATGTCTCCCTGTGTGTGGCT[GAGAGAGAGAGAGAGA]AAGAGAGAGAGAATTGATTAATGGAGTGAGTGAAGGGAATGTTTGGAGATT	AGGCCATGTCTGTCTGTATGTCT	60.074	AATCTCCAAACATTCCCTTCACT	60.229	104
CL11397.Contig2_All_5914_3	GAGAGAGAGAGAGAGA	GA(2*8)	938	16	AGGCCATGTCTGTCTGTATGTCTCCCTGTGTGTGGCT[GAGAGAGAGAGAGAGA]AAGAGAGAGAGAATTGATTAATGGAGTGAGTGAAGGGAATGTTTGGAGATTTTGGCTGACAAATAC	AGGCCATGTCTGTCTGTATGTCT	60.074	GTATTTGTCAGCCAAAATCTCCA	60.358	119
CL11397.Contig2_All_5914_4	GAGAGAGAGAGAGAGA	GA(2*8)	938	16	AGGCCATGTCTGTCTGTATGTCTCCCTGTGTGTGGCT[GAGAGAGAGAGAGAGA]AAGAGAGAGAGAATTGATTAATGGAGTGAGTGAAGGG	AGGCCATGTCTGTCTGTATGTCT	60.074	CCCTTCACTCACTCCATTAATCA	60.359	90
CL11397.Contig2_All_5914_5	GAGAGAGAGAGAGAGA	GA(2*8)	938	16	AGGCCATGTCTGTCTGTATGTCTCCCTGTGTGTGGCT[GAGAGAGAGAGAGAGA]AAGAGAGAGAGAATTGATTAATGGAGTGAGTGAAGGGAATG	AGGCCATGTCTGTCTGTATGTCT	60.074	CATTCCCTTCACTCACTCCATTA	60.359	94
CL11397.Contig2_All_5915_4	AAGAAGAAGAAGAAGAAG	AAG(3*6)	1022	18	AGTGAAGGGAATGTTTGGAGATTTTGGCTGACAAATACCC[AAGAAGAAGAAGAAGAAG]AAATCGGCAAATCAGGTAACGGCACTAGAGAGAAGGGAGAATGGGTGCGGAGAATAGCTCGAAAATCAGTCCC	AGTGAAGGGAATGTTTGGAGATT	60.229	GGGACTGATTTTCGAGCTATTCT	60.108	131
CL11397.Contig2_All_5915_5	AAGAAGAAGAAGAAGAAG	AAG(3*6)	1022	18	AGTGAAGGGAATGTTTGGAGATTTTGGCTGACAAATACCC[AAGAAGAAGAAGAAGAAG]AAATCGGCAAATCAGGTAACGGCACTAGAGAGAAGGGAGAATGGGTGCGGAGAATAGCTCGAAAATCAGTCCCGAGCCTTTTGTTGATGGTGATAC	AGTGAAGGGAATGTTTGGAGATT	60.229	GTATCACCATCAACAAAAGGCTC	59.891	154
CL113.Contig15_All_119_1	ACCACCACCACCACC	ACC(3*5)	157	15	ATCATAGACATCTTGTTTGGCGTTGACACCCATAACATAATCTGCATGGCCATAGTCCACATTCAATTGCACCACCATCTTGTG[ACCACCACCACCACC]CTTGAGGAGCATTTGAATCAACAGCGCAACGTCTCCACGATCTGAAAGTGCATCTTTTC	ATCATAGACATCTTGTTTGGCGT	59.912	GAAAAGATGCACTTTCAGATCGT	59.781	158
CL113.Contig15_All_119_2	ACCACCACCACCACC	ACC(3*5)	157	15	GGATCATAGACATCTTGTTTGGCGTTGACACCCATAACATAATCTGCATGGCCATAGTCCACATTCAATTGCACCACCATCTTGTG[ACCACCACCACCACC]CTTGAGGAGCATTTGAATCAACAGCGCAACGTCTCCACGATCTGAAAGTGCATCTTTTC	GGATCATAGACATCTTGTTTGGC	59.855	GAAAAGATGCACTTTCAGATCGT	59.781	160
CL113.Contig15_All_119_4	ACCACCACCACCACC	ACC(3*5)	157	15	GATCATAGACATCTTGTTTGGCGTTGACACCCATAACATAATCTGCATGGCCATAGTCCACATTCAATTGCACCACCATCTTGTG[ACCACCACCACCACC]CTTGAGGAGCATTTGAATCAACAGCGCAACGTCTCCACGATCTGAAAGTGCATCTTTTC	GATCATAGACATCTTGTTTGGCG	60.863	GAAAAGATGCACTTTCAGATCGT	59.781	159
CL113.Contig15_All_119_5	ACCACCACCACCACC	ACC(3*5)	157	15	ATAGACATCTTGTTTGGCGTTGACACCCATAACATAATCTGCATGGCCATAGTCCACATTCAATTGCACCACCATCTTGTG[ACCACCACCACCACC]CTTGAGGAGCATTTGAATCAACAGCGCAACGTCTCCACGATCTGAAAGTGCATCTTTTC	ATAGACATCTTGTTTGGCGTTGA	60.891	GAAAAGATGCACTTTCAGATCGT	59.781	155
CL11411.Contig1_All_5916_1	GGAGGAGGAGGAGGA	GGA(3*5)	1213	15	CTTTCGTCTCTTGTCGGAAATCCCAAATGGG[GGAGGAGGAGGAGGA]GAGGAAGAAGAGGGTGATGGGGGAGAGTAGATCAAAAAAAAGAAATGATGGAGTAGGGGAGGAGAAGAAGAAAGGAAAGGAGGTGGAGGATGTATTGT	CTTTCGTCTCTTGTCGGAAATC	60.242	ACAATACATCCTCCACCTCCTTT	60.122	144
CL11411.Contig1_All_5916_2	GGAGGAGGAGGAGGA	GGA(3*5)	1213	15	CTTTCGTCTCTTGTCGGAAATCCCAAATGGG[GGAGGAGGAGGAGGA]GAGGAAGAAGAGGGTGATGGGGGAGAGTAGATCAAAAAAAAGAAATGATGGAGTAGGGGAGGAGAAGAAGAAAGGAAAGGAGGTGGAGGATGTATTGTT	CTTTCGTCTCTTGTCGGAAATC	60.242	AACAATACATCCTCCACCTCCTT	60.122	145
CL11411.Contig1_All_5916_3	GGAGGAGGAGGAGGA	GGA(3*5)	1213	15	CTTTCGTCTCTTGTCGGAAATCCCAAATGGG[GGAGGAGGAGGAGGA]GAGGAAGAAGAGGGTGATGGGGGAGAGTAGATCAAAAAAAAGAAATGATGGAGTAGGGGAG	CTTTCGTCTCTTGTCGGAAATC	60.242	CTCCCCTACTCCATCATTTCTTT	59.854	107
CL11411.Contig1_All_5916_4	GGAGGAGGAGGAGGA	GGA(3*5)	1213	15	CTTTCGTCTCTTGTCGGAAATCCCAAATGGG[GGAGGAGGAGGAGGA]GAGGAAGAAGAGGGTGATGGGGGAGAGTAGATCAAAAAAAAGAAATGATGGAGTAGGGGAGGAGAAGAAGAAAGGAAAGGAGGTGGAGGATGTATTGTTGTTG	CTTTCGTCTCTTGTCGGAAATC	60.242	CAACAACAATACATCCTCCACCT	60.158	149
CL11411.Contig1_All_5916_5	GGAGGAGGAGGAGGA	GGA(3*5)	1213	15	CTTTCGTCTCTTGTCGGAAATCCCAAATGGG[GGAGGAGGAGGAGGA]GAGGAAGAAGAGGGTGATGGGGGAGAGTAGATCAAAAAAAAGAAATGATGGAGTAGGGGA	CTTTCGTCTCTTGTCGGAAATC	60.242	TCCCCTACTCCATCATTTCTTTT	60.186	106
CL11433.Contig1_All_5921_1	ATGATGATGATGATG	ATG(3*5)	502	15	ATGTGGTCTATTTTGGACAGGAACAAGTCAGCCCATATTACCTCCAACACCCGCAACAATGTGGTCATGATTGCTGCTTCTGCAACTC[ATGATGATGATGATG]ACCATTATTCATGGAGGACCTAGCAAA	ATGTGGTCTATTTTGGACAGGAA	59.755	TTTGCTAGGTCCTCCATGAATAA	59.977	130
CL11433.Contig1_All_5921_2	ATGATGATGATGATG	ATG(3*5)	502	15	ATGTGGTCTATTTTGGACAGGAACAAGTCAGCCCATATTACCTCCAACACCCGCAACAATGTGGTCATGATTGCTGCTTCTGCAACTC[ATGATGATGATGATG]ACCATTATTCATGGAGGACCTAGCAAAA	ATGTGGTCTATTTTGGACAGGAA	59.755	TTTTGCTAGGTCCTCCATGAATA	59.977	131
CL11433.Contig1_All_5921_3	ATGATGATGATGATG	ATG(3*5)	502	15	GTGGTCTATTTTGGACAGGAACAAGTCAGCCCATATTACCTCCAACACCCGCAACAATGTGGTCATGATTGCTGCTTCTGCAACTC[ATGATGATGATGATG]ACCATTATTCATGGAGGACCTAGCAAA	GTGGTCTATTTTGGACAGGAACA	60.268	TTTGCTAGGTCCTCCATGAATAA	59.977	128
CL11433.Contig1_All_5921_4	ATGATGATGATGATG	ATG(3*5)	502	15	GTGGTCTATTTTGGACAGGAACAAGTCAGCCCATATTACCTCCAACACCCGCAACAATGTGGTCATGATTGCTGCTTCTGCAACTC[ATGATGATGATGATG]ACCATTATTCATGGAGGACCTAGCAAAA	GTGGTCTATTTTGGACAGGAACA	60.268	TTTTGCTAGGTCCTCCATGAATA	59.977	129
CL11433.Contig1_All_5921_5	ATGATGATGATGATG	ATG(3*5)	502	15	TGTGGTCTATTTTGGACAGGAACAAGTCAGCCCATATTACCTCCAACACCCGCAACAATGTGGTCATGATTGCTGCTTCTGCAACTC[ATGATGATGATGATG]ACCATTATTCATGGAGGACCTAGCAAA	TGTGGTCTATTTTGGACAGGAAC	60.268	TTTGCTAGGTCCTCCATGAATAA	59.977	129
CL11443.Contig2_All_5927_1	TGTTGTTGTTGTTGT	TGT(3*5)	1030	15	CACATTTCTCTTGGATAAGACGGTTCTTTGCCATTCATCCCAAATGCTATTCGTCTGAAGATGCGCCTGTA[TGTTGTTGTTGTTGT]TCCCGAGTTGAACAAGTTTGTTAG	CACATTTCTCTTGGATAAGACGG	60.008	CTAACAAACTTGTTCAACTCGGG	60.075	110
CL11443.Contig2_All_5927_2	TGTTGTTGTTGTTGT	TGT(3*5)	1030	15	GGTGAACATTTTCCAACACATTTCTCTTGGATAAGACGGTTCTTTGCCATTCATCCCAAATGCTATTCGTCTGAAGATGCGCCTGTA[TGTTGTTGTTGTTGT]TCCCGAGTTGAACAAGTTTGTTAG	GGTGAACATTTTCCAACACATTT	60.014	CTAACAAACTTGTTCAACTCGGG	60.075	126
CL11443.Contig2_All_5927_3	TGTTGTTGTTGTTGT	TGT(3*5)	1030	15	CACATTTCTCTTGGATAAGACGGTTCTTTGCCATTCATCCCAAATGCTATTCGTCTGAAGATGCGCCTGTA[TGTTGTTGTTGTTGT]TCCCGAGTTGAACAAGTTTGTTAGC	CACATTTCTCTTGGATAAGACGG	60.008	GCTAACAAACTTGTTCAACTCGG	60.208	111
CL11443.Contig2_All_5927_4	TGTTGTTGTTGTTGT	TGT(3*5)	1030	15	GGTGAACATTTTCCAACACATTTCTCTTGGATAAGACGGTTCTTTGCCATTCATCCCAAATGCTATTCGTCTGAAGATGCGCCTGTA[TGTTGTTGTTGTTGT]TCCCGAGTTGAACAAGTTTGTTAGC	GGTGAACATTTTCCAACACATTT	60.014	GCTAACAAACTTGTTCAACTCGG	60.208	127
CL11443.Contig2_All_5927_5	TGTTGTTGTTGTTGT	TGT(3*5)	1030	15	CACATTTCTCTTGGATAAGACGGTTCTTTGCCATTCATCCCAAATGCTATTCGTCTGAAGATGCGCCTGTA[TGTTGTTGTTGTTGT]TCCCGAGTTGAACAAGTTTGTTAGCA	CACATTTCTCTTGGATAAGACGG	60.008	TGCTAACAAACTTGTTCAACTCG	59.495	112
CL11448.Contig2_All_5937_1	TCTCTCTCTCTC	TC(2*6)	1463	12	TTCCTCGTCATCACTGTCTATCATCCCCTCCCCGTTT[TCTCTCTCTCTC]TTAGCAATGGCTCTTACCTTCTCCAGGTAAGCTTCAGCCACTCTTTT	TTCCTCGTCATCACTGTCTATCA	59.749	AAAAGAGTGGCTGAAGCTTACCT	59.967	96
CL11448.Contig2_All_5937_3	TCTCTCTCTCTC	TC(2*6)	1463	12	TCATCACTGTCTATCATCCCCTCCCCGTTT[TCTCTCTCTCTC]TTAGCAATGGCTCTTACCTTCTCCAGGTAAGCTTCAGCCACTCTTTT	TCATCACTGTCTATCATCCCCTC	60.342	AAAAGAGTGGCTGAAGCTTACCT	59.967	89
CL11448.Contig2_All_5937_4	TCTCTCTCTCTC	TC(2*6)	1463	12	GTCATCACTGTCTATCATCCCCTCCCCGTTT[TCTCTCTCTCTC]TTAGCAATGGCTCTTACCTTCTCCAGGTAAGCTTCAGCCACTCTTTT	GTCATCACTGTCTATCATCCCCT	59.341	AAAAGAGTGGCTGAAGCTTACCT	59.967	90
CL11456.Contig2_All_5942_1	ATCATCATCATCATC	ATC(3*5)	1321	15	GCTCGGTCTTATTTTCTTAAGGGACTGTATGGATTCCCACTCGCT[ATCATCATCATCATC]AATCTCGTTTTCTGGAACTTTAACAGGCTCTTGGAT	GCTCGGTCTTATTTTCTTAAGGG	59.67	ATCCAAGAGCCTGTTAAAGTTCC	60.018	96
CL11456.Contig2_All_5942_2	ATCATCATCATCATC	ATC(3*5)	1321	15	GCTCGGTCTTATTTTCTTAAGGGACTGTATGGATTCCCACTCGCT[ATCATCATCATCATC]AATCTCGTTTTCTGGAACTTTAACAGGCTCTTG	GCTCGGTCTTATTTTCTTAAGGG	59.67	CAAGAGCCTGTTAAAGTTCCAGA	59.935	93
CL11456.Contig2_All_5942_3	ATCATCATCATCATC	ATC(3*5)	1321	15	TGCTGCTCGGTCTTATTTTCTTAAGGGACTGTATGGATTCCCACTCGCT[ATCATCATCATCATC]AATCTCGTTTTCTGGAACTTTAACAGGCTCTTGGAT	TGCTGCTCGGTCTTATTTTCTTA	60.38	ATCCAAGAGCCTGTTAAAGTTCC	60.018	100
CL11456.Contig2_All_5942_4	ATCATCATCATCATC	ATC(3*5)	1321	15	TGCTGCTCGGTCTTATTTTCTTAAGGGACTGTATGGATTCCCACTCGCT[ATCATCATCATCATC]AATCTCGTTTTCTGGAACTTTAACAGGCTCTTG	TGCTGCTCGGTCTTATTTTCTTA	60.38	CAAGAGCCTGTTAAAGTTCCAGA	59.935	97
CL11456.Contig2_All_5942_5	ATCATCATCATCATC	ATC(3*5)	1321	15	TTATCTCTGTTTGCCCAGTTTTGGTAGAGAGATCTTTGCTGCTCGGTCTTATTTTCTTAAGGGACTGTATGGATTCCCACTCGCT[ATCATCATCATCATC]AATCTCGTTTTCTGGAACTTTAACAGGCTCTTGGAT	TTATCTCTGTTTGCCCAGTTTTG	60.506	ATCCAAGAGCCTGTTAAAGTTCC	60.018	136
CL11460.Contig1_All_5944_1	TCTTCTTCTTCTTCT	TCT(3*5)	454	15	CCTTTTACCATGCTTTGAATCTGATTCTGATGAACTTGACTTGTAATGATGCTTCTTTTTGCTAGGCTTCTTTTGTCTTAACCTCCTCCCTTTA[TCTTCTTCTTCTTCT]TCCTCAAAAGATGATTCCTTCCTTTCAGGAC	CCTTTTACCATGCTTTGAATCTG	60.01	GTCCTGAAAGGAAGGAATCATCT	59.96	140
CL11460.Contig1_All_5944_2	TCTTCTTCTTCTTCT	TCT(3*5)	454	15	CCTTTTACCATGCTTTGAATCTGATTCTGATGAACTTGACTTGTAATGATGCTTCTTTTTGCTAGGCTTCTTTTGTCTTAACCTCCTCCCTTTA[TCTTCTTCTTCTTCT]TCCTCAAAAGATGATTCCTTCCTTTCAGGACT	CCTTTTACCATGCTTTGAATCTG	60.01	AGTCCTGAAAGGAAGGAATCATC	59.96	141
CL11460.Contig1_All_5944_3	TCTTCTTCTTCTTCT	TCT(3*5)	454	15	CCTTTTACCATGCTTTGAATCTGATTCTGATGAACTTGACTTGTAATGATGCTTCTTTTTGCTAGGCTTCTTTTGTCTTAACCTCCTCCCTTTA[TCTTCTTCTTCTTCT]TCCTCAAAAGATGATTCCTTCCTT	CCTTTTACCATGCTTTGAATCTG	60.01	AAGGAAGGAATCATCTTTTGAGG	59.958	133
CL11460.Contig1_All_5944_4	TCTTCTTCTTCTTCT	TCT(3*5)	454	15	CCTTTTACCATGCTTTGAATCTGATTCTGATGAACTTGACTTGTAATGATGCTTCTTTTTGCTAGGCTTCTTTTGTCTTAACCTCCTCCCTTTA[TCTTCTTCTTCTTCT]TCCTCAAAAGATGATTCCTTCCTTTCAGG	CCTTTTACCATGCTTTGAATCTG	60.01	CCTGAAAGGAAGGAATCATCTTT	59.958	138
CL11460.Contig1_All_5944_5	TCTTCTTCTTCTTCT	TCT(3*5)	454	15	ATGCTTCTTTTTGCTAGGCTTCTTTTGTCTTAACCTCCTCCCTTTA[TCTTCTTCTTCTTCT]TCCTCAAAAGATGATTCCTTCCTTTCAGGAC	ATGCTTCTTTTTGCTAGGCTTCT	60.058	GTCCTGAAAGGAAGGAATCATCT	59.96	92
CL1146.Contig6_All_1197_1	GTCCGAGTCCGAGTCCGAGTCCGA	GTCCGA(6*4)	1083	24	ACATACAGTCCGAGAATTAGCGAGCTTAGGGGTG[GTCCGAGTCCGAGTCCGAGTCCGA]ATAGAAAGGGAAGTCTGAAAAGCCCGAGAATCGGATCGAAACTCGGAAAGAGTCCTGCTAACTCAACAGACTCAATCACATGATTTGTTTGTTTGGATTTGG	ACATACAGTCCGAGAATTAGCGA	60.163	CCAAATCCAAACAAACAAATCAT	59.977	160
CL1146.Contig6_All_1197_2	GTCCGAGTCCGAGTCCGAGTCCGA	GTCCGA(6*4)	1083	24	ACATACAGTCCGAGAATTAGCGAGCTTAGGGGTG[GTCCGAGTCCGAGTCCGAGTCCGA]ATAGAAAGGGAAGTCTGAAAAGCCCGAGAATCGGATCGAAACTCGGAAAGAGTCCTGCTAACT	ACATACAGTCCGAGAATTAGCGA	60.163	AGTTAGCAGGACTCTTTCCGAGT	59.963	121
CL1146.Contig6_All_1197_3	GTCCGAGTCCGAGTCCGAGTCCGA	GTCCGA(6*4)	1083	24	CATACAGTCCGAGAATTAGCGAGCTTAGGGGTG[GTCCGAGTCCGAGTCCGAGTCCGA]ATAGAAAGGGAAGTCTGAAAAGCCCGAGAATCGGATCGAAACTCGGAAAGAGTCCTGCTAACTCAACAGACTCAATCACATGATTTGTTTGTTTGGATTTGG	CATACAGTCCGAGAATTAGCGAG	60.282	CCAAATCCAAACAAACAAATCAT	59.977	159
CL1146.Contig6_All_1197_4	GTCCGAGTCCGAGTCCGAGTCCGA	GTCCGA(6*4)	1083	24	CATACAGTCCGAGAATTAGCGAGCTTAGGGGTG[GTCCGAGTCCGAGTCCGAGTCCGA]ATAGAAAGGGAAGTCTGAAAAGCCCGAGAATCGGATCGAAACTCGGAAAGAGTCCTGCTAACT	CATACAGTCCGAGAATTAGCGAG	60.282	AGTTAGCAGGACTCTTTCCGAGT	59.963	120
CL1146.Contig6_All_1197_5	GTCCGAGTCCGAGTCCGAGTCCGA	GTCCGA(6*4)	1083	24	GGAGAAAACATACAGTCCGAGAATTAGCGAGCTTAGGGGTG[GTCCGAGTCCGAGTCCGAGTCCGA]ATAGAAAGGGAAGTCTGAAAAGCCCGAGAATCGGATCGAAACTCGGAAAGAGTCCTGCTAACT	GGAGAAAACATACAGTCCGAGAA	59.645	AGTTAGCAGGACTCTTTCCGAGT	59.963	128
CL11476.Contig2_All_5949_1	CGCCGCCGCCGCCGC	CGC(3*5)	475	15	CAATGATATCGTGAAACCGTT[CGCCGCCGCCGCCGC]CATTACCGCATCGGCCGCCGGAGGCAAAATCGTGGCGGATAAGGACAGAACGTCGAAC	CAATGATATCGTGAAACCGTTC	59.343	GTTCGACGTTCTGTCCTTATCC	60.004	94
CL11476.Contig2_All_5949_2	CGCCGCCGCCGCCGC	CGC(3*5)	475	15	CAATGATATCGTGAAACCGTT[CGCCGCCGCCGCCGC]CATTACCGCATCGGCCGCCGGAGGCAAAATCGTGGCGGATAAGGACAGAACGTCGAACC	CAATGATATCGTGAAACCGTTC	59.343	GGTTCGACGTTCTGTCCTTATC	60.004	95
CL11476.Contig2_All_5949_3	CGCCGCCGCCGCCGC	CGC(3*5)	475	15	CCAATGATATCGTGAAACCGTT[CGCCGCCGCCGCCGC]CATTACCGCATCGGCCGCCGGAGGCAAAATCGTGGCGGATAAGGACAGAACGTCGAAC	CCAATGATATCGTGAAACCGT	59.699	GTTCGACGTTCTGTCCTTATCC	60.004	95
CL11476.Contig2_All_5949_4	CGCCGCCGCCGCCGC	CGC(3*5)	475	15	CACCCAATGATATCGTGAAACCGTT[CGCCGCCGCCGCCGC]CATTACCGCATCGGCCGCCGGAGGCAAAATCGTGGCGGATAAGGACAGAACGTCGAAC	CACCCAATGATATCGTGAAACC	61.339	GTTCGACGTTCTGTCCTTATCC	60.004	98
CL11476.Contig2_All_5949_5	CGCCGCCGCCGCCGC	CGC(3*5)	475	15	CACCCAATGATATCGTGAAACCGTT[CGCCGCCGCCGCCGC]CATTACCGCATCGGCCGCCGGAGGCAAAATCGTGGCGGATAAGGACAGAACGTCGAACC	CACCCAATGATATCGTGAAACC	61.339	GGTTCGACGTTCTGTCCTTATC	60.004	99
CL11500.Contig2_All_5960_1	CCACCACCACCACCA	CCA(3*5)	1133	15	CTAAGGATTCTTCTTCCTCTCCGTCTCCTTTCCCTTCTCCGGCTGTT[CCACCACCACCACCA]CCTCCGCCACCATCGCCGCCGCCACCTTCTCCGTCCCCTACTCAGTGTGGAGACTTCTCCTATTGCT	CTAAGGATTCTTCTTCCTCTCCG	59.868	AGCAATAGGAGAAGTCTCCACAC	58.935	129
CL11500.Contig2_All_5960_3	CCACCACCACCACCA	CCA(3*5)	1133	15	CTAAGGATTCTTCTTCCTCTCCGTCTCCTTTCCCTTCTCCGGCTGTT[CCACCACCACCACCA]CCTCCGCCACCATCGCCGCCGCCACCTTCTCCGTCCCCTACTCAGTGTGGAGACTTCTCCTATTGCTCGGCCGATGAGACTTGTTGTTGTCTC	CTAAGGATTCTTCTTCCTCTCCG	59.868	GAGACAACAACAAGTCTCATCGG	61.089	155
CL11500.Contig2_All_5960_4	CCACCACCACCACCA	CCA(3*5)	1133	15	CTAAGGATTCTTCTTCCTCTCCGTCTCCTTTCCCTTCTCCGGCTGTT[CCACCACCACCACCA]CCTCCGCCACCATCGCCGCCGCCACCTTCTCCGTCCCCTACTCAGTGTGGAGACTTCTCCTATTGCTCGGCCGATGAGACTTGTTGTTGTCTCTT	CTAAGGATTCTTCTTCCTCTCCG	59.868	AAGAGACAACAACAAGTCTCATCG	59.853	157
CL11500.Contig2_All_5960_5	CCACCACCACCACCA	CCA(3*5)	1133	15	CTAAGGATTCTTCTTCCTCTCCGTCTCCTTTCCCTTCTCCGGCTGTT[CCACCACCACCACCA]CCTCCGCCACCATCGCCGCCGCCACCTTCTCCGTCCCCTACTCAGTGTGGAGACTTCTCCTATTG	CTAAGGATTCTTCTTCCTCTCCG	59.868	CAATAGGAGAAGTCTCCACACTGA	59.81	127
CL11513.Contig3_All_5966_1	GAAGAAGAAGAAGAAGAA	GAA(3*6)	720	18	TATCTGGGAAAGTGATGGAAAGAACCTGACGCAGGTAGCGGTTGAGAGCGCGGCCATTGCTGAATCTAGAGAGAGCGAGAGTATT[GAAGAAGAAGAAGAAGAA]GGAGGAGGAGGAGAGTTATGGCAGGAATAGGTGCATTTTGGGGAACAAGAGTAATG	TATCTGGGAAAGTGATGGAAAGA	59.952	CATTACTCTTGTTCCCCAAAATG	59.76	159
CL11513.Contig3_All_5966_2	GAAGAAGAAGAAGAAGAA	GAA(3*6)	720	18	TATCTGGGAAAGTGATGGAAAGAACCTGACGCAGGTAGCGGTTGAGAGCGCGGCCATTGCTGAATCTAGAGAGAGCGAGAGTATT[GAAGAAGAAGAAGAAGAA]GGAGGAGGAGGAGAGTTATGGCAGGAATAGGTGCATTTTGGGGAACAAGAGTAATGG	TATCTGGGAAAGTGATGGAAAGA	59.952	CCATTACTCTTGTTCCCCAAAAT	60.441	160
CL11513.Contig3_All_5966_3	GAAGAAGAAGAAGAAGAA	GAA(3*6)	720	18	TATCTGGGAAAGTGATGGAAAGAACCTGACGCAGGTAGCGGTTGAGAGCGCGGCCATTGCTGAATCTAGAGAGAGCGAGAGTATT[GAAGAAGAAGAAGAAGAA]GGAGGAGGAGGAGAGTTATGGCAGGAATAGGTGCATTTTGGGGAACAAGAGTAAT	TATCTGGGAAAGTGATGGAAAGA	59.952	ATTACTCTTGTTCCCCAAAATGC	60.569	158
CL11517.Contig1_All_5967_1	GATGATGATGATGAT	GAT(3*5)	265	15	CCACATTCAAAAAGACACCATCTTTAATTTCTCCAAAAGAATGTCTTGTCTTTTATCTTGCTTCAGATATGGACATCTCGGCGTCAACATCAGCCTGGTGTTGAA[GATGATGATGATGAT]CAAGAACACGAGGAGAATGATGATG	CCACATTCAAAAAGACACCATCT	60.268	CATCATCATTCTCCTCGTGTTCT	60.511	145
CL11517.Contig1_All_5967_2	GATGATGATGATGAT	GAT(3*5)	265	15	CCACATTCAAAAAGACACCATCTTTAATTTCTCCAAAAGAATGTCTTGTCTTTTATCTTGCTTCAGATATGGACATCTCGGCGTCAACATCAGCCTGGTGTTGAA[GATGATGATGATGAT]CAAGAACACGAGGAGAATGATGAT	CCACATTCAAAAAGACACCATCT	60.268	ATCATCATTCTCCTCGTGTTCTT	59.118	144
CL11517.Contig1_All_5967_3	GATGATGATGATGAT	GAT(3*5)	265	15	CCACATTCAAAAAGACACCATCTTTAATTTCTCCAAAAGAATGTCTTGTCTTTTATCTTGCTTCAGATATGGACATCTCGGCGTCAACATCAGCCTGGTGTTGAA[GATGATGATGATGAT]CAAGAACACGAGGAGAATGATGATG	CCACATTCAAAAAGACACCATCT	60.268	CATCATCATTCTCCTCGTGTTC	59.556	145
CL11517.Contig1_All_5967_4	GATGATGATGATGAT	GAT(3*5)	265	15	CCACATTCAAAAAGACACCATCTTTAATTTCTCCAAAAGAATGTCTTGTCTTTTATCTTGCTTCAGATATGGACATCTCGGCGTCAACATCAGCCTGGTGTTGAA[GATGATGATGATGAT]CAAGAACACGAGGAGAATGATGATGGT	CCACATTCAAAAAGACACCATCT	60.268	ACCATCATCATTCTCCTCGTGT	60.776	147
CL11517.Contig1_All_5967_5	GATGATGATGATGAT	GAT(3*5)	265	15	CCACATTCAAAAAGACACCATCTTTAATTTCTCCAAAAGAATGTCTTGTCTTTTATCTTGCTTCAGATATGGACATCTCGGCGTCAACATCAGCCTGGTGTTGAA[GATGATGATGATGAT]CAAGAACACGAGGAGAATGATGATGGTGT	CCACATTCAAAAAGACACCATCT	60.268	ACACCATCATCATTCTCCTCGT	60.776	149
CL11517.Contig2_All_5968_1	GATGATGATGATGAT	GAT(3*5)	1188	15	ATCATAAGATGACCCACGAACACGAACATGTTGAAATGGTCGATATTGAA[GATGATGATGATGAT]CAAGAACACGAGGAGAATGATGATGGTGTGGGTCAGGTGAAGAAGGCAATAATG	ATCATAAGATGACCCACGAACAC	60.131	CATTATTGCCTTCTTCACCTGAC	60.014	119
CL11517.Contig2_All_5968_2	GATGATGATGATGAT	GAT(3*5)	1188	15	AAGCGAAGTGAAGATTCAAACACTAGAAAAGAAGTATAATCATAAGATGACCCACGAACACGAACATGTTGAAATGGTCGATATTGAA[GATGATGATGATGAT]CAAGAACACGAGGAGAATGATGATGGTGTGGGTCAGGTGAAGAAGGCAATAATG	AAGCGAAGTGAAGATTCAAACAC	59.818	CATTATTGCCTTCTTCACCTGAC	60.014	157
CL11517.Contig2_All_5968_3	GATGATGATGATGAT	GAT(3*5)	1188	15	ATCATAAGATGACCCACGAACACGAACATGTTGAAATGGTCGATATTGAA[GATGATGATGATGAT]CAAGAACACGAGGAGAATGATGATGGTGTGGGTCAGGTGAAGAAGGCAATAATGGTGATC	ATCATAAGATGACCCACGAACAC	60.131	GATCACCATTATTGCCTTCTTCA	60.326	125
CL11517.Contig2_All_5968_4	GATGATGATGATGAT	GAT(3*5)	1188	15	AATCATAAGATGACCCACGAACACGAACATGTTGAAATGGTCGATATTGAA[GATGATGATGATGAT]CAAGAACACGAGGAGAATGATGATGGTGTGGGTCAGGTGAAGAAGGCAATAATG	AATCATAAGATGACCCACGAACA	60.607	CATTATTGCCTTCTTCACCTGAC	60.014	120
CL11517.Contig2_All_5968_5	GATGATGATGATGAT	GAT(3*5)	1188	15	ATCATAAGATGACCCACGAACACGAACATGTTGAAATGGTCGATATTGAA[GATGATGATGATGAT]CAAGAACACGAGGAGAATGATGATGGTGTGGGTCAGGTGAAGAAGGCAATAATGGTGATCTTATATAGTACTTTGTTATGAAGGAGTCATGGTGA	ATCATAAGATGACCCACGAACAC	60.131	TCACCATGACTCCTTCATAACAA	59.485	160
CL11518.Contig1_All_5969_1	TGAGAATGAGAATGAGAATGAGAA	TGAGAA(6*4)	385	24	CTGAAAAGAATCAAGACGAAGGATGCGGCGAGAAG[TGAGAATGAGAATGAGAATGAGAA]TGAGCATGAGCATGATTTGTCTGAGAGATTAGAGGGAGGATATGGACAGAAGAAGAGTGTTGATGATTTGGAGTTGGAGTTTGTCGATAT	CTGAAAAGAATCAAGACGAAGGA	59.879	ATATCGACAAACTCCAACTCCAA	59.885	149
CL11518.Contig1_All_5969_2	TGAGAATGAGAATGAGAATGAGAA	TGAGAA(6*4)	385	24	CTGAAAAGAATCAAGACGAAGGATGCGGCGAGAAG[TGAGAATGAGAATGAGAATGAGAA]TGAGCATGAGCATGATTTGTCTGAGAGATTAGAGGGAGGATATGGACAGAAGAAGAGTGTTGATGATTTGGAGTTGGAGTTT	CTGAAAAGAATCAAGACGAAGGA	59.879	AAACTCCAACTCCAAATCATCAA	59.864	141
CL11518.Contig1_All_5969_3	TGAGAATGAGAATGAGAATGAGAA	TGAGAA(6*4)	385	24	GGTTAGGGCTGAAAAGAATCAAGACGAAGGATGCGGCGAGAAG[TGAGAATGAGAATGAGAATGAGAA]TGAGCATGAGCATGATTTGTCTGAGAGATTAGAGGGAGGATATGGACAGAAGAAG	GGTTAGGGCTGAAAAGAATCAAG	60.459	CTTCTTCTGTCCATATCCTCCCT	59.975	122
CL11518.Contig1_All_5969_4	TGAGAATGAGAATGAGAATGAGAA	TGAGAA(6*4)	385	24	CTGAAAAGAATCAAGACGAAGGATGCGGCGAGAAG[TGAGAATGAGAATGAGAATGAGAA]TGAGCATGAGCATGATTTGTCTGAGAGATTAGAGGGAGGATATGGACAGAAGAAGAGTGTTGATGATTTGGAGTTGGAGTTTGTCGATATC	CTGAAAAGAATCAAGACGAAGGA	59.879	GATATCGACAAACTCCAACTCCA	60.366	150
CL11518.Contig1_All_5969_5	TGAGAATGAGAATGAGAATGAGAA	TGAGAA(6*4)	385	24	GGTTAGGGCTGAAAAGAATCAAGACGAAGGATGCGGCGAGAAG[TGAGAATGAGAATGAGAATGAGAA]TGAGCATGAGCATGATTTGTCTGAGAGATTAGAGGGAGGATATGGACAGAAGAAGAGTGTTGATGATTTGGAGTTGGAGTTTGTCGATAT	GGTTAGGGCTGAAAAGAATCAAG	60.459	ATATCGACAAACTCCAACTCCAA	59.885	157
CL11519.Contig2_All_5970_3	GATGATGATGATGAT	GAT(3*5)	375	15	CTGGCTCCCTGAATGTATAACTGCAGCTATGCTCGAAACTGAATCTCTATCTTCACCCGATAAGG[GATGATGATGATGAT]GTTCTTGATTCCTCTCTGCAGAAG	CTGGCTCCCTGAATGTATAACTG	60.028	CTTCTGCAGAGAGGAATCAAGAA	60.137	104
CL11519.Contig2_All_5970_4	GATGATGATGATGAT	GAT(3*5)	375	15	CAGCTATGCTCGAAACTGAATCTCTATCTTCACCCGATAAGG[GATGATGATGATGAT]GTTCTTGATTCCTCTCTGCAGAAG	CAGCTATGCTCGAAACTGAATCT	60.055	CTTCTGCAGAGAGGAATCAAGAA	60.137	81
CL11519.Contig2_All_5970_5	GATGATGATGATGAT	GAT(3*5)	375	15	CTGGCTCCCTGAATGTATAACTGCAGCTATGCTCGAAACTGAATCTCTATCTTCACCCGATAAGG[GATGATGATGATGAT]GTTCTTGATTCCTCTCTGCAGAAGT	CTGGCTCCCTGAATGTATAACTG	60.028	ACTTCTGCAGAGAGGAATCAAGA	59.652	105
CL11519.Contig2_All_5971_1	TTGTTGTTGTTGTTG	TTG(3*5)	1142	15	TCTTCCTGACTTATCATCACCGTTGACATCAACATGAATCACA[TTGTTGTTGTTGTTG]CTGCTGTTGTCGCATATTTTCATTGGCTCTGCAGGACCACTTCCCTCCCCAATACTTCTCCTAGTCTCTAATGGAACAGGCATAGCAAT	TCTTCCTGACTTATCATCACCGT	60.012	ATTGCTATGCCTGTTCCATTAGA	60.003	147
CL11519.Contig2_All_5971_2	TTGTTGTTGTTGTTG	TTG(3*5)	1142	15	CTGACTTATCATCACCGTTGACATCAACATGAATCACA[TTGTTGTTGTTGTTG]CTGCTGTTGTCGCATATTTTCATTGGCTCTGCAGGACCACTTCCCTCCCCAATACTTCTCCTAGTCTCTAATGGAACAGGCATAGCAAT	CTGACTTATCATCACCGTTGACA	60.045	ATTGCTATGCCTGTTCCATTAGA	60.003	142
CL11519.Contig2_All_5971_3	TTGTTGTTGTTGTTG	TTG(3*5)	1142	15	TCTTCCTGACTTATCATCACCGTTGACATCAACATGAATCACA[TTGTTGTTGTTGTTG]CTGCTGTTGTCGCATATTTTCATTGGCTCTGCAGGACCACTTCCCTCCCCAATACTTCTCCTAGTCTCTAATGGAACAGGCATAGCAATTT	TCTTCCTGACTTATCATCACCGT	60.012	AAATTGCTATGCCTGTTCCATTA	59.884	149
CL11519.Contig2_All_5971_4	TTGTTGTTGTTGTTG	TTG(3*5)	1142	15	CTGACTTATCATCACCGTTGACATCAACATGAATCACA[TTGTTGTTGTTGTTG]CTGCTGTTGTCGCATATTTTCATTGGCTCTGCAGGACCACTTCCCTCCCCAATACTTCTCCTAGTCTCTAATGGAACAGGCATAGCAATTT	CTGACTTATCATCACCGTTGACA	60.045	AAATTGCTATGCCTGTTCCATTA	59.884	144
CL11519.Contig2_All_5971_5	TTGTTGTTGTTGTTG	TTG(3*5)	1142	15	TCTTCCTGACTTATCATCACCGTTGACATCAACATGAATCACA[TTGTTGTTGTTGTTG]CTGCTGTTGTCGCATATTTTCATTGGCTCTGCAGGACCACTTCCCTCCCCAATACTTCTCCTAGTCTCTAATGGAACAGGCATAGCAATT	TCTTCCTGACTTATCATCACCGT	60.012	AATTGCTATGCCTGTTCCATTAG	59.553	148
CL11544.Contig4_All_5980_1	ATGATGATGATGATG	ATG(3*5)	231	15	GTTTTGGGTATTCCGAAAGAGAGCGACTGGATCGTGCTGTCGGAA[ATGATGATGATGATG]GCAAGATGGATGGACATGATACTCATAATAACAGTGATTTGCCTCCATTCCGCGAATACACAATCGAGCAATTGAGGAAAGCAACATAC	GTTTTGGGTATTCCGAAAGAGAG	60.339	GTATGTTGCTTTCCTCAATTGCT	59.685	149
CL11544.Contig4_All_5980_2	ATGATGATGATGATG	ATG(3*5)	231	15	GTTTTGGGTATTCCGAAAGAGAGCGACTGGATCGTGCTGTCGGAA[ATGATGATGATGATG]GCAAGATGGATGGACATGATACTCATAATAACAGTGATTTGCCTCCATTCCGCGAATACACAATCGAGCAATTGAGG	GTTTTGGGTATTCCGAAAGAGAG	60.339	CCTCAATTGCTCGATTGTGTATT	60.377	137
CL11544.Contig4_All_5980_3	ATGATGATGATGATG	ATG(3*5)	231	15	GTTTTGGGTATTCCGAAAGAGAGCGACTGGATCGTGCTGTCGGAA[ATGATGATGATGATG]GCAAGATGGATGGACATGATACTCATAATAACAGTGATTTGCCTCCATTCCGCGAATACACAATCGAGCAATTGAGGAAAGCAACATA	GTTTTGGGTATTCCGAAAGAGAG	60.339	TATGTTGCTTTCCTCAATTGCTC	60.609	148
CL11544.Contig4_All_5980_4	ATGATGATGATGATG	ATG(3*5)	231	15	GTTTTGGGTATTCCGAAAGAGAGCGACTGGATCGTGCTGTCGGAA[ATGATGATGATGATG]GCAAGATGGATGGACATGATACTCATAATAACAGTGATTTGCCTCCATTCCGCGAATACACAATCGAGCAATTGAGGA	GTTTTGGGTATTCCGAAAGAGAG	60.339	TCCTCAATTGCTCGATTGTGTAT	60.863	138
CL11544.Contig4_All_5980_5	ATGATGATGATGATG	ATG(3*5)	231	15	GTTTTGGGTATTCCGAAAGAGAGCGACTGGATCGTGCTGTCGGAA[ATGATGATGATGATG]GCAAGATGGATGGACATGATACTCATAATAACAGTGATTTGCCTCCATTCCGCGAATACACAATCGAGCAATTGAGGAAAGCAACATACGGTTTC	GTTTTGGGTATTCCGAAAGAGAG	60.339	GAAACCGTATGTTGCTTTCCTC	60.007	155
CL11575.Contig1_All_5984_3	GTTGTTGTTGTTGTTGTT	GTT(3*6)	391	18	ACTCACTCTCACGTAGCTCGTTCCAG[GTTGTTGTTGTTGTTGTT]TATGTCCAGATTCGGACAAGTGAGGGCACGCCATCTCGAAGTAACCTTTGCCTCGGATCACGATCACTATCTTTATGGCCTTTGAATTGAAGAG	ACTCACTCTCACGTAGCTCGTTC	60.131	CTCTTCAATTCAAAGGCCATAAA	59.632	138
CL11575.Contig1_All_5984_5	GTTGTTGTTGTTGTTGTT	GTT(3*6)	391	18	ACTCACTCTCACGTAGCTCGTTCCAG[GTTGTTGTTGTTGTTGTT]TATGTCCAGATTCGGACAAGTGAGGGCACGCCATCTCGAAGTAACCTTTGCCTCGGATCACGATCACTATCTTTATGGCCTTTGAATTGAAGAGTG	ACTCACTCTCACGTAGCTCGTTC	60.131	CACTCTTCAATTCAAAGGCCATA	60.476	140
CL11575.Contig2_All_5985_1	CTGCTGCTGCTGCTG	CTG(3*5)	166	15	AGCAAGGTACTCATGAAGTGGAAACTCAAACAAACACTCTCATTGCATGATCAAGCGCTAGTGGCACAACAATC[CTGCTGCTGCTGCTG]AGAATTAGGTCCCTTGAAGAACATGTAATCAGTTTGGCTCTCGATTACTTC	AGCAAGGTACTCATGAAGTGGAA	60.178	GAAGTAATCGAGAGCCAAACTGA	59.906	140
CL11575.Contig2_All_5985_2	CTGCTGCTGCTGCTG	CTG(3*5)	166	15	AAGCAAGGTACTCATGAAGTGGAAACTCAAACAAACACTCTCATTGCATGATCAAGCGCTAGTGGCACAACAATC[CTGCTGCTGCTGCTG]AGAATTAGGTCCCTTGAAGAACATGTAATCAGTTTGGCTCTCGATTACTTC	AAGCAAGGTACTCATGAAGTGGA	60.178	GAAGTAATCGAGAGCCAAACTGA	59.906	141
CL11575.Contig2_All_5985_3	CTGCTGCTGCTGCTG	CTG(3*5)	166	15	AGCAAGGTACTCATGAAGTGGAAACTCAAACAAACACTCTCATTGCATGATCAAGCGCTAGTGGCACAACAATC[CTGCTGCTGCTGCTG]AGAATTAGGTCCCTTGAAGAACATGTAATCAGTTTGGCTCTCGATT	AGCAAGGTACTCATGAAGTGGAA	60.178	AATCGAGAGCCAAACTGATTACA	60.143	135
CL11575.Contig2_All_5985_4	CTGCTGCTGCTGCTG	CTG(3*5)	166	15	AAGCAAGGTACTCATGAAGTGGAAACTCAAACAAACACTCTCATTGCATGATCAAGCGCTAGTGGCACAACAATC[CTGCTGCTGCTGCTG]AGAATTAGGTCCCTTGAAGAACATGTAATCAGTTTGGCTCTCGATT	AAGCAAGGTACTCATGAAGTGGA	60.178	AATCGAGAGCCAAACTGATTACA	60.143	136
CL11575.Contig2_All_5985_5	CTGCTGCTGCTGCTG	CTG(3*5)	166	15	TGAAGTGGAAACTCAAACAAACACTCTCATTGCATGATCAAGCGCTAGTGGCACAACAATC[CTGCTGCTGCTGCTG]AGAATTAGGTCCCTTGAAGAACATGTAATCAGTTTGGCTCTCGATTACTTC	TGAAGTGGAAACTCAAACAAACA	59.679	GAAGTAATCGAGAGCCAAACTGA	59.906	127
CL11591.Contig1_All_5988_1	ACCAGACCAGACCAGACCAG	ACCAG(5*4)	211	20	AAATGGTCATAAGTGATGCCAACAAAACTATTTTATTTAGCACTTTGAAGGTAAAAAGACCTTTAGAAGTTACACATCCAACTCA[ACCAGACCAGACCAGACCAG]ACCAAAAACCTCTTTATATATCCTCAGGGCCATTG	AAATGGTCATAAGTGATGCCAAC	60.129	CAATGGCCCTGAGGATATATAAAG	60.077	140
CL11591.Contig1_All_5988_2	ACCAGACCAGACCAGACCAG	ACCAG(5*4)	211	20	AAATGGTCATAAGTGATGCCAACAAAACTATTTTATTTAGCACTTTGAAGGTAAAAAGACCTTTAGAAGTTACACATCCAACTCA[ACCAGACCAGACCAGACCAG]ACCAAAAACCTCTTTATATATCCTCAGGGCC	AAATGGTCATAAGTGATGCCAAC	60.129	GGCCCTGAGGATATATAAAGAGGT	60.083	136
CL11591.Contig1_All_5988_3	ACCAGACCAGACCAGACCAG	ACCAG(5*4)	211	20	AAATGGTCATAAGTGATGCCAACAAAACTATTTTATTTAGCACTTTGAAGGTAAAAAGACCTTTAGAAGTTACACATCCAACTCA[ACCAGACCAGACCAGACCAG]ACCAAAAACCTCTTTATATATCCTCAGGGCCATTGATAAC	AAATGGTCATAAGTGATGCCAAC	60.129	GTTATCAATGGCCCTGAGGATA	60.171	145
CL11591.Contig1_All_5988_4	ACCAGACCAGACCAGACCAG	ACCAG(5*4)	211	20	AAATGGTCATAAGTGATGCCAACAAAACTATTTTATTTAGCACTTTGAAGGTAAAAAGACCTTTAGAAGTTACACATCCAACTCA[ACCAGACCAGACCAGACCAG]ACCAAAAACCTCTTTATATATCCTCAGGGCCATTGATAACCTTGTCGGCAATC	AAATGGTCATAAGTGATGCCAAC	60.129	GATTGCCGACAAGGTTATCAAT	60.211	158
CL11591.Contig1_All_5988_5	ACCAGACCAGACCAGACCAG	ACCAG(5*4)	211	20	GCTCCTTAGAAACAAAATGGTCATAAGTGATGCCAACAAAACTATTTTATTTAGCACTTTGAAGGTAAAAAGACCTTTAGAAGTTACACATCCAACTCA[ACCAGACCAGACCAGACCAG]ACCAAAAACCTCTTTATATATCCTCAGGGCCATTG	GCTCCTTAGAAACAAAATGGTCA	59.659	CAATGGCCCTGAGGATATATAAAG	60.077	154
CL11632.Contig8_All_5996_1	ACTACTACTACTACT	ACT(3*5)	846	15	CAGGATCTCAAACTCACCTGCCCCGACCTCAACGAC[ACTACTACTACTACT]ACAGCCACCGTCGACATGGACATCCGCTCTCCCAACCGGTTCGATAACAAGTACTACGTGGGCCTG	CAGGATCTCAAACTCACCTGC	59.859	CAGGCCCACGTAGTACTTGTTAT	59.505	117
CL11632.Contig8_All_5996_2	ACTACTACTACTACT	ACT(3*5)	846	15	CCAGGATCTCAAACTCACCTGCCCCGACCTCAACGAC[ACTACTACTACTACT]ACAGCCACCGTCGACATGGACATCCGCTCTCCCAACCGGTTCGATAACAAGTACTACGTGGGCCTG	CCAGGATCTCAAACTCACCTG	59.706	CAGGCCCACGTAGTACTTGTTAT	59.505	118
CL11632.Contig8_All_5996_3	ACTACTACTACTACT	ACT(3*5)	846	15	CCCAGGATCTCAAACTCACCTGCCCCGACCTCAACGAC[ACTACTACTACTACT]ACAGCCACCGTCGACATGGACATCCGCTCTCCCAACCGGTTCGATAACAAGTACTACGTGGGCCTG	CCCAGGATCTCAAACTCACCT	60.496	CAGGCCCACGTAGTACTTGTTAT	59.505	119
CL11632.Contig8_All_5997_1	ATCATCATCATCATCATCATCATC	ATC(3*8)	1206	24	ACCGATGAGCTTTGAATTTGATTTCAATATCCAATGTTGATATACGTTCTTATT[ATCATCATCATCATCATCATCATC]TTCAACCTGGAGTTGGGTTAATCTCAGATG	ACCGATGAGCTTTGAATTTGAT	59.972	CATCTGAGATTAACCCAACTCCA	60.359	108
CL11632.Contig8_All_5997_2	ATCATCATCATCATCATCATCATC	ATC(3*8)	1206	24	ACCGATGAGCTTTGAATTTGATTTCAATATCCAATGTTGATATACGTTCTTATT[ATCATCATCATCATCATCATCATC]TTCAACCTGGAGTTGGGTTAATCTCAGATGGGCATGTCCAGGCAATATGTTTCAGA	ACCGATGAGCTTTGAATTTGAT	59.972	TCTGAAACATATTGCCTGGACAT	60.736	134
CL11632.Contig8_All_5997_3	ATCATCATCATCATCATCATCATC	ATC(3*8)	1206	24	ACCGATGAGCTTTGAATTTGATTTCAATATCCAATGTTGATATACGTTCTTATT[ATCATCATCATCATCATCATCATC]TTCAACCTGGAGTTGGGTTAATCTCAG	ACCGATGAGCTTTGAATTTGAT	59.972	CTGAGATTAACCCAACTCCAGGT	60.747	105
CL11632.Contig8_All_5997_4	ATCATCATCATCATCATCATCATC	ATC(3*8)	1206	24	ACCGATGAGCTTTGAATTTGATTTCAATATCCAATGTTGATATACGTTCTTATT[ATCATCATCATCATCATCATCATC]TTCAACCTGGAGTTGGGTTAATCTCAGATGGGCATGTCCAGGCAATATGTTTCAGA	ACCGATGAGCTTTGAATTTGATT	61.157	TCTGAAACATATTGCCTGGACAT	60.736	134
CL11632.Contig8_All_5997_5	ATCATCATCATCATCATCATCATC	ATC(3*8)	1206	24	ACCGATGAGCTTTGAATTTGATTTCAATATCCAATGTTGATATACGTTCTTATT[ATCATCATCATCATCATCATCATC]TTCAACCTGGAGTTGGGTTAATCTCAG	ACCGATGAGCTTTGAATTTGATT	61.157	CTGAGATTAACCCAACTCCAGGT	60.747	105
CL11641.Contig3_All_5998_1	AGAGAGAGAGAG	AG(2*6)	247	12	GAAAAATGGAGGATTTAAAGGTGTATAAGTAAAGAGAGTGTATAGAAAATCTAACTTAATAAATAAATAAATAAAAA[AGAGAGAGAGAG]AAAGCCATTAATTTAAGAAGAAGCTCTC	GAAAAATGGAGGATTTAAAGGTG	58.142	GAGAGCTTCTTCTTAAATTAATGGC	58.339	117
CL11641.Contig3_All_5998_2	AGAGAGAGAGAG	AG(2*6)	247	12	AGAAAAATGGAGGATTTAAAGGTGTATAAGTAAAGAGAGTGTATAGAAAATCTAACTTAATAAATAAATAAATAAAAA[AGAGAGAGAGAG]AAAGCCATTAATTTAAGAAGAAGCTCTC	AGAAAAATGGAGGATTTAAAGGTG	59.011	GAGAGCTTCTTCTTAAATTAATGGC	58.339	118
CL11641.Contig3_All_5998_3	AGAGAGAGAGAG	AG(2*6)	247	12	GAAAAATGGAGGATTTAAAGGTGTATAAGTAAAGAGAGTGTATAGAAAATCTAACTTAATAAATAAATAAATAAAAA[AGAGAGAGAGAG]AAAGCCATTAATTTAAGAAGAAGCTCTC	GAAAAATGGAGGATTTAAAGGTG	58.142	GAGAGCTTCTTCTTAAATTAATGGCT	59.141	117
CL11641.Contig3_All_5998_4	AGAGAGAGAGAG	AG(2*6)	247	12	GAAAAATGGAGGATTTAAAGGTGTATAAGTAAAGAGAGTGTATAGAAAATCTAACTTAATAAATAAATAAATAAAAA[AGAGAGAGAGAG]AAAGCCATTAATTTAAGAAGAAGCTCTCT	GAAAAATGGAGGATTTAAAGGTG	58.142	AGAGAGCTTCTTCTTAAATTAATGGC	59.141	118
CL11641.Contig3_All_5998_5	AGAGAGAGAGAG	AG(2*6)	247	12	GAAAAATGGAGGATTTAAAGGTGTATAAGTAAAGAGAGTGTATAGAAAATCTAACTTAATAAATAAATAAATAAAAA[AGAGAGAGAGAG]AAAGCCATTAATTTAAGAAGAAGCTCTC	GAAAAATGGAGGATTTAAAGGTGT	58.893	GAGAGCTTCTTCTTAAATTAATGGC	58.339	117
CL11654.Contig1_All_6004_1	CTACTACTACTACTA	CTA(3*5)	229	15	GGCTTTCATAAGATGCAGATTGATCATTTTCTTCTTCC[CTACTACTACTACTA]CCACTCTCATCAACCGGAGTAGTAGTTTCATAAACTGTTAATGTTTCCTCTTCACCACTTTCA	GGCTTTCATAAGATGCAGATTGA	60.58	TGAAAGTGGTGAAGAGGAAACAT	60.026	116
CL11654.Contig1_All_6004_2	CTACTACTACTACTA	CTA(3*5)	229	15	ATAAATCATCAAAGGTCCTCGTGGCTTTCATAAGATGCAGATTGATCATTTTCTTCTTCC[CTACTACTACTACTA]CCACTCTCATCAACCGGAGTAGTAGTTTCATAAACTGTTAATGTTTCCTCTTCACCACTTTCA	ATAAATCATCAAAGGTCCTCGTG	59.385	TGAAAGTGGTGAAGAGGAAACAT	60.026	138
CL11654.Contig1_All_6004_3	CTACTACTACTACTA	CTA(3*5)	229	15	CATAAATCATCAAAGGTCCTCGTGGCTTTCATAAGATGCAGATTGATCATTTTCTTCTTCC[CTACTACTACTACTA]CCACTCTCATCAACCGGAGTAGTAGTTTCATAAACTGTTAATGTTTCCTCTTCACCACTTTCA	CATAAATCATCAAAGGTCCTCGT	59.385	TGAAAGTGGTGAAGAGGAAACAT	60.026	139
CL11654.Contig1_All_6004_4	CTACTACTACTACTA	CTA(3*5)	229	15	ACATAAATCATCAAAGGTCCTCGTGGCTTTCATAAGATGCAGATTGATCATTTTCTTCTTCC[CTACTACTACTACTA]CCACTCTCATCAACCGGAGTAGTAGTTTCATAAACTGTTAATGTTTCCTCTTCACCACTTTCA	ACATAAATCATCAAAGGTCCTCG	59.385	TGAAAGTGGTGAAGAGGAAACAT	60.026	140
CL11654.Contig1_All_6004_5	CTACTACTACTACTA	CTA(3*5)	229	15	GGCTTTCATAAGATGCAGATTGATCATTTTCTTCTTCC[CTACTACTACTACTA]CCACTCTCATCAACCGGAGTAGTAGTTTCATAAACTGTTAATGTTTCCTCTTCACCACTTTCAACAGCAGCACTCGTTGTCTCCAATTCATTATCA	GGCTTTCATAAGATGCAGATTGA	60.58	TGATAATGAATTGGAGACAACGA	59.465	149
CL11654.Contig1_All_6005_1	ATCATCATCATCATC	ATC(3*5)	393	15	TCGTTGTCTCCAATTCATTATCAGCTCTATTTTCTTCTTTTTCTTCTTCTTCTACTTTGAGATTTCTAAACCCATT[ATCATCATCATCATC]ACTTCCACCCTCAGGTTGACCATATTCAAGTAAGAAATGAACTCCATTCACAACA	TCGTTGTCTCCAATTCATTATCA	59.465	TGTTGTGAATGGAGTTCATTTCTT	59.913	146
CL11654.Contig1_All_6005_2	ATCATCATCATCATC	ATC(3*5)	393	15	TCGTTGTCTCCAATTCATTATCAGCTCTATTTTCTTCTTTTTCTTCTTCTTCTACTTTGAGATTTCTAAACCCATT[ATCATCATCATCATC]ACTTCCACCCTCAGGTTGACCATATTCAAGTAAGAAATGAACTCCATTCACAACATCATACACCATCAA	TCGTTGTCTCCAATTCATTATCA	59.465	TTGATGGTGTATGATGTTGTGAA	58.81	160
CL11654.Contig1_All_6005_3	ATCATCATCATCATC	ATC(3*5)	393	15	CGTTGTCTCCAATTCATTATCAGCTCTATTTTCTTCTTTTTCTTCTTCTTCTACTTTGAGATTTCTAAACCCATT[ATCATCATCATCATC]ACTTCCACCCTCAGGTTGACCATATTCAAGTAAGAAATGAACTCCATTCACAACATCATACACCAT	CGTTGTCTCCAATTCATTATCAG	58.64	ATGGTGTATGATGTTGTGAATGG	59.49	156
CL11654.Contig1_All_6005_4	ATCATCATCATCATC	ATC(3*5)	393	15	TCGTTGTCTCCAATTCATTATCAGCTCTATTTTCTTCTTTTTCTTCTTCTTCTACTTTGAGATTTCTAAACCCATT[ATCATCATCATCATC]ACTTCCACCCTCAGGTTGACCATATTCAAGTAAGAAATGAACTCCATTCACAACATCATACACCAT	TCGTTGTCTCCAATTCATTATCAG	60.364	ATGGTGTATGATGTTGTGAATGG	59.49	157
CL11654.Contig1_All_6005_5	ATCATCATCATCATC	ATC(3*5)	393	15	TTGTCTCCAATTCATTATCAGCTCTATTTTCTTCTTTTTCTTCTTCTTCTACTTTGAGATTTCTAAACCCATT[ATCATCATCATCATC]ACTTCCACCCTCAGGTTGACCATATTCAAGTAAGAAATGAACTCCATTCACAACATCATACACCAT	TTGTCTCCAATTCATTATCAGCTC	59.635	ATGGTGTATGATGTTGTGAATGG	59.49	154
CL11656.Contig1_All_6006_1	CATCATCATCATCATCAT	CAT(3*6)	169	18	CCACCATTTTATTTATGCCTTCAC[CATCATCATCATCATCAT]GTTGAAACCCTTGTTCCACAATAGCCGCTGGTTGTCTTTTACCCGGTCATATTTG	CCACCATTTTATTTATGCCTTCA	60.082	CAAATATGACCGGGTAAAAGACA	60.115	97
CL11656.Contig1_All_6006_2	CATCATCATCATCATCAT	CAT(3*6)	169	18	AACCCACCATTTTATTTATGCCTTCAC[CATCATCATCATCATCAT]GTTGAAACCCTTGTTCCACAATAGCCGCTGGTTGTCTTTTACCCGGTCATATTTG	AACCCACCATTTTATTTATGCCT	59.873	CAAATATGACCGGGTAAAAGACA	60.115	100
CL11656.Contig1_All_6006_3	CATCATCATCATCATCAT	CAT(3*6)	169	18	CTTCAACAAAACCCACCATTTTATTTATGCCTTCAC[CATCATCATCATCATCAT]GTTGAAACCCTTGTTCCACAATAGCCGCTGGTTGTCTTTTACCCGGTCATATTTG	CTTCAACAAAACCCACCATTTTA	60.128	CAAATATGACCGGGTAAAAGACA	60.115	109
CL11656.Contig1_All_6006_4	CATCATCATCATCATCAT	CAT(3*6)	169	18	AAACCCACCATTTTATTTATGCCTTCAC[CATCATCATCATCATCAT]GTTGAAACCCTTGTTCCACAATAGCCGCTGGTTGTCTTTTACCCGGTCATATTTG	AAACCCACCATTTTATTTATGCC	60.187	CAAATATGACCGGGTAAAAGACA	60.115	101
CL11656.Contig1_All_6006_5	CATCATCATCATCATCAT	CAT(3*6)	169	18	TGTCTGCTAAAATCAACGAATGACCCATCTACTGTATCCAGTAAGTCTTCTTCAACAAAACCCACCATTTTATTTATGCCTTCAC[CATCATCATCATCATCAT]GTTGAAACCCTTGTTCCACAATAGCCGCTGGTTGTCTTTTACCCGGTCATATTTG	TGTCTGCTAAAATCAACGAATGA	59.772	CAAATATGACCGGGTAAAAGACA	60.115	158
CL11656.Contig1_All_6007_1	GCTGCTGCTGCTGCTGCT	GCT(3*6)	620	18	GTTCTGACGATCTCGGGATATGGCCTCTGGCACCAACCCCTGGC[GCTGCTGCTGCTGCTGCT]TCTGCTAAAGGTATTTCAGATAAACAACTTGACCCACAACCATCGGGGAAGAGGGAGTTTCAATATA	GTTCTGACGATCTCGGGATATG	60.846	TATATTGAAACTCCCTCTTCCCC	59.705	129
CL11656.Contig1_All_6007_2	GCTGCTGCTGCTGCTGCT	GCT(3*6)	620	18	GTTCTGACGATCTCGGGATATGGCCTCTGGCACCAACCCCTGGC[GCTGCTGCTGCTGCTGCT]TCTGCTAAAGGTATTTCAGATAAACAACTTGACCCACAACC	GTTCTGACGATCTCGGGATATG	60.846	GGTTGTGGGTCAAGTTGTTTATC	59.666	103
CL11656.Contig1_All_6007_3	GCTGCTGCTGCTGCTGCT	GCT(3*6)	620	18	GTTCTGACGATCTCGGGATATGGCCTCTGGCACCAACCCCTGGC[GCTGCTGCTGCTGCTGCT]TCTGCTAAAGGTATTTCAGATAAACAACTTGACCCACA	GTTCTGACGATCTCGGGATATG	60.846	TGTGGGTCAAGTTGTTTATCTGA	59.526	100
CL11656.Contig1_All_6007_4	GCTGCTGCTGCTGCTGCT	GCT(3*6)	620	18	TTCTGACGATCTCGGGATATGGCCTCTGGCACCAACCCCTGGC[GCTGCTGCTGCTGCTGCT]TCTGCTAAAGGTATTTCAGATAAACAACTTGACCCACAACCATCGGGGAAGAGGGAGTTTCAATATA	TTCTGACGATCTCGGGATATG	60.044	TATATTGAAACTCCCTCTTCCCC	59.705	128
CL11656.Contig1_All_6007_5	GCTGCTGCTGCTGCTGCT	GCT(3*6)	620	18	TTCTGACGATCTCGGGATATGGCCTCTGGCACCAACCCCTGGC[GCTGCTGCTGCTGCTGCT]TCTGCTAAAGGTATTTCAGATAAACAACTTGACCCACAACC	TTCTGACGATCTCGGGATATG	60.044	GGTTGTGGGTCAAGTTGTTTATC	59.666	102
CL11659.Contig1_All_6008_1	CCGGAACCGGAACCGGAACCGGAA	CCGGAA(6*4)	185	24	CCCTCCAACTCTTCTATCTCTCCTTGCTCTCGCCGGAACTGAAAAAATGTCGTCCACGATCATCTCCCCTCTCCACTCCGGCATCCGTGCATGCG[CCGGAACCGGAACCGGAACCGGAA]CCAGTAACAGAAGCACGGACGTAAG	CCCTCCAACTCTTCTATCTCTCC	59.738	CTTACGTCCGTGCTTCTGTTACT	59.889	144
CL11659.Contig1_All_6008_2	CCGGAACCGGAACCGGAACCGGAA	CCGGAA(6*4)	185	24	CCCCTCCAACTCTTCTATCTCTCCTTGCTCTCGCCGGAACTGAAAAAATGTCGTCCACGATCATCTCCCCTCTCCACTCCGGCATCCGTGCATGCG[CCGGAACCGGAACCGGAACCGGAA]CCAGTAACAGAAGCACGGACGTAAG	CCCCTCCAACTCTTCTATCTCTC	59.738	CTTACGTCCGTGCTTCTGTTACT	59.889	145
CL11659.Contig1_All_6008_3	CCGGAACCGGAACCGGAACCGGAA	CCGGAA(6*4)	185	24	CCCTCCAACTCTTCTATCTCTCCTTGCTCTCGCCGGAACTGAAAAAATGTCGTCCACGATCATCTCCCCTCTCCACTCCGGCATCCGTGCATGCG[CCGGAACCGGAACCGGAACCGGAA]CCAGTAACAGAAGCACGGACGTAAGT	CCCTCCAACTCTTCTATCTCTCC	59.738	ACTTACGTCCGTGCTTCTGTTAC	59.767	145
CL11659.Contig1_All_6008_4	CCGGAACCGGAACCGGAACCGGAA	CCGGAA(6*4)	185	24	CCCCTCCAACTCTTCTATCTCTCCTTGCTCTCGCCGGAACTGAAAAAATGTCGTCCACGATCATCTCCCCTCTCCACTCCGGCATCCGTGCATGCG[CCGGAACCGGAACCGGAACCGGAA]CCAGTAACAGAAGCACGGACGTAAGT	CCCCTCCAACTCTTCTATCTCTC	59.738	ACTTACGTCCGTGCTTCTGTTAC	59.767	146
CL11659.Contig1_All_6008_5	CCGGAACCGGAACCGGAACCGGAA	CCGGAA(6*4)	185	24	TCTTCTATCTCTCCTTGCTCTCGCCGGAACTGAAAAAATGTCGTCCACGATCATCTCCCCTCTCCACTCCGGCATCCGTGCATGCG[CCGGAACCGGAACCGGAACCGGAA]CCAGTAACAGAAGCACGGACGTAAG	TCTTCTATCTCTCCTTGCTCTCG	59.402	CTTACGTCCGTGCTTCTGTTACT	59.889	135
CL1167.Contig6_All_1210_1	GAAGAAGAAGAAGAA	GAA(3*5)	212	15	TCATTGATCCGGTTACAGTCTTTAACCGGTCTTATACTGGTTATAGGGTTTCATCTAACGCTTACTACTCTCGCTTCTTCCAACACAACCACGACGCC[GAAGAAGAAGAAGAA]GATTCCAAGGTTTCTAAAATTTCCAGG	TCATTGATCCGGTTACAGTCTTT	59.885	CCTGGAAATTTTAGAAACCTTGG	60.207	140
CL1167.Contig6_All_1210_2	GAAGAAGAAGAAGAA	GAA(3*5)	212	15	TTCATTGATCCGGTTACAGTCTTTAACCGGTCTTATACTGGTTATAGGGTTTCATCTAACGCTTACTACTCTCGCTTCTTCCAACACAACCACGACGCC[GAAGAAGAAGAAGAA]GATTCCAAGGTTTCTAAAATTTCCAGG	TTCATTGATCCGGTTACAGTCTT	59.885	CCTGGAAATTTTAGAAACCTTGG	60.207	141
CL1167.Contig6_All_1210_3	GAAGAAGAAGAAGAA	GAA(3*5)	212	15	GCTTACTACTCTCGCTTCTTCCAACACAACCACGACGCC[GAAGAAGAAGAAGAA]GATTCCAAGGTTTCTAAAATTTCCAGG	GCTTACTACTCTCGCTTCTTCCA	59.36	CCTGGAAATTTTAGAAACCTTGG	60.207	81
CL1167.Contig6_All_1210_4	GAAGAAGAAGAAGAA	GAA(3*5)	212	15	GCTTACTACTCTCGCTTCTTCCAACACAACCACGACGCC[GAAGAAGAAGAAGAA]GATTCCAAGGTTTCTAAAATTTCCAGGAAAAGGAAACGGAAGAAGAAGAAAACTCATTGCGTCCTTA	GCTTACTACTCTCGCTTCTTCCA	59.36	TAAGGACGCAATGAGTTTTCTTC	59.786	121
CL1167.Contig6_All_1210_5	GAAGAAGAAGAAGAA	GAA(3*5)	212	15	GCTTACTACTCTCGCTTCTTCCAACACAACCACGACGCC[GAAGAAGAAGAAGAA]GATTCCAAGGTTTCTAAAATTTCCAGGAAAAGGAAACGGAAGAAGAAGA	GCTTACTACTCTCGCTTCTTCCA	59.36	TCTTCTTCTTCCGTTTCCTTTTC	60.217	103
CL11693.Contig3_All_6009_1	CCACCACCACCACCA	CCA(3*5)	1104	15	CAAATCCTCTTCCTCCACCTCCACCTCCTCGACCTCTTCCTCTGCCACCGCGATGACCTCTT[CCACCACCACCACCA]TAAGGTAGCTTTTCTGATTTAAGACCTAATGATTTCATTCTTCTTTTCTCGTGTCTTCCA	CAAATCCTCTTCCTCCACCTC	60.059	TGGAAGACACGAGAAAAGAAGAA	60.391	137
CL11693.Contig3_All_6009_2	CCACCACCACCACCA	CCA(3*5)	1104	15	CTCCAAATCCTCTTCCTCCACCTCCACCTCCTCGACCTCTTCCTCTGCCACCGCGATGACCTCTT[CCACCACCACCACCA]TAAGGTAGCTTTTCTGATTTAAGACCTAATGATTTCATTCTTCTTTTCTCGTGTCTTCCA	CTCCAAATCCTCTTCCTCCAC	60.059	TGGAAGACACGAGAAAAGAAGAA	60.391	140
CL11693.Contig3_All_6009_3	CCACCACCACCACCA	CCA(3*5)	1104	15	CAAATCCTCTTCCTCCACCTCCACCTCCTCGACCTCTTCCTCTGCCACCGCGATGACCTCTT[CCACCACCACCACCA]TAAGGTAGCTTTTCTGATTTAAGACCTAATGATTTCATTCTTCTTTTCTCGTGTCTTCCAT	CAAATCCTCTTCCTCCACCTC	60.059	ATGGAAGACACGAGAAAAGAAGA	59.402	138
CL11693.Contig3_All_6009_4	CCACCACCACCACCA	CCA(3*5)	1104	15	CAAATCCTCTTCCTCCACCTCCACCTCCTCGACCTCTTCCTCTGCCACCGCGATGACCTCTT[CCACCACCACCACCA]TAAGGTAGCTTTTCTGATTTAAGACCTAATGATTTCATTCTTCTTTTCTCGTGTCTTCCATC	CAAATCCTCTTCCTCCACCTC	60.059	GATGGAAGACACGAGAAAAGAAG	59.402	139
CL11693.Contig3_All_6009_5	CCACCACCACCACCA	CCA(3*5)	1104	15	CTCCAAATCCTCTTCCTCCACCTCCACCTCCTCGACCTCTTCCTCTGCCACCGCGATGACCTCTT[CCACCACCACCACCA]TAAGGTAGCTTTTCTGATTTAAGACCTAATGATTTCATTCTTCTTTTCTCGTGTCTTCCAT	CTCCAAATCCTCTTCCTCCAC	60.059	ATGGAAGACACGAGAAAAGAAGA	59.402	141
CL11693.Contig3_All_6010_1	AAGAAGAAGAAGAAG	AAG(3*5)	1516	15	GATGCCGAGATTTCTTTTTAGGTCCATCACCATTATCAACATTGTCGTCACTACTGGTTTGATCCTCATCTTCTTCCATGATTGGCTCAAAATGTTCCTCAACTA[AAGAAGAAGAAGAAG]GTTTCTGATTTGTAGATCCCAAAGGA	GATGCCGAGATTTCTTTTTAGGT	59.988	TCCTTTGGGATCTACAAATCAGA	59.952	146
CL11693.Contig3_All_6010_2	AAGAAGAAGAAGAAG	AAG(3*5)	1516	15	CATTGTCGTCACTACTGGTTTGATCCTCATCTTCTTCCATGATTGGCTCAAAATGTTCCTCAACTA[AAGAAGAAGAAGAAG]GTTTCTGATTTGTAGATCCCAAAGGATGCAAAGCCATATACTCTTG	CATTGTCGTCACTACTGGTTTGA	60.081	CAAGAGTATATGGCTTTGCATCC	60.003	127
CL11693.Contig3_All_6010_5	AAGAAGAAGAAGAAG	AAG(3*5)	1516	15	GGTCCATCACCATTATCAACATTGTCGTCACTACTGGTTTGATCCTCATCTTCTTCCATGATTGGCTCAAAATGTTCCTCAACTA[AAGAAGAAGAAGAAG]GTTTCTGATTTGTAGATCCCAAAGGATGCAAAGCCATATACTCTTG	GGTCCATCACCATTATCAACATT	59.834	CAAGAGTATATGGCTTTGCATCC	60.003	146
CL11693.Contig4_All_6011_4	AAGAAGAAGAAGAAG	AAG(3*5)	744	15	TCATCATTATCAACATCGTCGTCACTACTGGTTTGATCCTCATCTTCTTCCATGATTGGCTCAAAATGTTCCTCAAGTA[AAGAAGAAGAAGAAG]GTTTCTGCTTTGTAGATCCCAAAGGATGCAAAGCCATATACTCTTG	TCATCATTATCAACATCGTCGTC	59.843	CAAGAGTATATGGCTTTGCATCC	60.003	140
CL11702.Contig3_All_6012_3	GGCGGCGGCGGCGGC	GGC(3*5)	536	15	TCTCCAGGTGTCACCAGAAATACAGGTTATGGATATGGA[GGCGGCGGCGGCGGC]GTTGGGGGAGGAGGCTTGAATGCTCAAACTATAATGTATGGGATGCGAGGTCCATTTACTCCTTCACAGTG	TCTCCAGGTGTCACCAGAAATAC	60.409	CACTGTGAAGGAGTAAATGGACC	59.914	125
CL11702.Contig3_All_6012_4	GGCGGCGGCGGCGGC	GGC(3*5)	536	15	TCTCCAGGTGTCACCAGAAATACAGGTTATGGATATGGA[GGCGGCGGCGGCGGC]GTTGGGGGAGGAGGCTTGAATGCTCAAACTATAATGTATGGGATGCGAGGTCCATTTACTCCTTCACAGTGG	TCTCCAGGTGTCACCAGAAATAC	60.409	CCACTGTGAAGGAGTAAATGGAC	59.914	126
CL11702.Contig4_All_6013_1	CTCCTCCTCCTCCTCCTC	CTC(3*6)	505	18	CTCTCTGAAAATGGACAGCAGATGCTCAGTTTCTCTTCTCCCAACTCTCAGCCTAT[CTCCTCCTCCTCCTCCTC]GCCTTACTATCAGTACCAGCCTTCATCATCTCCTTA	CTCTCTGAAAATGGACAGCAGAT	59.899	TAAGGAGATGATGAAGGCTGGTA	60.102	110
CL11702.Contig4_All_6013_2	CTCCTCCTCCTCCTCCTC	CTC(3*6)	505	18	ACAGCAGATGCTCAGTTTCTCTTCTCCCAACTCTCAGCCTAT[CTCCTCCTCCTCCTCCTC]GCCTTACTATCAGTACCAGCCTTCATCATCTCCTTA	ACAGCAGATGCTCAGTTTCTCTT	59.718	TAAGGAGATGATGAAGGCTGGTA	60.102	96
CL11702.Contig4_All_6013_3	CTCCTCCTCCTCCTCCTC	CTC(3*6)	505	18	GCTCAGTTTCTCTTCTCCCAACTCTCAGCCTAT[CTCCTCCTCCTCCTCCTC]GCCTTACTATCAGTACCAGCCTTCATCATCTCCTTATAACTCCAGAAATACAGGCTATGGATATGGAGGCGGCGGCGTTGGGGGAGGAGGAGTAGGAGGATTGAATG	GCTCAGTTTCTCTTCTCCCAACT	60.414	CATTCAATCCTCCTACTCCTCCT	59.975	158
CL11702.Contig4_All_6013_4	CTCCTCCTCCTCCTCCTC	CTC(3*6)	505	18	CTCTCTGAAAATGGACAGCAGATGCTCAGTTTCTCTTCTCCCAACTCTCAGCCTAT[CTCCTCCTCCTCCTCCTC]GCCTTACTATCAGTACCAGCCTTCATCATCTCCTTAT	CTCTCTGAAAATGGACAGCAGAT	59.899	ATAAGGAGATGATGAAGGCTGGT	60.342	111
CL11702.Contig4_All_6013_5	CTCCTCCTCCTCCTCCTC	CTC(3*6)	505	18	CTCTCTGAAAATGGACAGCAGATGCTCAGTTTCTCTTCTCCCAACTCTCAGCCTAT[CTCCTCCTCCTCCTCCTC]GCCTTACTATCAGTACCAGCCTTCATCATCTCCTTATA	CTCTCTGAAAATGGACAGCAGAT	59.899	TATAAGGAGATGATGAAGGCTGG	59.601	112
CL11703.Contig3_All_6014_1	GAAGAAGAAGAAGAA	GAA(3*5)	366	15	AGCCAATTCTGTAATGGGTTTGGGCTGGAAAGAGAGGATTTGAAGCTTAAAAGCAGCTGCGAATCAGACCTCAAC[GAAGAAGAAGAAGAA]TGGAGTGAAACAAACAGTAGCAGCAGAACCAGAAAACAGAGATGAATTTGG	AGCCAATTCTGTAATGGGTTTG	60.237	CCAAATTCATCTCTGTTTTCTGG	59.987	141
CL11703.Contig3_All_6014_2	GAAGAAGAAGAAGAA	GAA(3*5)	366	15	AGCCAATTCTGTAATGGGTTTGGGCTGGAAAGAGAGGATTTGAAGCTTAAAAGCAGCTGCGAATCAGACCTCAAC[GAAGAAGAAGAAGAA]TGGAGTGAAACAAACAGTAGCAGCAGAACCAGAAAACAGAGAT	AGCCAATTCTGTAATGGGTTTG	60.237	ATCTCTGTTTTCTGGTTCTGCTG	59.936	133
CL11703.Contig3_All_6014_3	GAAGAAGAAGAAGAA	GAA(3*5)	366	15	AGCCAATTCTGTAATGGGTTTGGGCTGGAAAGAGAGGATTTGAAGCTTAAAAGCAGCTGCGAATCAGACCTCAAC[GAAGAAGAAGAAGAA]TGGAGTGAAACAAACAGTAGCAGCAGAACCAGAAAACAGAGATG	AGCCAATTCTGTAATGGGTTTG	60.237	CATCTCTGTTTTCTGGTTCTGCT	59.936	134
CL11703.Contig3_All_6014_4	GAAGAAGAAGAAGAA	GAA(3*5)	366	15	AGCCAATTCTGTAATGGGTTTGGGCTGGAAAGAGAGGATTTGAAGCTTAAAAGCAGCTGCGAATCAGACCTCAAC[GAAGAAGAAGAAGAA]TGGAGTGAAACAAACAGTAGCAGCAGAA	AGCCAATTCTGTAATGGGTTTG	60.237	TTCTGCTGCTACTGTTTGTTTCA	60.102	118
CL11703.Contig3_All_6014_5	GAAGAAGAAGAAGAA	GAA(3*5)	366	15	AGCCAATTCTGTAATGGGTTTGGGCTGGAAAGAGAGGATTTGAAGCTTAAAAGCAGCTGCGAATCAGACCTCAAC[GAAGAAGAAGAAGAA]TGGAGTGAAACAAACAGTAGCAGCAGAACC	AGCCAATTCTGTAATGGGTTTG	60.237	GGTTCTGCTGCTACTGTTTGTTT	59.874	120
CL11763.Contig1_All_6020_1	ATAAATAAATAAATAAATAA	ATAA(4*5)	642	20	AACTATCTGACTCAGTTGCCTCGCCACGGCACGGGTCACCGATCTCCGCCGCCCCGCCCCTTGAACTCGCAGAGAAATATCGTCACAGCCTCAGTTTTTAACC[ATAAATAAATAAATAAATAA]CCCGATCGGACAAGCCCTTAGAGAAAACGTT	AACTATCTGACTCAGTTGCCTCG	59.957	AACGTTTTCTCTAAGGGCTTGTC	60.172	154
CL11763.Contig1_All_6020_2	ATAAATAAATAAATAAATAA	ATAA(4*5)	642	20	AACTCGCAGAGAAATATCGTCACAGCCTCAGTTTTTAACC[ATAAATAAATAAATAAATAA]CCCGATCGGACAAGCCCTTAGAGAAAACGTTTGATCTTGTGTGGAGTGATTCTGGT	AACTCGCAGAGAAATATCGTCAC	59.803	ACCAGAATCACTCCACACAAGAT	59.915	116
CL11763.Contig1_All_6020_3	ATAAATAAATAAATAAATAA	ATAA(4*5)	642	20	AACTATCTGACTCAGTTGCCTCGCCACGGCACGGGTCACCGATCTCCGCCGCCCCGCCCCTTGAACTCGCAGAGAAATATCGTCACAGCCTCAGTTTTTAACC[ATAAATAAATAAATAAATAA]CCCGATCGGACAAGCCCTTAGAGAAAACGTTT	AACTATCTGACTCAGTTGCCTCG	59.957	AAACGTTTTCTCTAAGGGCTTGT	59.732	155
CL11763.Contig1_All_6020_4	ATAAATAAATAAATAAATAA	ATAA(4*5)	642	20	AACTATCTGACTCAGTTGCCTCGCCACGGCACGGGTCACCGATCTCCGCCGCCCCGCCCCTTGAACTCGCAGAGAAATATCGTCACAGCCTCAGTTTTTAACC[ATAAATAAATAAATAAATAA]CCCGATCGGACAAGCCCTTAGAGAAAACGTTTGAT	AACTATCTGACTCAGTTGCCTCG	59.957	ATCAAACGTTTTCTCTAAGGGCT	59.697	158
CL11763.Contig1_All_6020_5	ATAAATAAATAAATAAATAA	ATAA(4*5)	642	20	TTGAACTCGCAGAGAAATATCGTCACAGCCTCAGTTTTTAACC[ATAAATAAATAAATAAATAA]CCCGATCGGACAAGCCCTTAGAGAAAACGTTTGATCTTGTGTGGAGTGATTCTGGT	TTGAACTCGCAGAGAAATATCGT	60.27	ACCAGAATCACTCCACACAAGAT	59.915	119
CL11767.Contig3_All_6027_1	GATGATGATGATGAT	GAT(3*5)	691	15	GATCCTGAGAATGTTCGACTCAAAGGGTGACTTGTAAGAAACCTCTGTAGATAAATTTCTACTGATATAAGAAAATGCATCATGAAATAAGAAACACTTTGGCTGGCCAAAAC[GATGATGATGATGAT]GGAACTGATTTCTGAGTGACGTTGGATGAC	GATCCTGAGAATGTTCGACTCAA	60.625	GTCATCCAACGTCACTCAGAAAT	60.417	158
CL11767.Contig3_All_6027_2	GATGATGATGATGAT	GAT(3*5)	691	15	GATCCTGAGAATGTTCGACTCAAAGGGTGACTTGTAAGAAACCTCTGTAGATAAATTTCTACTGATATAAGAAAATGCATCATGAAATAAGAAACACTTTGGCTGGCCAAAAC[GATGATGATGATGAT]GGAACTGATTTCTGAGTGACGTTGGAT	GATCCTGAGAATGTTCGACTCAA	60.625	ATCCAACGTCACTCAGAAATCAG	60.543	155
CL11767.Contig3_All_6027_3	GATGATGATGATGAT	GAT(3*5)	691	15	TCCTGAGAATGTTCGACTCAAAGGGTGACTTGTAAGAAACCTCTGTAGATAAATTTCTACTGATATAAGAAAATGCATCATGAAATAAGAAACACTTTGGCTGGCCAAAAC[GATGATGATGATGAT]GGAACTGATTTCTGAGTGACGTTGGATGAC	TCCTGAGAATGTTCGACTCAAAG	60.778	GTCATCCAACGTCACTCAGAAAT	60.417	156
CL11767.Contig3_All_6027_4	GATGATGATGATGAT	GAT(3*5)	691	15	GATCCTGAGAATGTTCGACTCAAAGGGTGACTTGTAAGAAACCTCTGTAGATAAATTTCTACTGATATAAGAAAATGCATCATGAAATAAGAAACACTTTGGCTGGCCAAAAC[GATGATGATGATGAT]GGAACTGATTTCTGAGTGACGTTGG	GATCCTGAGAATGTTCGACTCAA	60.625	CCAACGTCACTCAGAAATCAGTT	60.574	153
CL11767.Contig3_All_6027_5	GATGATGATGATGAT	GAT(3*5)	691	15	GGGTGACTTGTAAGAAACCTCTGTAGATAAATTTCTACTGATATAAGAAAATGCATCATGAAATAAGAAACACTTTGGCTGGCCAAAAC[GATGATGATGATGAT]GGAACTGATTTCTGAGTGACGTTGGATGAC	GGGTGACTTGTAAGAAACCTCTG	59.199	GTCATCCAACGTCACTCAGAAAT	60.417	134
CL11781.Contig1_All_6030_4	TGTTGTTGTTGTTGT	TGT(3*5)	2198	15	TCATCCGGAAGAACTTCAATAGA[TGTTGTTGTTGTTGT]ATCGCGTGTGAGCACAAACGGGGCATTAACACGAGCCCTCTTGCTGGGAGGGAAATAGACGTCACCATGATCAATCGAAAGAAAGAGATCAGATTCCTTCAGATTCGGATATAGTTTCCCTG	TCATCCGGAAGAACTTCAATAGAT	60.321	CAGGGAAACTATATCCGAATCTG	59.026	160
CL11792.Contig1_All_6039_4	AGAAGAAGAAGAAGA	AGA(3*5)	399	15	TACATGGGTTACTGGGTTAGGTGGGATAACTCGCCCAACCGCCAATTGATTCACGAGATTTTGGAAGCTTATGAAGATGGGATTTTTAATC[AGAAGAAGAAGAAGA]ACCAGAATCAGAAGAAGAAGAGGAACGGGAAGATGAAGAGTGATA	TACATGGGTTACTGGGTTAGGTG	60.042	TATCACTCTTCATCTTCCCGTTC	59.607	151
CL11792.Contig1_All_6039_5	AGAAGAAGAAGAAGA	AGA(3*5)	399	15	GGAAGCTTATGAAGATGGGATTTTTAATC[AGAAGAAGAAGAAGA]ACCAGAATCAGAAGAAGAAGAGGAACGGGAAGATGAAGAGTGATAAAGGGAAGCTTGTTTTTCACGCGCCGGATAGAACAGAGGCGATTGGAATT	GGAAGCTTATGAAGATGGGATTT	59.833	AATTCCAATCGCCTCTGTTCTAT	60.335	139
CL11792.Contig1_All_6040_1	TCTTCTTCTTCTTCT	TCT(3*5)	696	15	GGGAGTGTGAAACAAAATTTGAACTTTCTTTTCTGTTTCAC[TCTTCTTCTTCTTCT]TCAAGGTTAGAAAAACTCCATTCTTGTAAAAGATGAAACCATTCAAGCTCTGA	GGGAGTGTGAAACAAAATTTGAA	60.243	TCAGAGCTTGAATGGTTTCATCT	60.256	109
CL11792.Contig1_All_6040_2	TCTTCTTCTTCTTCT	TCT(3*5)	696	15	GGGAGTGTGAAACAAAATTTGAACTTTCTTTTCTGTTTCAC[TCTTCTTCTTCTTCT]TCAAGGTTAGAAAAACTCCATTCTTGTAAAAGATGAAACCATTCAAGCTCTGAT	GGGAGTGTGAAACAAAATTTGAA	60.243	ATCAGAGCTTGAATGGTTTCATC	59.612	110
CL11792.Contig1_All_6040_3	TCTTCTTCTTCTTCT	TCT(3*5)	696	15	GGAAAATTGTGAGCTTTATTGGAGAAAAGATTTGGGGGATTTGGGGAGTGTGAAACAAAATTTGAACTTTCTTTTCTGTTTCAC[TCTTCTTCTTCTTCT]TCAAGGTTAGAAAAACTCCATTCTTGTAAAAGATGAAACCATTCAAGCTCTG	GGAAAATTGTGAGCTTTATTGGA	59.512	CAGAGCTTGAATGGTTTCATCTT	59.776	151
CL11792.Contig1_All_6040_4	TCTTCTTCTTCTTCT	TCT(3*5)	696	15	TTTATTGGAGAAAAGATTTGGGGGATTTGGGGAGTGTGAAACAAAATTTGAACTTTCTTTTCTGTTTCAC[TCTTCTTCTTCTTCT]TCAAGGTTAGAAAAACTCCATTCTTGTAAAAGATGAAACCATTCAAGCTCTG	TTTATTGGAGAAAAGATTTGGGG	60.494	CAGAGCTTGAATGGTTTCATCTT	59.776	137
CL11792.Contig1_All_6040_5	TCTTCTTCTTCTTCT	TCT(3*5)	696	15	GGAAAATTGTGAGCTTTATTGGAGAAAAGATTTGGGGGATTTGGGGAGTGTGAAACAAAATTTGAACTTTCTTTTCTGTTTCAC[TCTTCTTCTTCTTCT]TCAAGGTTAGAAAAACTCCATTCTTGTAAAAGATGAAACCATTCAAGCTCTGA	GGAAAATTGTGAGCTTTATTGGA	59.512	TCAGAGCTTGAATGGTTTCATCT	60.256	152
CL11802.Contig1_All_6041_1	GATGATGATGATGAT	GAT(3*5)	1111	15	GCATCCTGTTTTTCGACACTAACGTCGACGACGGCGTC[GATGATGATGATGAT]CTCTTGTTCTTCCTTGAAGCACCCCCGACAGGAATATTCCTCAAAGAACCACCCTCAGTCCAATACCTTTTA	GCATCCTGTTTTTCGACACTAAC	60.055	TAAAAGGTATTGGACTGAGGGTG	59.42	125
CL11802.Contig1_All_6041_2	GATGATGATGATGAT	GAT(3*5)	1111	15	GCATCCTGTTTTTCGACACTAACGTCGACGACGGCGTC[GATGATGATGATGAT]CTCTTGTTCTTCCTTGAAGCACCCCCGACAGGAATATTCCTCAAAGAACCACCCTCAGTCCAATACCTTTTACA	GCATCCTGTTTTTCGACACTAAC	60.055	TGTAAAAGGTATTGGACTGAGGG	59.42	127
CL11802.Contig1_All_6041_3	GATGATGATGATGAT	GAT(3*5)	1111	15	GCATCCTGTTTTTCGACACTAACGTCGACGACGGCGTC[GATGATGATGATGAT]CTCTTGTTCTTCCTTGAAGCACCCCCGACAGGAATATTCCTCAAAGAACCACCCTCAGTCCAATAC	GCATCCTGTTTTTCGACACTAAC	60.055	GTATTGGACTGAGGGTGGTTCTT	60.63	119
CL11802.Contig1_All_6041_4	GATGATGATGATGAT	GAT(3*5)	1111	15	GCATCCTGTTTTTCGACACTAACGTCGACGACGGCGTC[GATGATGATGATGAT]CTCTTGTTCTTCCTTGAAGCACCCCCGACAGGAATATTCCTCAAAGAACCACCCTCAGTCCAATA	GCATCCTGTTTTTCGACACTAAC	60.055	TATTGGACTGAGGGTGGTTCTTT	61.082	118
CL11802.Contig1_All_6041_5	GATGATGATGATGAT	GAT(3*5)	1111	15	GCATCCTGTTTTTCGACACTAACGTCGACGACGGCGTC[GATGATGATGATGAT]CTCTTGTTCTTCCTTGAAGCACCCCCGACAGGAATATTCCTCAAAGAACCACCCTCAGTCCAATA	GCATCCTGTTTTTCGACACTAAC	60.055	TATTGGACTGAGGGTGGTTCTT	59.864	118
CL11802.Contig2_All_6042_1	CATCATCATCATCAT	CAT(3*5)	370	15	TGCTTCAAGGAAGAACAAGAGACCAG[CATCATCATCATCAT]CGCCGTCGTCGTCTTCAGTATTGAAGAACAAGATGCATCACGATAATCTGGTGGTGAATCCGCCGCCTAAGGTGGTTATTGGAGAAGGG	TGCTTCAAGGAAGAACAAGAGAC	60.047	CCCTTCTCCAATAACCACCTTAG	60.23	130
CL11802.Contig2_All_6042_2	CATCATCATCATCAT	CAT(3*5)	370	15	GTGCTTCAAGGAAGAACAAGAGACCAG[CATCATCATCATCAT]CGCCGTCGTCGTCTTCAGTATTGAAGAACAAGATGCATCACGATAATCTGGTGGTGAATCCGCCGCCTAAGGTGGTTATTGGAGAAGGG	GTGCTTCAAGGAAGAACAAGAGA	60.047	CCCTTCTCCAATAACCACCTTAG	60.23	131
CL11802.Contig2_All_6042_3	CATCATCATCATCAT	CAT(3*5)	370	15	TTCAAGGAAGAACAAGAGACCAG[CATCATCATCATCAT]CGCCGTCGTCGTCTTCAGTATTGAAGAACAAGATGCATCACGATAATCTGGTGGTGAATCCGCCGCCTAAGGTGGTTATTGGAGAAGGG	TTCAAGGAAGAACAAGAGACCAG	59.908	CCCTTCTCCAATAACCACCTTAG	60.23	127
CL11802.Contig2_All_6042_4	CATCATCATCATCAT	CAT(3*5)	370	15	CTTCAAGGAAGAACAAGAGACCAG[CATCATCATCATCAT]CGCCGTCGTCGTCTTCAGTATTGAAGAACAAGATGCATCACGATAATCTGGTGGTGAATCCGCCGCCTAAGGTGGTTATTGGAGAAGGG	CTTCAAGGAAGAACAAGAGACCA	59.908	CCCTTCTCCAATAACCACCTTAG	60.23	128
CL11802.Contig2_All_6042_5	CATCATCATCATCAT	CAT(3*5)	370	15	TGCTTCAAGGAAGAACAAGAGACCAG[CATCATCATCATCAT]CGCCGTCGTCGTCTTCAGTATTGAAGAACAAGATGCATCACGATAATCTGGTGGTGAATCCGCCGCCTAAGGTGGTTATTGGAGAAG	TGCTTCAAGGAAGAACAAGAGAC	60.047	CTTCTCCAATAACCACCTTAGGC	60.357	128
CL11804.Contig3_All_6044_1	GAGGAGGAGGAGGAG	GAG(3*5)	984	15	GATTGTTGAAGATGGAGGATGACCCTTCTCTTGATGATCTCTTATTATGATCACTATTTGTCTTAGGAA[GAGGAGGAGGAGGAG]GGCTGCTCTTTCGGGCAATAGGTGTAGGAGTTGTTG	GATTGTTGAAGATGGAGGATGAC	59.825	CAACAACTCCTACACCTATTGCC	59.941	120
CL11804.Contig3_All_6044_2	GAGGAGGAGGAGGAG	GAG(3*5)	984	15	ATGATTGTTGAAGATGGAGGATGACCCTTCTCTTGATGATCTCTTATTATGATCACTATTTGTCTTAGGAA[GAGGAGGAGGAGGAG]GGCTGCTCTTTCGGGCAATAGGTGTAGGAGTTGTTG	ATGATTGTTGAAGATGGAGGATG	60.201	CAACAACTCCTACACCTATTGCC	59.941	122
CL11804.Contig3_All_6044_3	GAGGAGGAGGAGGAG	GAG(3*5)	984	15	AGGATGACCCTTCTCTTGATGATCTCTTATTATGATCACTATTTGTCTTAGGAA[GAGGAGGAGGAGGAG]GGCTGCTCTTTCGGGCAATAGGTGTAGGAGTTGTTG	AGGATGACCCTTCTCTTGATGAT	60.331	CAACAACTCCTACACCTATTGCC	59.941	105
CL11804.Contig3_All_6044_4	GAGGAGGAGGAGGAG	GAG(3*5)	984	15	GGCCTTCTGTTGTTTGGTAAATATGATTGTTGAAGATGGAGGATGACCCTTCTCTTGATGATCTCTTATTATGATCACTATTTGTCTTAGGAA[GAGGAGGAGGAGGAG]GGCTGCTCTTTCGGGCAATAGGTGTAGGAGTTGTTG	GGCCTTCTGTTGTTTGGTAAATA	59.445	CAACAACTCCTACACCTATTGCC	59.941	144
CL11804.Contig3_All_6044_5	GAGGAGGAGGAGGAG	GAG(3*5)	984	15	TGACCCTTCTCTTGATGATCTCTTATTATGATCACTATTTGTCTTAGGAA[GAGGAGGAGGAGGAG]GGCTGCTCTTTCGGGCAATAGGTGTAGGAGTTGTTG	TGACCCTTCTCTTGATGATCTCT	59.337	CAACAACTCCTACACCTATTGCC	59.941	101
CL11810.Contig2_All_6045_1	CATCATCATCATCAT	CAT(3*5)	834	15	AATCTTGGTGATGCCAAATCTAAGGATGAAATAAAGTCAAGAGACATTGGATCTGTAACATCTCTAC[CATCATCATCATCAT]CTCCATTAAAGAGGAAGAGTAAGAAAAAGGTGGAAGAAGCA	AATCTTGGTGATGCCAAATCTAA	59.857	TGCTTCTTCCACCTTTTTCTTAC	58.983	123
CL11810.Contig2_All_6045_2	CATCATCATCATCAT	CAT(3*5)	834	15	AATCTTGGTGATGCCAAATCTAAGGATGAAATAAAGTCAAGAGACATTGGATCTGTAACATCTCTAC[CATCATCATCATCAT]CTCCATTAAAGAGGAAGAGTAAGAAAAAGGTGGAAGAAGCAC	AATCTTGGTGATGCCAAATCTAA	59.857	GTGCTTCTTCCACCTTTTTCTTA	58.983	124
CL11810.Contig2_All_6045_3	CATCATCATCATCAT	CAT(3*5)	834	15	AAATCTTGGTGATGCCAAATCTAAGGATGAAATAAAGTCAAGAGACATTGGATCTGTAACATCTCTAC[CATCATCATCATCAT]CTCCATTAAAGAGGAAGAGTAAGAAAAAGGTGGAAGAAGCA	AAATCTTGGTGATGCCAAATCTA	59.857	TGCTTCTTCCACCTTTTTCTTAC	58.983	124
CL11810.Contig2_All_6045_4	CATCATCATCATCAT	CAT(3*5)	834	15	AAATCTTGGTGATGCCAAATCTAAGGATGAAATAAAGTCAAGAGACATTGGATCTGTAACATCTCTAC[CATCATCATCATCAT]CTCCATTAAAGAGGAAGAGTAAGAAAAAGGTGGAAGAAGCAC	AAATCTTGGTGATGCCAAATCTA	59.857	GTGCTTCTTCCACCTTTTTCTTA	58.983	125
CL11810.Contig2_All_6045_5	CATCATCATCATCAT	CAT(3*5)	834	15	GTGATGCCAAATCTAAGGATGAAATAAAGTCAAGAGACATTGGATCTGTAACATCTCTAC[CATCATCATCATCAT]CTCCATTAAAGAGGAAGAGTAAGAAAAAGGTGGAAGAAGCACCGGCTATTTCTGGGCAAACGGGTCCTGAAACAAGAGTTGAGGT	GTGATGCCAAATCTAAGGATGAA	60.326	ACCTCAACTCTTGTTTCAGGACC	60.916	160
CL1181.Contig4_All_1248_1	GAAGAAGAAGAAGAA	GAA(3*5)	640	15	GGTCAGCAATTAGCAGGATTATGTCGGTACAGGATCAAGCCGCCCAACCATCAACACCGTCAGCAGCGGT[GAAGAAGAAGAAGAA]GGAGAAGGCAGAAACCCCGTTGTTTTTGGCTGCCAAGTCGGGAATCAGTGTAATTGTGGAAGAAATTCTGCG	GGTCAGCAATTAGCAGGATTATG	60.003	CGCAGAATTTCTTCCACAATTAC	60.017	157
CL1181.Contig4_All_1248_2	GAAGAAGAAGAAGAA	GAA(3*5)	640	15	GGATTATGTCGGTACAGGATCAAGCCGCCCAACCATCAACACCGTCAGCAGCGGT[GAAGAAGAAGAAGAA]GGAGAAGGCAGAAACCCCGTTGTTTTTGGCTGCCAAGTCGGGAATCAGTGTAATTGTGGAAGAAATTCTGCG	GGATTATGTCGGTACAGGATCAA	60.089	CGCAGAATTTCTTCCACAATTAC	60.017	142
CL1181.Contig4_All_1248_3	GAAGAAGAAGAAGAA	GAA(3*5)	640	15	GGTCAGCAATTAGCAGGATTATGTCGGTACAGGATCAAGCCGCCCAACCATCAACACCGTCAGCAGCGGT[GAAGAAGAAGAAGAA]GGAGAAGGCAGAAACCCCGTTGTTTTTGGCTGCCAAGTCGGGAATCAGTGTAATTGTGGAAG	GGTCAGCAATTAGCAGGATTATG	60.003	CTTCCACAATTACACTGATTCCC	59.755	147
CL1181.Contig4_All_1248_4	GAAGAAGAAGAAGAA	GAA(3*5)	640	15	AGGATTATGTCGGTACAGGATCAAGCCGCCCAACCATCAACACCGTCAGCAGCGGT[GAAGAAGAAGAAGAA]GGAGAAGGCAGAAACCCCGTTGTTTTTGGCTGCCAAGTCGGGAATCAGTGTAATTGTGGAAGAAATTCTGCG	AGGATTATGTCGGTACAGGATCA	59.739	CGCAGAATTTCTTCCACAATTAC	60.017	143
CL1181.Contig4_All_1248_5	GAAGAAGAAGAAGAA	GAA(3*5)	640	15	GGATTATGTCGGTACAGGATCAAGCCGCCCAACCATCAACACCGTCAGCAGCGGT[GAAGAAGAAGAAGAA]GGAGAAGGCAGAAACCCCGTTGTTTTTGGCTGCCAAGTCGGGAATCAGTGTAATTGTGGAAG	GGATTATGTCGGTACAGGATCAA	60.089	CTTCCACAATTACACTGATTCCC	59.755	132
CL11820.Contig1_All_6046_1	CTCCTCCTCCTCCTC	CTC(3*5)	353	15	ACAGACTCATGAACCCATCTCACCAAAT[CTCCTCCTCCTCCTC]CTGCACTTGGGTCTTTACCCGTCAAAAGTTCAAAGAGCAGGACGCCAAAGCTGTACACATCCGCCTTTTCTGTCAACTGTCCATGGGCTAGGTACTCTGGAGCCATAT	ACAGACTCATGAACCCATCTCAC	60.429	ATATGGCTCCAGAGTACCTAGCC	60.024	151
CL11820.Contig1_All_6046_2	CTCCTCCTCCTCCTC	CTC(3*5)	353	15	CAACACTCGAGGGTACTTGTCTTTAACAGCAACAGACTCATGAACCCATCTCACCAAAT[CTCCTCCTCCTCCTC]CTGCACTTGGGTCTTTACCCGTCAAAAGTTCAAAGAG	CAACACTCGAGGGTACTTGTCTT	59.728	CTCTTTGAACTTTTGACGGGTAA	59.69	111
CL11820.Contig1_All_6046_3	CTCCTCCTCCTCCTC	CTC(3*5)	353	15	ACAGACTCATGAACCCATCTCACCAAAT[CTCCTCCTCCTCCTC]CTGCACTTGGGTCTTTACCCGTCAAAAGTTCAAAGAG	ACAGACTCATGAACCCATCTCAC	60.429	CTCTTTGAACTTTTGACGGGTAA	59.69	80
CL11820.Contig1_All_6046_4	CTCCTCCTCCTCCTC	CTC(3*5)	353	15	CAACACTCGAGGGTACTTGTCTTTAACAGCAACAGACTCATGAACCCATCTCACCAAAT[CTCCTCCTCCTCCTC]CTGCACTTGGGTCTTTACCCGTCAAAAGTTCAAAGAGCAGGAC	CAACACTCGAGGGTACTTGTCTT	59.728	GTCCTGCTCTTTGAACTTTTGAC	59.446	117
CL11820.Contig1_All_6046_5	CTCCTCCTCCTCCTC	CTC(3*5)	353	15	CGAGGGTACTTGTCTTTAACAGCAACAGACTCATGAACCCATCTCACCAAAT[CTCCTCCTCCTCCTC]CTGCACTTGGGTCTTTACCCGTCAAAAGTTCAAAGAG	CGAGGGTACTTGTCTTTAACAGC	59.377	CTCTTTGAACTTTTGACGGGTAA	59.69	104
CL11840.Contig2_All_6048_1	AAGAAGAAGAAGAAGAAG	AAG(3*6)	223	18	TCCCGAAATCTGCTAATATGAAGAAAAAGAAAGATGGAGCTAAGCTAAATAATCTGGAGGAGCATGTTGTTACTGATGATCAGGAGAAGACA[AAGAAGAAGAAGAAGAAG]AAAGATAAGGCAGAGAAAGGAGGGGAAGAGTTAGCCAATGTGTCTG	TCCCGAAATCTGCTAATATGAAG	59.616	CAGACACATTGGCTAACTCTTCC	60.178	156
CL11840.Contig2_All_6048_2	AAGAAGAAGAAGAAGAAG	AAG(3*6)	223	18	CTCCCGAAATCTGCTAATATGAAGAAAAAGAAAGATGGAGCTAAGCTAAATAATCTGGAGGAGCATGTTGTTACTGATGATCAGGAGAAGACA[AAGAAGAAGAAGAAGAAG]AAAGATAAGGCAGAGAAAGGAGGGGAAGAGTTAGCCAATGTGTCTG	CTCCCGAAATCTGCTAATATGAA	59.616	CAGACACATTGGCTAACTCTTCC	60.178	157
CL11840.Contig2_All_6048_5	AAGAAGAAGAAGAAGAAG	AAG(3*6)	223	18	AATCTGGAGGAGCATGTTGTTACTGATGATCAGGAGAAGACA[AAGAAGAAGAAGAAGAAG]AAAGATAAGGCAGAGAAAGGAGGGGAAGAGTTAGCCAATGTGTCTG	AATCTGGAGGAGCATGTTGTTAC	59.539	CAGACACATTGGCTAACTCTTCC	60.178	106
CL11847.Contig3_All_6051_1	AGGAGGAGGAGGAGGAGG	AGG(3*6)	835	18	TACAATTCCCAGAGAAATAGGCAGAAGCAGGATGAACA[AGGAGGAGGAGGAGGAGG]GCTTAAGAAGCTATACGGACGTGGGCGTAGAGGAAGCAGCAGATTGACAAGCTCTTCTTCCTCTTCATCTTCC	TACAATTCCCAGAGAAATAGGCA	59.977	GGAAGATGAAGAGGAAGAAGAGC	59.981	129
CL11847.Contig3_All_6051_2	AGGAGGAGGAGGAGGAGG	AGG(3*6)	835	18	TCAGATCCTACAATTCCCAGAGAAATAGGCAGAAGCAGGATGAACA[AGGAGGAGGAGGAGGAGG]GCTTAAGAAGCTATACGGACGTGGGCGTAGAGGAAGCAGCAGATTGACAAGCTCTTCTTCCTCTTCATCTTCC	TCAGATCCTACAATTCCCAGAGA	60.082	GGAAGATGAAGAGGAAGAAGAGC	59.981	137
CL11847.Contig3_All_6051_3	AGGAGGAGGAGGAGGAGG	AGG(3*6)	835	18	TACAATTCCCAGAGAAATAGGCAGAAGCAGGATGAACA[AGGAGGAGGAGGAGGAGG]GCTTAAGAAGCTATACGGACGTGGGCGTAGAGGAAGCAGCAGATTGACAAGCTCTTCTTCCTCTTCATCTTCCCAT	TACAATTCCCAGAGAAATAGGCA	59.977	ATGGGAAGATGAAGAGGAAGAAG	60.082	132
CL11847.Contig3_All_6051_4	AGGAGGAGGAGGAGGAGG	AGG(3*6)	835	18	AGAGAAATAGGCAGAAGCAGGATGAACA[AGGAGGAGGAGGAGGAGG]GCTTAAGAAGCTATACGGACGTGGGCGTAGAGGAAGCAGCAGATTGACAAGCTCTTCTTCCTCTTCATCTTCC	AGAGAAATAGGCAGAAGCAGGAT	59.9	GGAAGATGAAGAGGAAGAAGAGC	59.981	119
CL11847.Contig3_All_6051_5	AGGAGGAGGAGGAGGAGG	AGG(3*6)	835	18	ATTCCCAGAGAAATAGGCAGAAGCAGGATGAACA[AGGAGGAGGAGGAGGAGG]GCTTAAGAAGCTATACGGACGTGGGCGTAGAGGAAGCAGCAGATTGACAAGCTCTTCTTCCTCTTCATCTTCC	ATTCCCAGAGAAATAGGCAGAAG	60.102	GGAAGATGAAGAGGAAGAAGAGC	59.981	125
CL11861.Contig9_All_6060_1	GAGAGAGAGAGA	GA(2*6)	858	12	AACTCAAAAGTGAATTGAAGGCAGTACAAAAAGAAAGGAAGG[GAGAGAGAGAGA]GTCCCTTCATTTTAGGAACAGAGCGGGAGGCAGGAAGAAGATGACCTTCCCCCTTCCCTCCGATTCCATTATGCTCCACGACAGCTCCAAATCTTATTT	AACTCAAAAGTGAATTGAAGGCA	60.156	AAATAAGATTTGGAGCTGTCGTG	59.68	153
CL11861.Contig9_All_6060_2	GAGAGAGAGAGA	GA(2*6)	858	12	TGAAGGCAGTACAAAAAGAAAGGAAGG[GAGAGAGAGAGA]GTCCCTTCATTTTAGGAACAGAGCGGGAGGCAGGAAGAAGATGACCTTCCCCCTTCCCTCCGATTCCATTATGCTCCACGACAGCTCCAAATCTTATTT	TGAAGGCAGTACAAAAAGAAAGG	59.815	AAATAAGATTTGGAGCTGTCGTG	59.68	138
CL11861.Contig9_All_6060_3	GAGAGAGAGAGA	GA(2*6)	858	12	CTCAAAAGTGAATTGAAGGCAGTACAAAAAGAAAGGAAGG[GAGAGAGAGAGA]GTCCCTTCATTTTAGGAACAGAGCGGGAGGCAGGAAGAAGATGACCTTCCCCCTTCCCTCCGATTCCATTATGCTCCACGACAGCTCCAAATCTTATTT	CTCAAAAGTGAATTGAAGGCAGT	59.812	AAATAAGATTTGGAGCTGTCGTG	59.68	151
CL11861.Contig9_All_6060_4	GAGAGAGAGAGA	GA(2*6)	858	12	ACTCAAAAGTGAATTGAAGGCAGTACAAAAAGAAAGGAAGG[GAGAGAGAGAGA]GTCCCTTCATTTTAGGAACAGAGCGGGAGGCAGGAAGAAGATGACCTTCCCCCTTCCCTCCGATTCCATTATGCTCCACGACAGCTCCAAATCTTATTT	ACTCAAAAGTGAATTGAAGGCAG	59.812	AAATAAGATTTGGAGCTGTCGTG	59.68	152
CL11867.Contig2_All_6063_2	AGAGAGAGAGAG	AG(2*6)	279	12	TCTTCTAGCTCGTGGTCTGATTCTGTGCCTGGAGAAGCA[AGAGAGAGAGAG]AAGAAGGAGGAGGGGAGGAGGCGTTTCGAGAAGGTTTTAGGCATGAAATGGTT	TCTTCTAGCTCGTGGTCTGATTC	60.033	AACCATTTCATGCCTAAAACCTT	60.12	104
CL11867.Contig2_All_6063_4	AGAGAGAGAGAG	AG(2*6)	279	12	TCTTCTAGCTCGTGGTCTGATTCTGTGCCTGGAGAAGCA[AGAGAGAGAGAG]AAGAAGGAGGAGGGGAGGAGGCGTTTCGAGAAGGTTTTAGGCATGAAATGGTTGAAGGAAAGGTCTGTATGTCTCGAGA	TCTTCTAGCTCGTGGTCTGATTC	60.033	TCTCGAGACATACAGACCTTTCC	59.765	130
CL11895.Contig3_All_6067_2	TGATGATGATGATGA	TGA(3*5)	1008	15	GCCCTTGTTCAAACAACAATATCTACCATGTTCAAGAAAGTAGAGGAAAAGGTTAAAGT[TGATGATGATGATGA]CGACGATATTGAAGAATTTTCAAGCCCTTCAAAGGAAGATAATGA	GCCCTTGTTCAAACAACAATATC	59.771	TCATTATCTTCCTTTGAAGGGCT	60.43	119
CL11895.Contig3_All_6067_3	TGATGATGATGATGA	TGA(3*5)	1008	15	GCCCTTGTTCAAACAACAATATCTACCATGTTCAAGAAAGTAGAGGAAAAGGTTAAAGT[TGATGATGATGATGA]CGACGATATTGAAGAATTTTCAAGCCCTTCAAAGGAAGATAATGAA	GCCCTTGTTCAAACAACAATATC	59.771	TTCATTATCTTCCTTTGAAGGGC	60.754	120
CL11895.Contig3_All_6067_4	TGATGATGATGATGA	TGA(3*5)	1008	15	GTGCCCTTGTTCAAACAACAATATCTACCATGTTCAAGAAAGTAGAGGAAAAGGTTAAAGT[TGATGATGATGATGA]CGACGATATTGAAGAATTTTCAAGCCCTTCAAAGGAAGATAAT	GTGCCCTTGTTCAAACAACAATA	61.131	ATTATCTTCCTTTGAAGGGCTTG	59.982	119
CL11895.Contig3_All_6067_5	TGATGATGATGATGA	TGA(3*5)	1008	15	TGCCCTTGTTCAAACAACAATATCTACCATGTTCAAGAAAGTAGAGGAAAAGGTTAAAGT[TGATGATGATGATGA]CGACGATATTGAAGAATTTTCAAGCCCTTCAAAGGAAGATAAT	TGCCCTTGTTCAAACAACAATA	60.389	ATTATCTTCCTTTGAAGGGCTTG	59.982	118
CL11920.Contig1_All_6070_1	ATGATGATGATGATG	ATG(3*5)	462	15	TCCTTACGACGTGTGAGATATGATCCGAAAAAGTACTACCTTTTTATGATATTATTCATAGATTTTGATTGTTATAAGTACC[ATGATGATGATGATG]GTGGGCAAGAAGGCAAGAGGCTTCATTGTTCATACTCA	TCCTTACGACGTGTGAGATATGA	59.646	TGAGTATGAACAATGAAGCCTCT	58.021	135
CL11920.Contig1_All_6070_2	ATGATGATGATGATG	ATG(3*5)	462	15	TCCTTACGACGTGTGAGATATGATCCGAAAAAGTACTACCTTTTTATGATATTATTCATAGATTTTGATTGTTATAAGTACC[ATGATGATGATGATG]GTGGGCAAGAAGGCAAGAGGCTTCATTGTTCATACTCAG	TCCTTACGACGTGTGAGATATGA	59.646	CTGAGTATGAACAATGAAGCCTCT	58.982	136
CL11920.Contig1_All_6070_3	ATGATGATGATGATG	ATG(3*5)	462	15	TCCTTACGACGTGTGAGATATGATCCGAAAAAGTACTACCTTTTTATGATATTATTCATAGATTTTGATTGTTATAAGTACC[ATGATGATGATGATG]GTGGGCAAGAAGGCAAGAGGCTTCATTGTTCATACTCAGT	TCCTTACGACGTGTGAGATATGA	59.646	ACTGAGTATGAACAATGAAGCCTCT	59.746	137
CL11920.Contig1_All_6070_4	ATGATGATGATGATG	ATG(3*5)	462	15	TCCTTACGACGTGTGAGATATGATCCGAAAAAGTACTACCTTTTTATGATATTATTCATAGATTTTGATTGTTATAAGTACC[ATGATGATGATGATG]GTGGGCAAGAAGGCAAGAGGCTTCATTGTT	TCCTTACGACGTGTGAGATATGA	59.646	AACAATGAAGCCTCTTGCCTT	60.256	127
CL11920.Contig1_All_6070_5	ATGATGATGATGATG	ATG(3*5)	462	15	ACGTGTGAGATATGATCCGAAAAAGTACTACCTTTTTATGATATTATTCATAGATTTTGATTGTTATAAGTACC[ATGATGATGATGATG]GTGGGCAAGAAGGCAAGAGGCTTCATTGTTCATACTCA	ACGTGTGAGATATGATCCGAAAA	60.736	TGAGTATGAACAATGAAGCCTCT	58.021	127
CL11923.Contig3_All_6071_1	ATCATCATCATCATCATC	ATC(3*6)	350	18	TGTTGATTTTCGGATTATCCATCCATTTTCTTGTTCTTCCCCAAAATGGT[ATCATCATCATCATCATC]ACCTTCATCACTATCAATTTCAGAGGGATTATGGTTTTCGAGGTTCTGA	TGTTGATTTTCGGATTATCCATC	60.035	TCAGAACCTCGAAAACCATAATC	59.493	117
CL11923.Contig3_All_6071_2	ATCATCATCATCATCATC	ATC(3*6)	350	18	ATTTTCGGATTATCCATCCATTTTCTTGTTCTTCCCCAAAATGGT[ATCATCATCATCATCATC]ACCTTCATCACTATCAATTTCAGAGGGATTATGGTTTTCGAGGTTCTGAAG	ATTTTCGGATTATCCATCCATTT	59.788	CTTCAGAACCTCGAAAACCATAA	59.654	114
CL11923.Contig3_All_6071_3	ATCATCATCATCATCATC	ATC(3*6)	350	18	GATTTTCGGATTATCCATCCATTTTCTTGTTCTTCCCCAAAATGGT[ATCATCATCATCATCATC]ACCTTCATCACTATCAATTTCAGAGGGATTATGGTTTTCGAGGTTCTGAAG	GATTTTCGGATTATCCATCCATT	60.23	CTTCAGAACCTCGAAAACCATAA	59.654	115
CL11923.Contig3_All_6071_4	ATCATCATCATCATCATC	ATC(3*6)	350	18	ATTTTCGGATTATCCATCCATTTTCTTGTTCTTCCCCAAAATGGT[ATCATCATCATCATCATC]ACCTTCATCACTATCAATTTCAGAGGGATTATGGTTTTCGAGGTTCTGA	ATTTTCGGATTATCCATCCATTT	59.788	TCAGAACCTCGAAAACCATAATC	59.493	112
CL11923.Contig3_All_6071_5	ATCATCATCATCATCATC	ATC(3*6)	350	18	GATTTTCGGATTATCCATCCATTTTCTTGTTCTTCCCCAAAATGGT[ATCATCATCATCATCATC]ACCTTCATCACTATCAATTTCAGAGGGATTATGGTTTTCGAGGTTCTGA	GATTTTCGGATTATCCATCCATT	60.23	TCAGAACCTCGAAAACCATAATC	59.493	113
CL11933.Contig1_All_6072_1	TCATCATCATCATCA	TCA(3*5)	368	15	CTTCTTGTCCTCCTCAGTTTCCTCCCCAAAGAAATCAAGGTCGTCG[TCATCATCATCATCA]TCTGCAGCAGGGGCATCCTTCTTTTCTTCGATGACTGAAGCT	CTTCTTGTCCTCCTCAGTTTCCT	60.279	AGCTTCAGTCATCGAAGAAAAGA	59.666	103
CL11933.Contig1_All_6072_2	TCATCATCATCATCA	TCA(3*5)	368	15	CTTCTTGTCCTCCTCAGTTTCCTCCCCAAAGAAATCAAGGTCGTCG[TCATCATCATCATCA]TCTGCAGCAGGGGCATCCTTCTTTTCTTCGATGACTGAAGCTGCTTCAGCAATGGAACCCTGGCCTCCTACTCTCACTCCCACAGATTTACCA	CTTCTTGTCCTCCTCAGTTTCCT	60.279	TGGTAAATCTGTGGGAGTGAGAG	60.534	154
CL11933.Contig1_All_6072_3	TCATCATCATCATCA	TCA(3*5)	368	15	CTTCTTGTCCTCCTCAGTTTCCTCCCCAAAGAAATCAAGGTCGTCG[TCATCATCATCATCA]TCTGCAGCAGGGGCATCCTTCTTTTCTTCGATGACTGAAGCTG	CTTCTTGTCCTCCTCAGTTTCCT	60.279	CAGCTTCAGTCATCGAAGAAAAG	60.539	104
CL11933.Contig1_All_6072_4	TCATCATCATCATCA	TCA(3*5)	368	15	CTTCTTGTCCTCCTCAGTTTCCTCCCCAAAGAAATCAAGGTCGTCG[TCATCATCATCATCA]TCTGCAGCAGGGGCATCCTTCTTTTCTTCGATGACTGAAGCTGCTTCAGCAATGGAACCCTGGCCTCCTACTCTCACTCCCACAGATTTACCAGGAAA	CTTCTTGTCCTCCTCAGTTTCCT	60.279	TTTCCTGGTAAATCTGTGGGAGT	61.082	159
CL11933.Contig1_All_6072_5	TCATCATCATCATCA	TCA(3*5)	368	15	CTTCTTGTCCTCCTCAGTTTCCTCCCCAAAGAAATCAAGGTCGTCG[TCATCATCATCATCA]TCTGCAGCAGGGGCATCCTTCTTTTCTTCGATGACTGAAGCTGCTTCAGCAATGGAACCCTGGCCTCCTACTCTCACTCCCACAGATTTACCAGGAA	CTTCTTGTCCTCCTCAGTTTCCT	60.279	TTCCTGGTAAATCTGTGGGAGT	59.864	158
CL11948.Contig1_All_6073_1	CCGCCGCCGCCGCCG	CCG(3*5)	457	15	CTCTTCTTGCAGAACTAGCATCCACCCCTTCCATAAATCCGCCTCTCCCTCCGCCAATCTTCCCC[CCGCCGCCGCCGCCG]CATATCTCCTCCTTCAAGCCGAGCATTGCGGTCATCGTCGCCGCGCTCACGACGATGTTCTCCCTCACATTTCTCCT	CTCTTCTTGCAGAACTAGCATCC	59.688	AGGAGAAATGTGAGGGAGAACAT	60.363	157
CL11948.Contig1_All_6073_2	CCGCCGCCGCCGCCG	CCG(3*5)	457	15	CCTCTTCTTGCAGAACTAGCATCCACCCCTTCCATAAATCCGCCTCTCCCTCCGCCAATCTTCCCC[CCGCCGCCGCCGCCG]CATATCTCCTCCTTCAAGCCGAGCATTGCGGTCATCGTCGCCGCGCTCACGACGATGTTCTCCCTCACATTTCTCCT	CCTCTTCTTGCAGAACTAGCATC	59.688	AGGAGAAATGTGAGGGAGAACAT	60.363	158
CL11948.Contig1_All_6073_3	CCGCCGCCGCCGCCG	CCG(3*5)	457	15	CTTCTTGCAGAACTAGCATCCACCCCTTCCATAAATCCGCCTCTCCCTCCGCCAATCTTCCCC[CCGCCGCCGCCGCCG]CATATCTCCTCCTTCAAGCCGAGCATTGCGGTCATCGTCGCCGCGCTCACGACGATGTTCTCCCTCACATTTCTCCT	CTTCTTGCAGAACTAGCATCCAC	60.438	AGGAGAAATGTGAGGGAGAACAT	60.363	155
CL11948.Contig1_All_6073_4	CCGCCGCCGCCGCCG	CCG(3*5)	457	15	CTCTTCTTGCAGAACTAGCATCCACCCCTTCCATAAATCCGCCTCTCCCTCCGCCAATCTTCCCC[CCGCCGCCGCCGCCG]CATATCTCCTCCTTCAAGCCGAGCATTGCGGTCATCGTCGCCGCGCTCACGACGATGTTCTCCCTCACATTTCTCCT	CTCTTCTTGCAGAACTAGCATCC	59.688	AGGAGAAATGTGAGGGAGAACA	60.11	157
CL11948.Contig1_All_6073_5	CCGCCGCCGCCGCCG	CCG(3*5)	457	15	CCTCTTCTTGCAGAACTAGCATCCACCCCTTCCATAAATCCGCCTCTCCCTCCGCCAATCTTCCCC[CCGCCGCCGCCGCCG]CATATCTCCTCCTTCAAGCCGAGCATTGCGGTCATCGTCGCCGCGCTCACGACGATGTTCTCCCTCACATTTCTCCT	CCTCTTCTTGCAGAACTAGCATC	59.688	AGGAGAAATGTGAGGGAGAACA	60.11	158
CL11965.Contig1_All_6078_1	GGCGGCGGCGGCGGCGGC	GGC(3*6)	527	18	CATTCGGGTCAATAATCTCTGTCGCCGTGGAAGAACCCTTTGCCGACGTACCTCTT[GGCGGCGGCGGCGGCGGC]TTTGACATAGAACCGGGAGGCTTTGGCGGCGGCGAAGCGGCAGGACCTTTCTTGTTAACC	CATTCGGGTCAATAATCTCTGTC	59.849	GGTTAACAAGAAAGGTCCTGCC	61.202	134
CL11965.Contig1_All_6078_2	GGCGGCGGCGGCGGCGGC	GGC(3*6)	527	18	GTCCATTCGGGTCAATAATCTCTGTCGCCGTGGAAGAACCCTTTGCCGACGTACCTCTT[GGCGGCGGCGGCGGCGGC]TTTGACATAGAACCGGGAGGCTTTGGCGGCGGCGAAGCGGCAGGACCTTTCTTGTTAACC	GTCCATTCGGGTCAATAATCTCT	60.555	GGTTAACAAGAAAGGTCCTGCC	61.202	137
CL11965.Contig1_All_6078_3	GGCGGCGGCGGCGGCGGC	GGC(3*6)	527	18	CATTCGGGTCAATAATCTCTGTCGCCGTGGAAGAACCCTTTGCCGACGTACCTCTT[GGCGGCGGCGGCGGCGGC]TTTGACATAGAACCGGGAGGCTTT	CATTCGGGTCAATAATCTCTGTC	59.849	AAAGCCTCCCGGTTCTATGT	59.962	98
CL11965.Contig1_All_6078_4	GGCGGCGGCGGCGGCGGC	GGC(3*6)	527	18	CATTCGGGTCAATAATCTCTGTCGCCGTGGAAGAACCCTTTGCCGACGTACCTCTT[GGCGGCGGCGGCGGCGGC]TTTGACATAGAACCGGGAGGCTTTGGCGGCGGCGAAGCGGCAGGACCTTTCTTGTTAACCGG	CATTCGGGTCAATAATCTCTGTC	59.849	CCGGTTAACAAGAAAGGTCCTG	62.044	136
CL11965.Contig1_All_6078_5	GGCGGCGGCGGCGGCGGC	GGC(3*6)	527	18	CATTCGGGTCAATAATCTCTGTCGCCGTGGAAGAACCCTTTGCCGACGTACCTCTT[GGCGGCGGCGGCGGCGGC]TTTGACATAGAACCGGGAGGCTTTGGCGGCGGCGAAGCGGCAGGACCTTTCTTGTTAAC	CATTCGGGTCAATAATCTCTGTC	59.849	GTTAACAAGAAAGGTCCTGCCG	62.176	133
CL11965.Contig2_All_6079_1	GGCGGCGGCGGCGGC	GGC(3*5)	576	15	GTCCATTCGAGTCAATCTCTGTCCCCGTGGAAGGAGCCTGCGCCGCCGTACCTCTTGGAGGTGGCGGCGGCGGCTTTGACGAAGATGTAGAACCGGGAGGCTTGGAATGT[GGCGGCGGCGGCGGC]GGAGCGGCAGGACCTTTCTTGTTAATCGG	GTCCATTCGAGTCAATCTCTGTC	60.132	CCGATTAACAAGAAAGGTCCTG	59.994	154
CL11965.Contig2_All_6079_2	GGCGGCGGCGGCGGC	GGC(3*5)	576	15	GTCCATTCGAGTCAATCTCTGTCCCCGTGGAAGGAGCCTGCGCCGCCGTACCTCTTGGAGGTGGCGGCGGCGGCTTTGACGAAGATGTAGAACCGGGAGGCTTGGAATGT[GGCGGCGGCGGCGGC]GGAGCGGCAGGACCTTTCTTGTTAATCG	GTCCATTCGAGTCAATCTCTGTC	60.132	CGATTAACAAGAAAGGTCCTGC	60.129	153
CL11965.Contig2_All_6079_3	GGCGGCGGCGGCGGC	GGC(3*5)	576	15	GTCCATTCGAGTCAATCTCTGTCCCCGTGGAAGGAGCCTGCGCCGCCGTACCTCTTGGAGGTGGCGGCGGCGGCTTTGACGAAGATGTAGAACCGGGAGGCTTGGAATGT[GGCGGCGGCGGCGGC]GGAGCGGCAGGACCTTTCTTGTTAATCGGA	GTCCATTCGAGTCAATCTCTGTC	60.132	TCCGATTAACAAGAAAGGTCCTG	61.642	155
CL11965.Contig2_All_6079_4	GGCGGCGGCGGCGGC	GGC(3*5)	576	15	GTCCATTCGAGTCAATCTCTGTCCCCGTGGAAGGAGCCTGCGCCGCCGTACCTCTTGGAGGTGGCGGCGGCGGCTTTGACGAAGATGTAGAACCGGGAGGCTTGGAATGT[GGCGGCGGCGGCGGC]GGAGCGGCAGGACCTTTCTTGTTAATC	GTCCATTCGAGTCAATCTCTGTC	60.132	GATTAACAAGAAAGGTCCTGCC	59.136	152
CL11965.Contig2_All_6079_5	GGCGGCGGCGGCGGC	GGC(3*5)	576	15	GTCCATTCGAGTCAATCTCTGTCCCCGTGGAAGGAGCCTGCGCCGCCGTACCTCTTGGAGGTGGCGGCGGCGGCTTTGACGAAGATGTAGAACCGGGAGGCTTGGAATGT[GGCGGCGGCGGCGGC]GGAGCGGCAGGACCTTTCTTGTTAATCGGAG	GTCCATTCGAGTCAATCTCTGTC	60.132	CTCCGATTAACAAGAAAGGTCC	59.133	156
CL11975.Contig4_All_6080_1	ATGATGATGATGATG	ATG(3*5)	1414	15	AGGTGTGGTGTGAATTTCAGTTTCTTTGTTTTCTGTAACAAGGTA[ATGATGATGATGATG]ATTTTGTGTGTTTCTAAGACGATGATTTGTTAGTTCATAGTTGAGAATCATCATAATTCATACATAAAACTTAAGAAATGTCTCGATTCTGGAAGAAGG	AGGTGTGGTGTGAATTTCAGTTT	59.824	CCTTCTTCCAGAATCGAGACATT	60.951	159
CL11975.Contig4_All_6080_2	ATGATGATGATGATG	ATG(3*5)	1414	15	AAGGTGTGGTGTGAATTTCAGTTTCTTTGTTTTCTGTAACAAGGTA[ATGATGATGATGATG]ATTTTGTGTGTTTCTAAGACGATGATTTGTTAGTTCATAGTTGAGAATCATCATAATTCATACATAAAACTTAAGAAATGTCTCGATTCTGGAAGAAGG	AAGGTGTGGTGTGAATTTCAGTT	59.824	CCTTCTTCCAGAATCGAGACATT	60.951	160
CL11975.Contig4_All_6080_3	ATGATGATGATGATG	ATG(3*5)	1414	15	AGGTGTGGTGTGAATTTCAGTTTCTTTGTTTTCTGTAACAAGGTA[ATGATGATGATGATG]ATTTTGTGTGTTTCTAAGACGATGATTTGTTAGTTCATAGTTGAGAATCATCATAATTCATACATAAAACTTAAGAAATGTCTCGATTCTGGAAGAAG	AGGTGTGGTGTGAATTTCAGTTT	59.824	CTTCTTCCAGAATCGAGACATTT	58.904	158
CL11975.Contig4_All_6080_4	ATGATGATGATGATG	ATG(3*5)	1414	15	AAGGTGTGGTGTGAATTTCAGTTTCTTTGTTTTCTGTAACAAGGTA[ATGATGATGATGATG]ATTTTGTGTGTTTCTAAGACGATGATTTGTTAGTTCATAGTTGAGAATCATCATAATTCATACATAAAACTTAAGAAATGTCTCGATTCTGGAAGAAG	AAGGTGTGGTGTGAATTTCAGTT	59.824	CTTCTTCCAGAATCGAGACATTT	58.904	159
CL11975.Contig4_All_6080_5	ATGATGATGATGATG	ATG(3*5)	1414	15	AAAGGTGTGGTGTGAATTTCAGTTTCTTTGTTTTCTGTAACAAGGTA[ATGATGATGATGATG]ATTTTGTGTGTTTCTAAGACGATGATTTGTTAGTTCATAGTTGAGAATCATCATAATTCATACATAAAACTTAAGAAATGTCTCGATTCTGGAAGAAG	AAAGGTGTGGTGTGAATTTCAGT	59.824	CTTCTTCCAGAATCGAGACATTT	58.904	160
CL11977.Contig1_All_6081_1	GATGATGATGATGAT	GAT(3*5)	667	15	GTATGCAATTGGCTAGACGTTTCTTGGTCCTTTTGATGGCCACGATTATGTTTGACACGGGATGGG[GATGATGATGATGAT]GGCGCATTTCTCTCTTGGCGAGCTTGAGGATCTCTAGCCTATGTTTGGCAATG	GTATGCAATTGGCTAGACGTTTC	60.043	CATTGCCAAACATAGGCTAGAGA	60.619	134
CL11977.Contig1_All_6081_2	GATGATGATGATGAT	GAT(3*5)	667	15	TAGACGTTTCTTGGTCCTTTTGATGGCCACGATTATGTTTGACACGGGATGGG[GATGATGATGATGAT]GGCGCATTTCTCTCTTGGCGAGCTTGAGGATCTCTAGCCTATGTTTGGCAATG	TAGACGTTTCTTGGTCCTTTTGA	60.149	CATTGCCAAACATAGGCTAGAGA	60.619	121
CL11977.Contig1_All_6081_3	GATGATGATGATGAT	GAT(3*5)	667	15	TATGCAATTGGCTAGACGTTTCTTGGTCCTTTTGATGGCCACGATTATGTTTGACACGGGATGGG[GATGATGATGATGAT]GGCGCATTTCTCTCTTGGCGAGCTTGAGGATCTCTAGCCTATGTTTGGCAATG	TATGCAATTGGCTAGACGTTTCT	60.16	CATTGCCAAACATAGGCTAGAGA	60.619	133
CL11977.Contig1_All_6081_4	GATGATGATGATGAT	GAT(3*5)	667	15	ATGAACAAGAGAGCGTATGCAATTGGCTAGACGTTTCTTGGTCCTTTTGATGGCCACGATTATGTTTGACACGGGATGGG[GATGATGATGATGAT]GGCGCATTTCTCTCTTGGCGAGCTTGAGGATCTCTAGCCTATGTTTGGCAATG	ATGAACAAGAGAGCGTATGCAAT	60.17	CATTGCCAAACATAGGCTAGAGA	60.619	148
CL11977.Contig1_All_6081_5	GATGATGATGATGAT	GAT(3*5)	667	15	GCTAGACGTTTCTTGGTCCTTTTGATGGCCACGATTATGTTTGACACGGGATGGG[GATGATGATGATGAT]GGCGCATTTCTCTCTTGGCGAGCTTGAGGATCTCTAGCCTATGTTTGGCAATG	GCTAGACGTTTCTTGGTCCTTTT	60.172	CATTGCCAAACATAGGCTAGAGA	60.619	123
CL12033.Contig3_All_6098_1	ATTATTATTATTATT	ATT(3*5)	441	15	AGTTGGGAGTGTTGTATTGCTGTCCCAAGGCGTCGCCACCTTTCACCATTTGAACACCAGGAGTTGCATGAATAAGGGCGGG[ATTATTATTATTATT]GGGCCATGATGCAGGATTTACCGAAATAAATCC	AGTTGGGAGTGTTGTATTGCTGT	59.978	GGATTTATTTCGGTAAATCCTGC	60.058	130
CL12033.Contig3_All_6098_2	ATTATTATTATTATT	ATT(3*5)	441	15	AGTTGGGAGTGTTGTATTGCTGTCCCAAGGCGTCGCCACCTTTCACCATTTGAACACCAGGAGTTGCATGAATAAGGGCGGG[ATTATTATTATTATT]GGGCCATGATGCAGGATTTACCGAAATAAATCCAATCACAAAA	AGTTGGGAGTGTTGTATTGCTGT	59.978	TTTTGTGATTGGATTTATTTCGG	60.063	140
CL12033.Contig3_All_6098_3	ATTATTATTATTATT	ATT(3*5)	441	15	ATGTCACTGCCTCTATCACCAATCACGGAGTTGGGAGTGTTGTATTGCTGTCCCAAGGCGTCGCCACCTTTCACCATTTGAACACCAGGAGTTGCATGAATAAGGGCGGG[ATTATTATTATTATT]GGGCCATGATGCAGGATTTACCGAAATAAATCC	ATGTCACTGCCTCTATCACCAAT	59.906	GGATTTATTTCGGTAAATCCTGC	60.058	158
CL12033.Contig3_All_6098_5	ATTATTATTATTATT	ATT(3*5)	441	15	AGTTGGGAGTGTTGTATTGCTGTCCCAAGGCGTCGCCACCTTTCACCATTTGAACACCAGGAGTTGCATGAATAAGGGCGGG[ATTATTATTATTATT]GGGCCATGATGCAGGATTTACCGAAATAAATCCAATCACAAA	AGTTGGGAGTGTTGTATTGCTGT	59.978	TTTGTGATTGGATTTATTTCGGT	59.616	139
CL12043.Contig3_All_6100_1	GGTGGTGGTGGTGGT	GGT(3*5)	245	15	TTTCGCAGGGAAAGTGTAATAAATCCTTCCCCTCGTCTGAAACCAAAGAATCCAATTTGTCC[GGTGGTGGTGGTGGT]TTCGAATGCAACATCTGTCTAGACTCAGTGCATGATCCAGTGGTAACCCTCTG	TTTCGCAGGGAAAGTGTAATAAA	60.013	CAGAGGGTTACCACTGGATCAT	60.247	130
CL12043.Contig3_All_6100_2	GGTGGTGGTGGTGGT	GGT(3*5)	245	15	TTTCGCAGGGAAAGTGTAATAAATCCTTCCCCTCGTCTGAAACCAAAGAATCCAATTTGTCC[GGTGGTGGTGGTGGT]TTCGAATGCAACATCTGTCTAGACTC	TTTCGCAGGGAAAGTGTAATAAA	60.013	GAGTCTAGACAGATGTTGCATTCG	60.323	103
CL12043.Contig3_All_6100_3	GGTGGTGGTGGTGGT	GGT(3*5)	245	15	TTACGAAAGAAGGGATGGAATTTCGCAGGGAAAGTGTAATAAATCCTTCCCCTCGTCTGAAACCAAAGAATCCAATTTGTCC[GGTGGTGGTGGTGGT]TTCGAATGCAACATCTGTCTAGACTCAGTGCATGATCCAGTGGTAACCCTCTG	TTACGAAAGAAGGGATGGAATTT	60.183	CAGAGGGTTACCACTGGATCAT	60.247	150
CL12043.Contig3_All_6100_4	GGTGGTGGTGGTGGT	GGT(3*5)	245	15	TTTCGCAGGGAAAGTGTAATAAATCCTTCCCCTCGTCTGAAACCAAAGAATCCAATTTGTCC[GGTGGTGGTGGTGGT]TTCGAATGCAACATCTGTCTAGACT	TTTCGCAGGGAAAGTGTAATAAA	60.013	AGTCTAGACAGATGTTGCATTCG	58.55	102
CL12043.Contig3_All_6100_5	GGTGGTGGTGGTGGT	GGT(3*5)	245	15	AGTGTAATAAATCCTTCCCCTCGTCTGAAACCAAAGAATCCAATTTGTCC[GGTGGTGGTGGTGGT]TTCGAATGCAACATCTGTCTAGACTCAGTGCATGATCCAGTGGTAACCCTCTG	AGTGTAATAAATCCTTCCCCTCG	59.759	CAGAGGGTTACCACTGGATCAT	60.247	118
CL12051.Contig2_All_6109_1	CACCACCACCACCAC	CAC(3*5)	1747	15	TTCGAGATTTGGAGAACCAGTTAGCAGAGGAGAGAAGAAAACCAAAACAAGAATCAAGAGGCTTTG[CACCACCACCACCAC]CAAAGGCAGAGAGGAAACCTCCACTCGCTCCTCCTTCGAGACAAAGGCCGCCATTAAGAAGGCTAACAACAA	TTCGAGATTTGGAGAACCAGTTA	60.116	TTGTTGTTAGCCTTCTTAATGGC	59.692	153
CL12051.Contig2_All_6109_2	CACCACCACCACCAC	CAC(3*5)	1747	15	GATTTGGAGAACCAGTTAGCAGAGGAGAGAAGAAAACCAAAACAAGAATCAAGAGGCTTTG[CACCACCACCACCAC]CAAAGGCAGAGAGGAAACCTCCACTCGCTCCTCCTTCGAGACAAAGGCCGCCATTAAGAAGGCTAACAACAA	GATTTGGAGAACCAGTTAGCAGA	59.776	TTGTTGTTAGCCTTCTTAATGGC	59.692	148
CL12051.Contig2_All_6109_5	CACCACCACCACCAC	CAC(3*5)	1747	15	TAGCAGAGGAGAGAAGAAAACCAAAACAAGAATCAAGAGGCTTTG[CACCACCACCACCAC]CAAAGGCAGAGAGGAAACCTCCACTCGCTCCTCCTTCGAGACAAAGGCCGCCATTAAGAAGGCTAACAACAA	TAGCAGAGGAGAGAAGAAAACCA	59.661	TTGTTGTTAGCCTTCTTAATGGC	59.692	132
CL12062.Contig1_All_6110_1	ATGATGATGATGATG	ATG(3*5)	1613	15	CTGGCACTAAAAGAGGAGGAAATAGATGCAGATTGCA[ATGATGATGATGATG]ATATGAAGAACAAGATTGCACAGATGAACACAGACCTGCTAAAACAA	CTGGCACTAAAAGAGGAGGAAAT	60.134	TTGTTTTAGCAGGTCTGTGTTCA	59.836	99
CL12062.Contig1_All_6110_2	ATGATGATGATGATG	ATG(3*5)	1613	15	CTGGCACTAAAAGAGGAGGAAATAGATGCAGATTGCA[ATGATGATGATGATG]ATATGAAGAACAAGATTGCACAGATGAACA	CTGGCACTAAAAGAGGAGGAAAT	60.134	TGTTCATCTGTGCAATCTTGTTC	60.169	82
CL12062.Contig1_All_6110_3	ATGATGATGATGATG	ATG(3*5)	1613	15	CTGGCACTAAAAGAGGAGGAAATAGATGCAGATTGCA[ATGATGATGATGATG]ATATGAAGAACAAGATTGCACAGATGAACACAGA	CTGGCACTAAAAGAGGAGGAAAT	60.134	TCTGTGTTCATCTGTGCAATCTT	59.795	86
CL12062.Contig1_All_6110_4	ATGATGATGATGATG	ATG(3*5)	1613	15	CTGGCACTAAAAGAGGAGGAAATAGATGCAGATTGCA[ATGATGATGATGATG]ATATGAAGAACAAGATTGCACAGATGAACACAGACCTGCTA	CTGGCACTAAAAGAGGAGGAAAT	60.134	TAGCAGGTCTGTGTTCATCTGTG	60.363	93
CL12062.Contig1_All_6110_5	ATGATGATGATGATG	ATG(3*5)	1613	15	GTGAGCCAGTCTCAGTTTCAAAGTTAATTTTACTGGCACTAAAAGAGGAGGAAATAGATGCAGATTGCA[ATGATGATGATGATG]ATATGAAGAACAAGATTGCACAGATGAACACAGACCTGCTAAAACAA	GTGAGCCAGTCTCAGTTTCAAAG	60.462	TTGTTTTAGCAGGTCTGTGTTCA	59.836	131
CL1207.Contig2_All_1253_1	TATATATATATATA	TA(2*7)	212	14	GTGTGCCAAAATTCATCAATACATCCAAATCTAAGCCTAATTCAACAAATTTGAAAACTCACATCTCACTTTC[TATATATATATATA]ACTCACAGATCCTTAAAAACACAAAACTGGTTCATCTGGTCTCTATTTTGAACCCGAGACCTT	GTGTGCCAAAATTCATCAATACA	59.756	AAGGTCTCGGGTTCAAAATAGAG	60.011	150
CL1207.Contig2_All_1253_3	TATATATATATATA	TA(2*7)	212	14	GGTGTGCCAAAATTCATCAATACATCCAAATCTAAGCCTAATTCAACAAATTTGAAAACTCACATCTCACTTTC[TATATATATATATA]ACTCACAGATCCTTAAAAACACAAAACTGGTTCATCTGGTCTCTATTTTGAACCCGAGACCTT	GGTGTGCCAAAATTCATCAATAC	60.473	AAGGTCTCGGGTTCAAAATAGAG	60.011	151
CL12083.Contig1_All_6113_1	CAACAACAACAACAACAA	CAA(3*6)	2173	18	TCAACAACAACCACAAAATCAACAT[CAACAACAACAACAACAA]CAGCGGCCAGATCAGCAGCCACAAGAACAGATAACTCCACCAGCTTCAGTAAATGGTAGTATAATCACTACTACCACCCAGGCCTTAAACCAAATATTGCCACAA	TCAACAACAACCACAAAATCAAC	59.799	TTGTGGCAATATTTGGTTTAAGG	60.114	148
CL12083.Contig1_All_6113_2	CAACAACAACAACAACAA	CAA(3*6)	2173	18	TCAACAACAACCACAAAATCAACAT[CAACAACAACAACAACAA]CAGCGGCCAGATCAGCAGCCACAAGAACAGATAACTCCACCAGCTTCAG	TCAACAACAACCACAAAATCAAC	59.799	CTGAAGCTGGTGGAGTTATCTGT	59.824	92
CL12083.Contig1_All_6113_3	CAACAACAACAACAACAA	CAA(3*6)	2173	18	CACATCAACAACAACCACAAAATCAACAT[CAACAACAACAACAACAA]CAGCGGCCAGATCAGCAGCCACAAGAACAGATAACTCCACCAGCTTCAGTAAATGGTAGTATAATCACTACTACCACCCAGGCCTTAAACCAAATATTGCCACAA	CACATCAACAACAACCACAAAAT	59.685	TTGTGGCAATATTTGGTTTAAGG	60.114	152
CL12083.Contig1_All_6113_4	CAACAACAACAACAACAA	CAA(3*6)	2173	18	TCAACAACAACCACAAAATCAACAT[CAACAACAACAACAACAA]CAGCGGCCAGATCAGCAGCCACAAGAACAGATAACTCCACCAGCTTCAGTAAATGGTAGTATAATCACTACTACCACCCAGGCCTTAAA	TCAACAACAACCACAAAATCAAC	59.799	TTTAAGGCCTGGGTGGTAGTAGT	60.286	132
CL12083.Contig1_All_6113_5	CAACAACAACAACAACAA	CAA(3*6)	2173	18	TCAACAACAACCACAAAATCAACAT[CAACAACAACAACAACAA]CAGCGGCCAGATCAGCAGCCACAAGAACAGATAACTCCACCAGCTTCAGTAAATGGTAGTATAATCACTACTACCACCCAGGCCTTAAAC	TCAACAACAACCACAAAATCAAC	59.799	GTTTAAGGCCTGGGTGGTAGTAG	60.286	133
CL12083.Contig3_All_6114_1	AGCTCAGCTCAGCTCAGCTCAGCTC	AGCTC(5*5)	246	25	AGTTTTCCTAAATCTCTGCTGCCATTCTCCGGGGATCTCCGACGGCGACTTGCTGCTGAGAAGGAAGGTTTTGTGATTTCTCGA[AGCTCAGCTCAGCTCAGCTCAGCTC]AGTTCAGTTCGAGCCGAAGTTCGTCTCCAACTTTTGCTTTA	AGTTTTCCTAAATCTCTGCTGCC	60.262	TAAAGCAAAAGTTGGAGACGAAC	59.821	150
CL12083.Contig3_All_6114_2	AGCTCAGCTCAGCTCAGCTCAGCTC	AGCTC(5*5)	246	25	CAGTTTTCCTAAATCTCTGCTGCCATTCTCCGGGGATCTCCGACGGCGACTTGCTGCTGAGAAGGAAGGTTTTGTGATTTCTCGA[AGCTCAGCTCAGCTCAGCTCAGCTC]AGTTCAGTTCGAGCCGAAGTTCGTCTCCAACTTTTGCTTTA	CAGTTTTCCTAAATCTCTGCTGC	59.573	TAAAGCAAAAGTTGGAGACGAAC	59.821	151
CL12083.Contig3_All_6114_3	AGCTCAGCTCAGCTCAGCTCAGCTC	AGCTC(5*5)	246	25	GCAGTTTTCCTAAATCTCTGCTGCCATTCTCCGGGGATCTCCGACGGCGACTTGCTGCTGAGAAGGAAGGTTTTGTGATTTCTCGA[AGCTCAGCTCAGCTCAGCTCAGCTC]AGTTCAGTTCGAGCCGAAGTTCGTCTCCAACTTTTGCTTTA	GCAGTTTTCCTAAATCTCTGCTG	59.573	TAAAGCAAAAGTTGGAGACGAAC	59.821	152
CL12083.Contig3_All_6114_4	AGCTCAGCTCAGCTCAGCTCAGCTC	AGCTC(5*5)	246	25	AAGGAAGGTTTTGTGATTTCTCGA[AGCTCAGCTCAGCTCAGCTCAGCTC]AGTTCAGTTCGAGCCGAAGTTCGTCTCCAACTTTTGCTTTATTCATTTTTATACGAATTTCTGCCTCTTCAACGGCACGGAGAGATCTTTAATTCGCAGACTGCTTG	AAGGAAGGTTTTGTGATTTCTCG	60.829	CAAGCAGTCTGCGAATTAAAGAT	59.932	156
CL12083.Contig3_All_6114_5	AGCTCAGCTCAGCTCAGCTCAGCTC	AGCTC(5*5)	246	25	TGAGAAGGAAGGTTTTGTGATTTCTCGA[AGCTCAGCTCAGCTCAGCTCAGCTC]AGTTCAGTTCGAGCCGAAGTTCGTCTCCAACTTTTGCTTTATTCATTTTTATACGAATTTCTGCCTCTTCAACGGCACGGAGAGATCTTTAATTCGCAGACTGCTTG	TGAGAAGGAAGGTTTTGTGATTT	59.165	CAAGCAGTCTGCGAATTAAAGAT	59.932	160
CL12099.Contig1_All_6117_1	TTGTTGTTGTTGTTGTTG	TTG(3*6)	1051	18	GTGCTCCAAAACGAAACATTACTCGAGAA[TTGTTGTTGTTGTTGTTG]CAAAACCGATTGATTATGTCTTAATAGATGAGTCGGGTGTTTAGGGTTCCAAGAAGGCAACAACCCGTTTGAGTTCATACCATAA	GTGCTCCAAAACGAAACATTACT	59.594	TTATGGTATGAACTCAAACGGGT	59.659	132
CL12099.Contig1_All_6117_2	TTGTTGTTGTTGTTGTTG	TTG(3*6)	1051	18	GTGCTCCAAAACGAAACATTACTCGAGAA[TTGTTGTTGTTGTTGTTG]CAAAACCGATTGATTATGTCTTAATAGATGAGTCGGGTGTTTAGGGTTCCAAGAAGGCAACAACCCGTTTGAGTTCATACCATAAC	GTGCTCCAAAACGAAACATTACT	59.594	GTTATGGTATGAACTCAAACGGG	59.659	133
CL12099.Contig1_All_6117_3	TTGTTGTTGTTGTTGTTG	TTG(3*6)	1051	18	TGCTCCAAAACGAAACATTACTCGAGAA[TTGTTGTTGTTGTTGTTG]CAAAACCGATTGATTATGTCTTAATAGATGAGTCGGGTGTTTAGGGTTCCAAGAAGGCAACAACCCGTTTGAGTTCATACCATAA	TGCTCCAAAACGAAACATTACTC	60.514	TTATGGTATGAACTCAAACGGGT	59.659	131
CL12099.Contig1_All_6117_4	TTGTTGTTGTTGTTGTTG	TTG(3*6)	1051	18	TGCTCCAAAACGAAACATTACTCGAGAA[TTGTTGTTGTTGTTGTTG]CAAAACCGATTGATTATGTCTTAATAGATGAGTCGGGTGTTTAGGGTTCCAAGAAGGCAACAACCCGTTTGAGTTCATACCATAAC	TGCTCCAAAACGAAACATTACTC	60.514	GTTATGGTATGAACTCAAACGGG	59.659	132
CL12099.Contig1_All_6117_5	TTGTTGTTGTTGTTGTTG	TTG(3*6)	1051	18	GTGCTCCAAAACGAAACATTACTCGAGAA[TTGTTGTTGTTGTTGTTG]CAAAACCGATTGATTATGTCTTAATAGATGAGTCGGGTGTTTAGGG	GTGCTCCAAAACGAAACATTACT	59.594	CCCTAAACACCCGACTCATCTAT	60.594	93
CL12099.Contig3_All_6118_1	TTGTTGTTGTTGTTGTTGTTG	TTG(3*7)	252	21	GAATCAGTGTTCCAAAACGAAACATTACCCGAGAA[TTGTTGTTGTTGTTGTTGTTG]CATAACCGATTGATTAGCTCTTATTAGATGAGTCGGGTATTTAGGGTTC	GAATCAGTGTTCCAAAACGAAAC	59.906	GAACCCTAAATACCCGACTCATC	60.089	105
CL12099.Contig3_All_6118_2	TTGTTGTTGTTGTTGTTGTTG	TTG(3*7)	252	21	GAATCAGTGTTCCAAAACGAAACATTACCCGAGAA[TTGTTGTTGTTGTTGTTGTTG]CATAACCGATTGATTAGCTCTTATTAGATGAGTCGGGTATTTAGGGTTCCAAGAAGGTAACAACCCGTTCGAATTCATA	GAATCAGTGTTCCAAAACGAAAC	59.906	TATGAATTCGAACGGGTTGTTAC	60.121	135
CL12099.Contig3_All_6118_3	TTGTTGTTGTTGTTGTTGTTG	TTG(3*7)	252	21	GAATCAGTGTTCCAAAACGAAACATTACCCGAGAA[TTGTTGTTGTTGTTGTTGTTG]CATAACCGATTGATTAGCTCTTATTAGATGAGTCGGGTATTTAGGGTTCCAAGAAGGTAACAACCCGTTCGAATTCATAC	GAATCAGTGTTCCAAAACGAAAC	59.906	GTATGAATTCGAACGGGTTGTTA	60.121	136
CL12099.Contig3_All_6118_4	TTGTTGTTGTTGTTGTTGTTG	TTG(3*7)	252	21	ATCAGTGTTCCAAAACGAAACATTACCCGAGAA[TTGTTGTTGTTGTTGTTGTTG]CATAACCGATTGATTAGCTCTTATTAGATGAGTCGGGTATTTAGGGTTC	ATCAGTGTTCCAAAACGAAACAT	59.797	GAACCCTAAATACCCGACTCATC	60.089	103
CL12099.Contig3_All_6118_5	TTGTTGTTGTTGTTGTTGTTG	TTG(3*7)	252	21	ATCAGTGTTCCAAAACGAAACATTACCCGAGAA[TTGTTGTTGTTGTTGTTGTTG]CATAACCGATTGATTAGCTCTTATTAGATGAGTCGGGTATTTAGGGTTCCAAGAAGGTAACAACCCGTTCGAATTCATA	ATCAGTGTTCCAAAACGAAACAT	59.797	TATGAATTCGAACGGGTTGTTAC	60.121	133
CL12114.Contig2_All_6124_1	ACACACACACAC	AC(2*6)	746	12	GCTGGCTGCTGATTTATAATGTTCGAGTTTATCTT[ACACACACACAC]ATACACAATTACAACTTTACAAGTTTATATGTTCTCATCTTCTTAGGTGGTTTAATAAGCGAAATGGATTGGAAACTA	GCTGGCTGCTGATTTATAATGTT	59.682	TAGTTTCCAATCCATTTCGCTTA	59.98	125
CL12114.Contig2_All_6124_2	ACACACACACAC	AC(2*6)	746	12	GCTGGCTGCTGATTTATAATGTTCGAGTTTATCTT[ACACACACACAC]ATACACAATTACAACTTTACAAGTTTATATGTTCTCATCTTCTTAGGTGGTTTAATAAGCGAAATGGATTGGA	GCTGGCTGCTGATTTATAATGTT	59.682	TCCAATCCATTTCGCTTATTAAA	59.832	120
CL12114.Contig2_All_6124_3	ACACACACACAC	AC(2*6)	746	12	GCTGGCTGCTGATTTATAATGTTCGAGTTTATCTT[ACACACACACAC]ATACACAATTACAACTTTACAAGTTTATATGTTCTCATCTTCTTAGGTGGTTTAATAAGCGAAATGGATTGGAAA	GCTGGCTGCTGATTTATAATGTT	59.682	TTTCCAATCCATTTCGCTTATTA	59.832	122
CL12114.Contig2_All_6124_4	ACACACACACAC	AC(2*6)	746	12	GCTGGCTGCTGATTTATAATGTTCGAGTTTATCTT[ACACACACACAC]ATACACAATTACAACTTTACAAGTTTATATGTTCTCATCTTCTTAGGTGGTTTAATAAGCGAAATGGATTGGAAACT	GCTGGCTGCTGATTTATAATGTT	59.682	AGTTTCCAATCCATTTCGCTTAT	60.208	124
CL12114.Contig2_All_6124_5	ACACACACACAC	AC(2*6)	746	12	ATATTACCACCTTCAAGCCCCTACGACAAGTTCTTGAGAGCAGCTGGCTGCTGATTTATAATGTTCGAGTTTATCTT[ACACACACACAC]ATACACAATTACAACTTTACAAGTTTATATGTTCTCATCTTCTTAGGTGGTTTAATAAGCGAAATGG	ATATTACCACCTTCAAGCCCCTA	60.101	CCATTTCGCTTATTAAACCACCT	60.564	156
CL12120.Contig2_All_6125_1	ATGATGATGATGATG	ATG(3*5)	1276	15	ATTCACCCACAAGTGCTATGAGTGATA[ATGATGATGATGATG]AAGATAGTCCGATTACTTTTCTTAAAGAAGAGGACTTGAAGAAGATCATCATATCCAAGGAAAGCACCAAGAATCATGAAGATGT	ATTCACCCACAAGTGCTATGAGT	59.942	ACATCTTCATGATTCTTGGTGCT	60.018	127
CL12120.Contig2_All_6125_2	ATGATGATGATGATG	ATG(3*5)	1276	15	ATTCACCCACAAGTGCTATGAGTGATA[ATGATGATGATGATG]AAGATAGTCCGATTACTTTTCTTAAAGAAGAGGACTTGAAGAAGATCATCATATCCAAGGAAAGCACCAAGAATCATGAAGATGTT	ATTCACCCACAAGTGCTATGAGT	59.942	AACATCTTCATGATTCTTGGTGC	60.374	128
CL12120.Contig2_All_6125_3	ATGATGATGATGATG	ATG(3*5)	1276	15	AGAACAATTTGACGAGGATTCACCCACAAGTGCTATGAGTGATA[ATGATGATGATGATG]AAGATAGTCCGATTACTTTTCTTAAAGAAGAGGACTTGAAGAAGATCATCATATCCAAGGAAAGCACCAAGAATCATGAAGATGT	AGAACAATTTGACGAGGATTCAC	59.518	ACATCTTCATGATTCTTGGTGCT	60.018	144
CL12120.Contig2_All_6125_4	ATGATGATGATGATG	ATG(3*5)	1276	15	ATTCACCCACAAGTGCTATGAGTGATA[ATGATGATGATGATG]AAGATAGTCCGATTACTTTTCTTAAAGAAGAGGACTTGAAGAAGATCATCATATCCAAGGAAAGCACCAAGAATCATGAAGATG	ATTCACCCACAAGTGCTATGAGT	59.942	CATCTTCATGATTCTTGGTGCTT	60.497	126
CL12120.Contig2_All_6125_5	ATGATGATGATGATG	ATG(3*5)	1276	15	ATTCACCCACAAGTGCTATGAGTGATA[ATGATGATGATGATG]AAGATAGTCCGATTACTTTTCTTAAAGAAGAGGACTTGAAGAAGATCATCATATCCAAGGAAAGCACCAAGAATCATGAAGATGTTG	ATTCACCCACAAGTGCTATGAGT	59.942	CAACATCTTCATGATTCTTGGTG	59.485	129
CL12125.Contig2_All_6126_1	ATCATCATCATCATC	ATC(3*5)	247	15	GCTGACTCAACTGTTTCCCTAGAATCTGGACTCCCATTTGTTGCAGCTGA[ATCATCATCATCATC]TCTTGTCTTCTCCAGTTTAAGACTGGAAGCTGCCGACACTTCATCTTTAATTTCATTCAAAGATGTTACGCTGTCA	GCTGACTCAACTGTTTCCCTAGA	59.936	TGACAGCGTAACATCTTTGAATG	60.18	141
CL12125.Contig2_All_6126_2	ATCATCATCATCATC	ATC(3*5)	247	15	TCTAGCTGACTCAACTGTTTCCCTAGAATCTGGACTCCCATTTGTTGCAGCTGA[ATCATCATCATCATC]TCTTGTCTTCTCCAGTTTAAGACTGGAAGCTGCCGACACTTCATCTTTAATTTCATTCAAAGATGTTACGCTGTCA	TCTAGCTGACTCAACTGTTTCCC	59.936	TGACAGCGTAACATCTTTGAATG	60.18	145
CL12125.Contig2_All_6126_3	ATCATCATCATCATC	ATC(3*5)	247	15	GCTGACTCAACTGTTTCCCTAGAATCTGGACTCCCATTTGTTGCAGCTGA[ATCATCATCATCATC]TCTTGTCTTCTCCAGTTTAAGACTGGAAGCTGCCGACACTTCATCTTTAATT	GCTGACTCAACTGTTTCCCTAGA	59.936	AATTAAAGATGAAGTGTCGGCAG	59.68	117
CL12125.Contig2_All_6126_4	ATCATCATCATCATC	ATC(3*5)	247	15	TCTAGCTGACTCAACTGTTTCCCTAGAATCTGGACTCCCATTTGTTGCAGCTGA[ATCATCATCATCATC]TCTTGTCTTCTCCAGTTTAAGACTGGAAGCTGCCGACACTTCATCTTTAATT	TCTAGCTGACTCAACTGTTTCCC	59.936	AATTAAAGATGAAGTGTCGGCAG	59.68	121
CL12125.Contig2_All_6126_5	ATCATCATCATCATC	ATC(3*5)	247	15	GCTGACTCAACTGTTTCCCTAGAATCTGGACTCCCATTTGTTGCAGCTGA[ATCATCATCATCATC]TCTTGTCTTCTCCAGTTTAAGACTGGAAGCTGCCGACACTTCATCTTTAATTTCATTCAAAGATGTTACGCTGTCAACTTCACACTTG	GCTGACTCAACTGTTTCCCTAGA	59.936	CAAGTGTGAAGTTGACAGCGTAA	60.386	153
CL12141.Contig1_All_6127_1	AAGAAGAAGAAGAAG	AAG(3*5)	707	15	CAGCAATAAACAAGTCCTTTGGAAAACAAAAAAAAACAATTTGTGCATAATCTTAAATTAATTAATTTGAATATGATTGCATGA[AAGAAGAAGAAGAAG]AACAATTGATGAATTGATCAAGTTACCAAAAGCAAATGG	CAGCAATAAACAAGTCCTTTGGA	60.506	CCATTTGCTTTTGGTAACTTGAT	59.445	138
CL12141.Contig1_All_6127_2	AAGAAGAAGAAGAAG	AAG(3*5)	707	15	AGCAATAAACAAGTCCTTTGGAAAACAAAAAAAAACAATTTGTGCATAATCTTAAATTAATTAATTTGAATATGATTGCATGA[AAGAAGAAGAAGAAG]AACAATTGATGAATTGATCAAGTTACCAAAAGCAAATGG	AGCAATAAACAAGTCCTTTGGAA	59.215	CCATTTGCTTTTGGTAACTTGAT	59.445	137
CL12141.Contig1_All_6127_3	AAGAAGAAGAAGAAG	AAG(3*5)	707	15	ACAAGTCCTTTGGAAAACAAAAAAAAACAATTTGTGCATAATCTTAAATTAATTAATTTGAATATGATTGCATGA[AAGAAGAAGAAGAAG]AACAATTGATGAATTGATCAAGTTACCAAAAGCAAATGG	ACAAGTCCTTTGGAAAACAAAAA	59.107	CCATTTGCTTTTGGTAACTTGAT	59.445	129
CL12141.Contig1_All_6127_4	AAGAAGAAGAAGAAG	AAG(3*5)	707	15	AACAAGTCCTTTGGAAAACAAAAAAAAACAATTTGTGCATAATCTTAAATTAATTAATTTGAATATGATTGCATGA[AAGAAGAAGAAGAAG]AACAATTGATGAATTGATCAAGTTACCAAAAGCAAATGG	AACAAGTCCTTTGGAAAACAAAA	59.107	CCATTTGCTTTTGGTAACTTGAT	59.445	130
CL12141.Contig1_All_6127_5	AAGAAGAAGAAGAAG	AAG(3*5)	707	15	AAACAAGTCCTTTGGAAAACAAAAAAAAACAATTTGTGCATAATCTTAAATTAATTAATTTGAATATGATTGCATGA[AAGAAGAAGAAGAAG]AACAATTGATGAATTGATCAAGTTACCAAAAGCAAATGG	AAACAAGTCCTTTGGAAAACAAA	59.107	CCATTTGCTTTTGGTAACTTGAT	59.445	131
CL12151.Contig1_All_6130_1	GAAGAAGAAGAAGAA	GAA(3*5)	253	15	CAAAATCAACAATTGACAGCAAAAACAGAGACGATCGATC[GAAGAAGAAGAAGAA]GAGATGAACGTAGTATTTACACAGCATAGCTCTTACTCCTTGGATACATCAACCCTACCTTTCC	CAAAATCAACAATTGACAGCAAA	60.027	GGAAAGGTAGGGTTGATGTATCC	59.965	119
CL12160.Contig1_All_6131_1	CAACAACAACAACAACAA	CAA(3*6)	1528	18	CATCATCCGAGATAGATCAAAGGAAGACACCACAGAATGGACTACCTAGTGATGC[CAACAACAACAACAACAA]TGTTTGGTCTTTGGAAGATCTAATCAAGCCAA	CATCATCCGAGATAGATCAAAGG	59.938	TTGGCTTGATTAGATCTTCCAAA	60.082	105
CL12160.Contig1_All_6131_2	CAACAACAACAACAACAA	CAA(3*6)	1528	18	CCATCATCCGAGATAGATCAAAGGAAGACACCACAGAATGGACTACCTAGTGATGC[CAACAACAACAACAACAA]TGTTTGGTCTTTGGAAGATCTAATCAAGCCAA	CCATCATCCGAGATAGATCAAAG	59.938	TTGGCTTGATTAGATCTTCCAAA	60.082	106
CL12160.Contig1_All_6131_4	CAACAACAACAACAACAA	CAA(3*6)	1528	18	TCATCCGAGATAGATCAAAGGAAGACACCACAGAATGGACTACCTAGTGATGC[CAACAACAACAACAACAA]TGTTTGGTCTTTGGAAGATCTAATCAAGCCAATCATCAATCAGGTAT	TCATCCGAGATAGATCAAAGGAA	60.048	ATACCTGATTGATGATTGGCTTG	60.218	118
CL12160.Contig1_All_6131_5	CAACAACAACAACAACAA	CAA(3*6)	1528	18	CATCATCCGAGATAGATCAAAGGAAGACACCACAGAATGGACTACCTAGTGATGC[CAACAACAACAACAACAA]TGTTTGGTCTTTGGAAGATCTAATCAAGCCAATCATCAATCAGGTAT	CATCATCCGAGATAGATCAAAGG	59.938	ATACCTGATTGATGATTGGCTTG	60.218	120
CL12160.Contig6_All_6132_1	CAACAACAACAACAACAA	CAA(3*6)	1379	18	CATCGGATACTGATCAAAGGAAGACACCACAGAATGGACTTTCTAGTGATGC[CAACAACAACAACAACAA]CGTTTGGTCTTTGGAAGATCTAATCAAGCCAA	CATCGGATACTGATCAAAGGAAG	59.973	TTGGCTTGATTAGATCTTCCAAA	60.082	102
CL12160.Contig6_All_6132_2	CAACAACAACAACAACAA	CAA(3*6)	1379	18	ATCATCGGATACTGATCAAAGGAAGACACCACAGAATGGACTTTCTAGTGATGC[CAACAACAACAACAACAA]CGTTTGGTCTTTGGAAGATCTAATCAAGCCAA	ATCATCGGATACTGATCAAAGGA	59.812	TTGGCTTGATTAGATCTTCCAAA	60.082	104
CL12160.Contig6_All_6132_3	CAACAACAACAACAACAA	CAA(3*6)	1379	18	CATCGGATACTGATCAAAGGAAGACACCACAGAATGGACTTTCTAGTGATGC[CAACAACAACAACAACAA]CGTTTGGTCTTTGGAAGATCTAATCAAGCCAATCATCAAATCAG	CATCGGATACTGATCAAAGGAAG	59.973	CTGATTTGATGATTGGCTTGATT	60.326	114
CL12160.Contig6_All_6132_4	CAACAACAACAACAACAA	CAA(3*6)	1379	18	AATGACATTCTTCAGCCATCATCGGATACTGATCAAAGGAAGACACCACAGAATGGACTTTCTAGTGATGC[CAACAACAACAACAACAA]CGTTTGGTCTTTGGAAGATCTAATCAAGCCAA	AATGACATTCTTCAGCCATCATC	60.342	TTGGCTTGATTAGATCTTCCAAA	60.082	121
CL12160.Contig6_All_6132_5	CAACAACAACAACAACAA	CAA(3*6)	1379	18	TCGGATACTGATCAAAGGAAGACACCACAGAATGGACTTTCTAGTGATGC[CAACAACAACAACAACAA]CGTTTGGTCTTTGGAAGATCTAATCAAGCCAA	TCGGATACTGATCAAAGGAAGAC	59.607	TTGGCTTGATTAGATCTTCCAAA	60.082	100
CL12168.Contig1_All_6133_4	CAGCAGCAGCAGCAG	CAG(3*5)	1248	15	TCCTCTTCTCAAAATAGCCATCAGCAGCCACTACAACAATTTTCCGCTTCTCAAAATATCCAT[CAGCAGCAGCAGCAG]TACCAATCTATTCGAGGAGGATTAGCAGGAACTGACCAACTTTC	TCCTCTTCTCAAAATAGCCATCA	60.21	GAAAGTTGGTCAGTTCCTGCTAA	59.812	122
CL12168.Contig1_All_6133_5	CAGCAGCAGCAGCAG	CAG(3*5)	1248	15	TCCTCTTCTCAAAATAGCCATCAGCAGCCACTACAACAATTTTCCGCTTCTCAAAATATCCAT[CAGCAGCAGCAGCAG]TACCAATCTATTCGAGGAGGATTAGCAGGAACTGACCAACTTTCTCAACCTTCTCA	TCCTCTTCTCAAAATAGCCATCA	60.21	TGAGAAGGTTGAGAAAGTTGGTC	59.781	134
CL12174.Contig1_All_6139_1	AGAGAGAGAGAGAGAG	AG(2*8)	195	16	GAATTGATCATTGAAGGAGGTCAGCCAGTGAAGAAGAAGTCTAAAGTAGAAGAGGTACTTGAGGAGGTATCGTAATTCAATTTCAACAAACCATTTTTCTGGTTT[AGAGAGAGAGAGAGAG]GGCGGTAAAACGAAACTAGGGTGGAATTGACT	GAATTGATCATTGAAGGAGGTCA	60.313	AGTCAATTCCACCCTAGTTTCGT	60.28	153
CL12174.Contig1_All_6139_2	AGAGAGAGAGAGAGAG	AG(2*8)	195	16	AATTGATCATTGAAGGAGGTCAGCCAGTGAAGAAGAAGTCTAAAGTAGAAGAGGTACTTGAGGAGGTATCGTAATTCAATTTCAACAAACCATTTTTCTGGTTT[AGAGAGAGAGAGAGAG]GGCGGTAAAACGAAACTAGGGTGGAATTGACT	AATTGATCATTGAAGGAGGTCAG	59.473	AGTCAATTCCACCCTAGTTTCGT	60.28	152
CL12174.Contig1_All_6139_3	AGAGAGAGAGAGAGAG	AG(2*8)	195	16	TTTCAACAAACCATTTTTCTGGTTT[AGAGAGAGAGAGAGAG]GGCGGTAAAACGAAACTAGGGTGGAATTGACTTCAATTGTTATGCTGAATGTTACTAGCGGC	TTTCAACAAACCATTTTTCTGGT	59.78	GCCGCTAGTAACATTCAGCATAA	60.629	103
CL12174.Contig1_All_6139_4	AGAGAGAGAGAGAGAG	AG(2*8)	195	16	GAATTGATCATTGAAGGAGGTCAGCCAGTGAAGAAGAAGTCTAAAGTAGAAGAGGTACTTGAGGAGGTATCGTAATTCAATTTCAACAAACCATTTTTCTGGTTT[AGAGAGAGAGAGAGAG]GGCGGTAAAACGAAACTAGGGTGGAA	GAATTGATCATTGAAGGAGGTCA	60.313	TTCCACCCTAGTTTCGTTTTACC	60.589	147
CL12174.Contig1_All_6139_5	AGAGAGAGAGAGAGAG	AG(2*8)	195	16	GAATTGATCATTGAAGGAGGTCAGCCAGTGAAGAAGAAGTCTAAAGTAGAAGAGGTACTTGAGGAGGTATCGTAATTCAATTTCAACAAACCATTTTTCTGGTTT[AGAGAGAGAGAGAGAG]GGCGGTAAAACGAAACTAGGGTGGAATTG	GAATTGATCATTGAAGGAGGTCA	60.313	CAATTCCACCCTAGTTTCGTTTT	60.589	150
CL12190.Contig1_All_6140_1	TGATGATGATGATGATGA	TGA(3*6)	320	18	TTGGTAGGTATCTGGCTGAAGAAGGAGCATTACATCTCTGCGGGTTAAT[TGATGATGATGATGATGA]TAAATGTATCCCCATAAGAGATCTGCATAGGAAGCTTGCATCAGGGAAACACGGTTGCTGCTTTGAGTCTTACGAG	TTGGTAGGTATCTGGCTGAAGAA	60.136	CTCGTAAGACTCAAAGCAGCAAC	60.597	143
CL12190.Contig1_All_6140_2	TGATGATGATGATGATGA	TGA(3*6)	320	18	TGGTAGGTATCTGGCTGAAGAAGGAGCATTACATCTCTGCGGGTTAAT[TGATGATGATGATGATGA]TAAATGTATCCCCATAAGAGATCTGCATAGGAAGCTTGCATCAGGGAAACACGGTTGCTGCTTTGAGTCTTACGAG	TGGTAGGTATCTGGCTGAAGAAG	59.791	CTCGTAAGACTCAAAGCAGCAAC	60.597	142
CL12190.Contig1_All_6140_3	TGATGATGATGATGATGA	TGA(3*6)	320	18	TTGGTAGGTATCTGGCTGAAGAAGGAGCATTACATCTCTGCGGGTTAAT[TGATGATGATGATGATGA]TAAATGTATCCCCATAAGAGATCTGCA	TTGGTAGGTATCTGGCTGAAGAA	60.136	TGCAGATCTCTTATGGGGATACA	60.826	94
CL12190.Contig1_All_6140_4	TGATGATGATGATGATGA	TGA(3*6)	320	18	TTGGTAGGTATCTGGCTGAAGAAGGAGCATTACATCTCTGCGGGTTAAT[TGATGATGATGATGATGA]TAAATGTATCCCCATAAGAGATCTGCATAGGAAGCTTGCATCAGGGAAACACGGTTGCTGCTTTGAGTCTTACGAGGTTT	TTGGTAGGTATCTGGCTGAAGAA	60.136	AAACCTCGTAAGACTCAAAGCAG	59.142	147
CL12190.Contig1_All_6140_5	TGATGATGATGATGATGA	TGA(3*6)	320	18	TGGTAGGTATCTGGCTGAAGAAGGAGCATTACATCTCTGCGGGTTAAT[TGATGATGATGATGATGA]TAAATGTATCCCCATAAGAGATCTGCA	TGGTAGGTATCTGGCTGAAGAAG	59.791	TGCAGATCTCTTATGGGGATACA	60.826	93
CL12190.Contig2_All_6141_4	TGATGATGATGATGATGA	TGA(3*6)	239	18	CTCTGTATCTGGCTGAAGAAGGAGCATTACATCTCTGCGGGTTAAT[TGATGATGATGATGATGA]TAAATGTATCCCCATAAGAGATCTGCA	CTCTGTATCTGGCTGAAGAAGGA	60.026	TGCAGATCTCTTATGGGGATACA	60.826	91
CL12197.Contig1_All_6148_1	TATTATTATTATTAT	TAT(3*5)	1081	15	TAAATGATCATAGCTTGTGGGCTGCATGTTGAGATCTTGACCTAGATTAG[TATTATTATTATTAT]TACTACTACTATTACTACATGGTACTATAGACGAGCTCTGCAACAGCAAGTCAGTGAATTTTG	TAAATGATCATAGCTTGTGGGCT	60.003	CAAAATTCACTGACTTGCTGTTG	59.836	128
CL12197.Contig1_All_6148_2	TATTATTATTATTAT	TAT(3*5)	1081	15	TGGGGAAGATCATATTACTCGAATATAAATGATCATAGCTTGTGGGCTGCATGTTGAGATCTTGACCTAGATTAG[TATTATTATTATTAT]TACTACTACTATTACTACATGGTACTATAGACGAGCTCTGCAACAGCAAGTCAGTGAATTTTG	TGGGGAAGATCATATTACTCGAA	59.816	CAAAATTCACTGACTTGCTGTTG	59.836	153
CL12197.Contig1_All_6148_3	TATTATTATTATTAT	TAT(3*5)	1081	15	TAAATGATCATAGCTTGTGGGCTGCATGTTGAGATCTTGACCTAGATTAG[TATTATTATTATTAT]TACTACTACTATTACTACATGGTACTATAGACGAGCTCTGCAACAGCAAGTCAGTGAATTTTGGATATGAATCTGAGGAAGACGA	TAAATGATCATAGCTTGTGGGCT	60.003	TCGTCTTCCTCAGATTCATATCC	59.568	150
CL12197.Contig1_All_6148_4	TATTATTATTATTAT	TAT(3*5)	1081	15	TAAATGATCATAGCTTGTGGGCTGCATGTTGAGATCTTGACCTAGATTAG[TATTATTATTATTAT]TACTACTACTATTACTACATGGTACTATAGACGAGCTCTGCAACAGCAAGTCAGTGAATTTTGGATATGAATCTGAGGAAGACG	TAAATGATCATAGCTTGTGGGCT	60.003	CGTCTTCCTCAGATTCATATCCA	60.457	149
CL12197.Contig1_All_6148_5	TATTATTATTATTAT	TAT(3*5)	1081	15	TAAATGATCATAGCTTGTGGGCTGCATGTTGAGATCTTGACCTAGATTAG[TATTATTATTATTAT]TACTACTACTATTACTACATGGTACTATAGACGAGCTCTGCAACAGCAAGTCAGTGAATTTTGG	TAAATGATCATAGCTTGTGGGCT	60.003	CCAAAATTCACTGACTTGCTGTT	60.558	129
CL12203.Contig5_All_6153_1	TTCTTCTTCTTCTTC	TTC(3*5)	451	15	TATATTCTCTCCCGTTTCCGACTGGGTCCACCACGTTCTCTGCAAATTGTACTCTT[TTCTTCTTCTTCTTC]TTGTTTTTCCCATCTTCGGAAGACATGCAGGAAATAGGAAG	TATATTCTCTCCCGTTTCCGACT	60.327	CTTCCTATTTCCTGCATGTCTTC	59.277	112
CL12203.Contig5_All_6153_2	TTCTTCTTCTTCTTC	TTC(3*5)	451	15	CTATATTCTCTCCCGTTTCCGACTGGGTCCACCACGTTCTCTGCAAATTGTACTCTT[TTCTTCTTCTTCTTC]TTGTTTTTCCCATCTTCGGAAGACATGCAGGAAATAGGAAG	CTATATTCTCTCCCGTTTCCGAC	60.327	CTTCCTATTTCCTGCATGTCTTC	59.277	113
CL12203.Contig5_All_6153_3	TTCTTCTTCTTCTTC	TTC(3*5)	451	15	TATATTCTCTCCCGTTTCCGACTGGGTCCACCACGTTCTCTGCAAATTGTACTCTT[TTCTTCTTCTTCTTC]TTGTTTTTCCCATCTTCGGAAGACATGCAGGAAATAGGAAGG	TATATTCTCTCCCGTTTCCGACT	60.327	CCTTCCTATTTCCTGCATGTCTT	60.82	113
CL12203.Contig5_All_6153_4	TTCTTCTTCTTCTTC	TTC(3*5)	451	15	CTATATTCTCTCCCGTTTCCGACTGGGTCCACCACGTTCTCTGCAAATTGTACTCTT[TTCTTCTTCTTCTTC]TTGTTTTTCCCATCTTCGGAAGACATGCAGGAAATAGGAAGG	CTATATTCTCTCCCGTTTCCGAC	60.327	CCTTCCTATTTCCTGCATGTCTT	60.82	114
CL12203.Contig5_All_6153_5	TTCTTCTTCTTCTTC	TTC(3*5)	451	15	CCACGTTCTCTGCAAATTGTACTCTT[TTCTTCTTCTTCTTC]TTGTTTTTCCCATCTTCGGAAGACATGCAGGAAATAGGAAG	CCACGTTCTCTGCAAATTGTACT	60.578	CTTCCTATTTCCTGCATGTCTTC	59.277	82
CL12211.Contig1_All_6154_1	ATATATATATAT	AT(2*6)	249	12	TACTAAGCCCAATCTAAACGAGCTCTTTTTCAAAGTATAACATGAACAAATGGTTCCTGTCAGGAAGAAGAATAACTTTTAACCCAAAATATTAATTTGTAAAAAAAA[ATATATATATAT]AATAATGAGATCTGTTCAGAATCTTGCACAGTTGGTAG	TACTAAGCCCAATCTAAACGAGC	59.019	CTACCAACTGTGCAAGATTCTGA	59.434	158
CL12211.Contig1_All_6154_2	ATATATATATAT	AT(2*6)	249	12	TACTAAGCCCAATCTAAACGAGCTCTTTTTCAAAGTATAACATGAACAAATGGTTCCTGTCAGGAAGAAGAATAACTTTTAACCCAAAATATTAATTTGTAAAAAAAA[ATATATATATAT]AATAATGAGATCTGTTCAGAATCTTGCACAGTTGGTAGG	TACTAAGCCCAATCTAAACGAGC	59.019	CCTACCAACTGTGCAAGATTCTG	61.064	159
CL12211.Contig1_All_6154_3	ATATATATATAT	AT(2*6)	249	12	ATACTAAGCCCAATCTAAACGAGCTCTTTTTCAAAGTATAACATGAACAAATGGTTCCTGTCAGGAAGAAGAATAACTTTTAACCCAAAATATTAATTTGTAAAAAAAA[ATATATATATAT]AATAATGAGATCTGTTCAGAATCTTGCACAGTTGGTAG	ATACTAAGCCCAATCTAAACGAGC	59.291	CTACCAACTGTGCAAGATTCTGA	59.434	159
CL12211.Contig1_All_6154_4	ATATATATATAT	AT(2*6)	249	12	ACTAAGCCCAATCTAAACGAGCTCTTTTTCAAAGTATAACATGAACAAATGGTTCCTGTCAGGAAGAAGAATAACTTTTAACCCAAAATATTAATTTGTAAAAAAAA[ATATATATATAT]AATAATGAGATCTGTTCAGAATCTTGCACAGTTGGTAGGAA	ACTAAGCCCAATCTAAACGAGC	58.976	TTCCTACCAACTGTGCAAGATTC	60.528	160
CL12211.Contig1_All_6154_5	ATATATATATAT	AT(2*6)	249	12	ACTAAGCCCAATCTAAACGAGCTCTTTTTCAAAGTATAACATGAACAAATGGTTCCTGTCAGGAAGAAGAATAACTTTTAACCCAAAATATTAATTTGTAAAAAAAA[ATATATATATAT]AATAATGAGATCTGTTCAGAATCTTGCACAGTTGGTAG	ACTAAGCCCAATCTAAACGAGC	58.976	CTACCAACTGTGCAAGATTCTGA	59.434	157
CL12211.Contig2_All_6155_1	TCCTCCTCCTCCTCC	TCC(3*5)	454	15	CTGGAAGAATCTCATTATCACCGCCCCGCACTTCGTCAGCCGTTACCAAGAGGAT[TCCTCCTCCTCCTCC]GCCCTCCTCCAGTCCGAATACACCCCTCTCGCTAAATT	CTGGAAGAATCTCATTATCACCG	59.973	AATTTAGCGAGAGGGGTGTATTC	59.886	108
CL12211.Contig2_All_6155_2	TCCTCCTCCTCCTCC	TCC(3*5)	454	15	CTGGAAGAATCTCATTATCACCGCCCCGCACTTCGTCAGCCGTTACCAAGAGGAT[TCCTCCTCCTCCTCC]GCCCTCCTCCAGTCCGAATACACCCCTCTCGCTAAATTTGCAAAGACCGACGTCTGTGAGCAGGAGAAGATCGACTTTGAACAGA	CTGGAAGAATCTCATTATCACCG	59.973	TCTGTTCAAAGTCGATCTTCTCC	59.878	155
CL12211.Contig2_All_6155_3	TCCTCCTCCTCCTCC	TCC(3*5)	454	15	CTGGAAGAATCTCATTATCACCGCCCCGCACTTCGTCAGCCGTTACCAAGAGGAT[TCCTCCTCCTCCTCC]GCCCTCCTCCAGTCCGAATACACCCCTCTCGCTAAATTT	CTGGAAGAATCTCATTATCACCG	59.973	AAATTTAGCGAGAGGGGTGTATT	59.456	109
CL12211.Contig2_All_6155_4	TCCTCCTCCTCCTCC	TCC(3*5)	454	15	CTGGAAGAATCTCATTATCACCGCCCCGCACTTCGTCAGCCGTTACCAAGAGGAT[TCCTCCTCCTCCTCC]GCCCTCCTCCAGTCCGAATACACCCCTCTCGCTAAATTTG	CTGGAAGAATCTCATTATCACCG	59.973	CAAATTTAGCGAGAGGGGTGTAT	60.698	110
CL12211.Contig2_All_6155_5	TCCTCCTCCTCCTCC	TCC(3*5)	454	15	CCCAAAACTGGAAGAATCTCATTATCACCGCCCCGCACTTCGTCAGCCGTTACCAAGAGGAT[TCCTCCTCCTCCTCC]GCCCTCCTCCAGTCCGAATACACCCCTCTCGCTAAATT	CCCAAAACTGGAAGAATCTCATT	60.68	AATTTAGCGAGAGGGGTGTATTC	59.886	115
CL12221.Contig1_All_6160_1	TCTTCTTCTTCTTCT	TCT(3*5)	424	15	TAATGAGTTTCCTCCAAAAGGG[TCTTCTTCTTCTTCT]CTTTGATGGTTAATTATAAGGCTATTGAAGGGAGATTGGGAATAGTAATGGAACACATGGCCTTC	TAATGAGTTTCCTCCAAAAGGGT	60.217	GAAGGCCATGTGTTCCATTACTA	60.25	102
CL12221.Contig1_All_6160_2	TCTTCTTCTTCTTCT	TCT(3*5)	424	15	TGAGGATGGCTCTAATGAAAGAGGTGATTCACCGCCATCAAAGAAAACATGATGATTACATAATACTCTGTCTAATGAGTTTCCTCCAAAAGGG[TCTTCTTCTTCTTCT]CTTTGATGGTTAATTATAAGGCTATTGAAGGGAGATTGGGAATAGTAATGG	TGAGGATGGCTCTAATGAAAGAG	59.864	CCATTACTATTCCCAATCTCCCT	59.602	160
CL12221.Contig1_All_6160_3	TCTTCTTCTTCTTCT	TCT(3*5)	424	15	CTAATGAGTTTCCTCCAAAAGGG[TCTTCTTCTTCTTCT]CTTTGATGGTTAATTATAAGGCTATTGAAGGGAGATTGGGAATAGTAATGGAACACATGGCCTTC	CTAATGAGTTTCCTCCAAAAGGG	60.332	GAAGGCCATGTGTTCCATTACTA	60.25	103
CL12221.Contig1_All_6160_4	TCTTCTTCTTCTTCT	TCT(3*5)	424	15	TAATGAGTTTCCTCCAAAAGGG[TCTTCTTCTTCTTCT]CTTTGATGGTTAATTATAAGGCTATTGAAGGGAGATTGGGAATAGTAATGGAACACATGGC	TAATGAGTTTCCTCCAAAAGGGT	60.217	GCCATGTGTTCCATTACTATTCC	59.627	98
CL12221.Contig1_All_6160_5	TCTTCTTCTTCTTCT	TCT(3*5)	424	15	TAATGAGTTTCCTCCAAAAGGG[TCTTCTTCTTCTTCT]CTTTGATGGTTAATTATAAGGCTATTGAAGGGAGATTGGGAATAGTAATGGAACACATGGCC	TAATGAGTTTCCTCCAAAAGGGT	60.217	GGCCATGTGTTCCATTACTATTC	59.627	99
CL12245.Contig2_All_6166_1	GATGATGATGATGAT	GAT(3*5)	413	15	ACCTCAGACTTTGCTCCTTTCTTAGATGAAGAACACATTGACGACGAA[GATGATGATGATGAT]GCCATTGAACTTGATGGCATGTTTCT	ACCTCAGACTTTGCTCCTTTCTT	59.943	AGAAACATGCCATCAAGTTCAAT	59.891	89
CL12245.Contig2_All_6166_2	GATGATGATGATGAT	GAT(3*5)	413	15	CTCAATCTGGTGCTTGAAAAACTCACCAAGCTTGTTTTCGACCTCAGACTTTGCTCCTTTCTTAGATGAAGAACACATTGACGACGAA[GATGATGATGATGAT]GCCATTGAACTTGATGGCATGTTTCT	CTCAATCTGGTGCTTGAAAAACT	59.812	AGAAACATGCCATCAAGTTCAAT	59.891	129
CL12245.Contig2_All_6166_3	GATGATGATGATGAT	GAT(3*5)	413	15	AATCTGGTGCTTGAAAAACTCACCAAGCTTGTTTTCGACCTCAGACTTTGCTCCTTTCTTAGATGAAGAACACATTGACGACGAA[GATGATGATGATGAT]GCCATTGAACTTGATGGCATGTTTCT	AATCTGGTGCTTGAAAAACTCAC	59.688	AGAAACATGCCATCAAGTTCAAT	59.891	126
CL12245.Contig2_All_6166_4	GATGATGATGATGAT	GAT(3*5)	413	15	CTTGTTTTCGACCTCAGACTTTGCTCCTTTCTTAGATGAAGAACACATTGACGACGAA[GATGATGATGATGAT]GCCATTGAACTTGATGGCATGTTTCT	CTTGTTTTCGACCTCAGACTTTG	60.314	AGAAACATGCCATCAAGTTCAAT	59.891	99
CL12245.Contig2_All_6166_5	GATGATGATGATGAT	GAT(3*5)	413	15	ACCTCAGACTTTGCTCCTTTCTTAGATGAAGAACACATTGACGACGAA[GATGATGATGATGAT]GCCATTGAACTTGATGGCATGTTTCTTGATGTGGGCATCACCTCTGACTCCAGCCACATGTATGAAAGGACTT	ACCTCAGACTTTGCTCCTTTCTT	59.943	AAGTCCTTTCATACATGTGGCTG	60.419	136
CL12262.Contig1_All_6167_1	TGTGTGTGTGTG	TG(2*6)	431	12	GAGTTGAAGCAAGACCAACAGAGGAAGGGAGGAGTGTGTACCCGTTGCCTGT[TGTGTGTGTGTG]TTTGAGAGAGATATGCAGTTGCTCAAGGCAGAGTGGGAGAGAGAGTAGTTTTGGCGACTTTGA	GAGTTGAAGCAAGACCAACAGAG	60.462	TCAAAGTCGCCAAAACTACTCTC	59.941	127
CL12262.Contig1_All_6167_3	TGTGTGTGTGTG	TG(2*6)	431	12	GAGTTGAAGCAAGACCAACAGAGGAAGGGAGGAGTGTGTACCCGTTGCCTGT[TGTGTGTGTGTG]TTTGAGAGAGATATGCAGTTGCTCAAGGCAGAGTGGGAGAGAGAGTAGTTTTGGCGACTTTGACCTCTCCACAGTCACTT	GAGTTGAAGCAAGACCAACAGAG	60.462	AAGTGACTGTGGAGAGGTCAAAG	59.831	144
CL12262.Contig1_All_6167_4	TGTGTGTGTGTG	TG(2*6)	431	12	GAGTTGAAGCAAGACCAACAGAGGAAGGGAGGAGTGTGTACCCGTTGCCTGT[TGTGTGTGTGTG]TTTGAGAGAGATATGCAGTTGCTCAAGG	GAGTTGAAGCAAGACCAACAGAG	60.462	CCTTGAGCAACTGCATATCTCTC	60.407	92
CL12264.Contig2_All_6168_1	CTCCTCCTCCTCCTC	CTC(3*5)	860	15	GCTTTAGCTGCATTATCTTCTGCATTTAATCCATCTTCTGGCTCCCGAG[CTCCTCCTCCTCCTC]CAAGGACACCTGGCACAAATCGAGGGTCTCAAAGAGCAGCTGCGGTAGCTGCTTTATCACAAGTCCTTACTGCAGAGAAAAACCAATCTCAAGA	GCTTTAGCTGCATTATCTTCTGC	59.703	TCTTGAGATTGGTTTTTCTCTGC	59.885	158
CL12264.Contig2_All_6168_2	CTCCTCCTCCTCCTC	CTC(3*5)	860	15	GGCTTTAGCTGCATTATCTTCTGCATTTAATCCATCTTCTGGCTCCCGAG[CTCCTCCTCCTCCTC]CAAGGACACCTGGCACAAATCGAGGGTCTCAAAGAGCAGCTGCGGTAGCTGCTTTATCACAAGTCCTTACTGCAGAGAAAAACCAATCTCAAGA	GGCTTTAGCTGCATTATCTTCTG	59.574	TCTTGAGATTGGTTTTTCTCTGC	59.885	159
CL12264.Contig2_All_6168_3	CTCCTCCTCCTCCTC	CTC(3*5)	860	15	TCTGCATTTAATCCATCTTCTGGCTCCCGAG[CTCCTCCTCCTCCTC]CAAGGACACCTGGCACAAATCGAGGGTCTCAAAGAGCAGCTGCGGTAGCTGCTTTATCACAAGTCCTTACTGCAGAGAAAAACCAATCTCAAGA	TCTGCATTTAATCCATCTTCTGG	60.445	TCTTGAGATTGGTTTTTCTCTGC	59.885	140
CL12264.Contig2_All_6168_4	CTCCTCCTCCTCCTC	CTC(3*5)	860	15	GGCTTTAGCTGCATTATCTTCTGCATTTAATCCATCTTCTGGCTCCCGAG[CTCCTCCTCCTCCTC]CAAGGACACCTGGCACAAATCGAGGGTCTCAAAGAGCAGCTGCGGTAGCTGCTTTATCACAAGTCCTTACTGCAGAGAAAAACCAA	GGCTTTAGCTGCATTATCTTCTG	59.574	TTGGTTTTTCTCTGCAGTAAGGA	60.275	151
CL12264.Contig2_All_6168_5	CTCCTCCTCCTCCTC	CTC(3*5)	860	15	TCTGCATTTAATCCATCTTCTGGCTCCCGAG[CTCCTCCTCCTCCTC]CAAGGACACCTGGCACAAATCGAGGGTCTCAAAGAGCAGCTGCGGTAGCTGCTTTATCACAAGTCCTTACTGCAGAGAAAAACCAA	TCTGCATTTAATCCATCTTCTGG	60.445	TTGGTTTTTCTCTGCAGTAAGGA	60.275	132
CL12267.Contig1_All_6178_1	ATCATCATCATCATC	ATC(3*5)	191	15	ACATCTCCATTACCGGAAATTCTGAAAACCAGTTGTAATTCAACAAGAGAGAGGAGAGACA[ATCATCATCATCATC]AATTATCAATCATGACTTTAATTTCCCTGTGCTGT	ACATCTCCATTACCGGAAATTCT	60.089	ACAGCACAGGGAAATTAAAGTCA	60.048	111
CL12267.Contig1_All_6178_2	ATCATCATCATCATC	ATC(3*5)	191	15	ACATCTCCATTACCGGAAATTCTGAAAACCAGTTGTAATTCAACAAGAGAGAGGAGAGACA[ATCATCATCATCATC]AATTATCAATCATGACTTTAATTTCCCTGTGCTG	ACATCTCCATTACCGGAAATTCT	60.089	CAGCACAGGGAAATTAAAGTCAT	59.552	110
CL12267.Contig1_All_6178_3	ATCATCATCATCATC	ATC(3*5)	191	15	ACATCTCCATTACCGGAAATTCTGAAAACCAGTTGTAATTCAACAAGAGAGAGGAGAGACA[ATCATCATCATCATC]AATTATCAATCATGACTTTAATTTCCCTGTGCTGTACCTTACCAAGGGTGGAAT	ACATCTCCATTACCGGAAATTCT	60.089	ATTCCACCCTTGGTAAGGTACAG	60.501	130
CL12267.Contig1_All_6178_4	ATCATCATCATCATC	ATC(3*5)	191	15	ACATCTCCATTACCGGAAATTCTGAAAACCAGTTGTAATTCAACAAGAGAGAGGAGAGACA[ATCATCATCATCATC]AATTATCAATCATGACTTTAATTTCCCTGTGCTGTACCTTACCAAGGGTGGAATCAGACATA	ACATCTCCATTACCGGAAATTCT	60.089	TATGTCTGATTCCACCCTTGGTA	60.598	138
CL12267.Contig1_All_6178_5	ATCATCATCATCATC	ATC(3*5)	191	15	ACATCTCCATTACCGGAAATTCTGAAAACCAGTTGTAATTCAACAAGAGAGAGGAGAGACA[ATCATCATCATCATC]AATTATCAATCATGACTTTAATTTCCCTGTGCTGTACCTTACC	ACATCTCCATTACCGGAAATTCT	60.089	GGTAAGGTACAGCACAGGGAAAT	60.631	119
CL1226.Contig4_All_1268_1	GCTGCTGCTGCTGCT	GCT(3*5)	443	15	CCTTCTCCATCTTCTTCTTTGGTGTGGATGGGTCGGTCCTCATTA[GCTGCTGCTGCTGCT]GTTTTGGTGATTCTAATGGCTGGAAAACTGGCTTGCTGCAGCAAAAGAGATGTAGAAGTAGAAGAAGAAAAGATGGTGATGATGAAGAACTGG	CCTTCTCCATCTTCTTCTTTGGT	60.115	CCAGTTCTTCATCATCACCATCT	60.376	153
CL1226.Contig4_All_1268_2	GCTGCTGCTGCTGCT	GCT(3*5)	443	15	TTAAGGGATTCTCCTTCTCCATCTTCTTCTTTGGTGTGGATGGGTCGGTCCTCATTA[GCTGCTGCTGCTGCT]GTTTTGGTGATTCTAATGGCTGGAAAACTG	TTAAGGGATTCTCCTTCTCCATC	59.925	CAGTTTTCCAGCCATTAGAATCA	60.476	102
CL1226.Contig4_All_1268_3	GCTGCTGCTGCTGCT	GCT(3*5)	443	15	CCTTCTCCATCTTCTTCTTTGGTGTGGATGGGTCGGTCCTCATTA[GCTGCTGCTGCTGCT]GTTTTGGTGATTCTAATGGCTGGAAAACTG	CCTTCTCCATCTTCTTCTTTGGT	60.115	CAGTTTTCCAGCCATTAGAATCA	60.476	90
CL1226.Contig4_All_1268_4	GCTGCTGCTGCTGCT	GCT(3*5)	443	15	CCTTCTCCATCTTCTTCTTTGGTGTGGATGGGTCGGTCCTCATTA[GCTGCTGCTGCTGCT]GTTTTGGTGATTCTAATGGCTGGAAAACTGGCTTGCTGCAGCAAAAGAGATGTAGAAGTAGAAGAAGAAAAGATGGTGATGATGAAGAACTGGGAAGA	CCTTCTCCATCTTCTTCTTTGGT	60.115	TCTTCCCAGTTCTTCATCATCAC	60.49	158
CL1226.Contig4_All_1268_5	GCTGCTGCTGCTGCT	GCT(3*5)	443	15	ATATACAAATACCCAGCAAGCCAAAACAAATTAAGGGATTCTCCTTCTCCATCTTCTTCTTTGGTGTGGATGGGTCGGTCCTCATTA[GCTGCTGCTGCTGCT]GTTTTGGTGATTCTAATGGCTGGAAAACTG	ATATACAAATACCCAGCAAGCCA	59.781	CAGTTTTCCAGCCATTAGAATCA	60.476	132
CL1226.Contig4_All_1269_1	TCCTCCTCCTCCTCC	TCC(3*5)	685	15	TGCCATAACAAGCTCAGACCTAATTATCATATTAACAATAATGATGATCAAGCTAATTACCCTGATCATCTTCT[TCCTCCTCCTCCTCC]TACTAATGATGATTATATCACATGTCCTTAACAACAAATTT	TGCCATAACAAGCTCAGACCTA	59.904	AAATTTGTTGTTAAGGACATGTGA	57.681	130
CL1226.Contig4_All_1269_2	TCCTCCTCCTCCTCC	TCC(3*5)	685	15	TGCCATAACAAGCTCAGACCTAATTATCATATTAACAATAATGATGATCAAGCTAATTACCCTGATCATCTTCT[TCCTCCTCCTCCTCC]TACTAATGATGATTATATCACATGTCCTTAACAACAAATTT	TGCCATAACAAGCTCAGACCTAA	61.131	AAATTTGTTGTTAAGGACATGTGA	57.681	130
CL1226.Contig4_All_1269_3	TCCTCCTCCTCCTCC	TCC(3*5)	685	15	TTGCCATAACAAGCTCAGACCTAATTATCATATTAACAATAATGATGATCAAGCTAATTACCCTGATCATCTTCT[TCCTCCTCCTCCTCC]TACTAATGATGATTATATCACATGTCCTTAACAACAAATTT	TTGCCATAACAAGCTCAGACCTA	61.131	AAATTTGTTGTTAAGGACATGTGA	57.681	131
CL1226.Contig4_All_1269_4	TCCTCCTCCTCCTCC	TCC(3*5)	685	15	GCCATAACAAGCTCAGACCTAATTATCATATTAACAATAATGATGATCAAGCTAATTACCCTGATCATCTTCT[TCCTCCTCCTCCTCC]TACTAATGATGATTATATCACATGTCCTTAACAACAAATTT	GCCATAACAAGCTCAGACCTAAT	58.859	AAATTTGTTGTTAAGGACATGTGA	57.681	129
CL1226.Contig4_All_1269_5	TCCTCCTCCTCCTCC	TCC(3*5)	685	15	TGCCATAACAAGCTCAGACCTAATTATCATATTAACAATAATGATGATCAAGCTAATTACCCTGATCATCTTCT[TCCTCCTCCTCCTCC]TACTAATGATGATTATATCACATGTCCTTAACAACAAATT	TGCCATAACAAGCTCAGACCTA	59.904	AATTTGTTGTTAAGGACATGTGA	56.298	129
CL12292.Contig2_All_6180_4	GTTGTTGTTGTTGTT	GTT(3*5)	204	15	AAGCTCTTGATCCTCTTTTTGGTCCTTCTCATAACTCCCGTA[GTTGTTGTTGTTGTT]GGGTTGGTAGCCTTGGGGCTTAGTCACATAAGCCTTGTCGTTGT	AAGCTCTTGATCCTCTTTTTGGT	59.79	ACAACGACAAGGCTTATGTGACT	60.109	101
CL12292.Contig2_All_6180_5	GTTGTTGTTGTTGTT	GTT(3*5)	204	15	ACCAAGCTCTTGATCCTCTTTTTGGTCCTTCTCATAACTCCCGTA[GTTGTTGTTGTTGTT]GGGTTGGTAGCCTTGGGGCTTAGTCACATAAGCCTTGTCGTTGT	ACCAAGCTCTTGATCCTCTTTTT	59.79	ACAACGACAAGGCTTATGTGACT	60.109	104
CL12304.Contig2_All_6182_1	CTTTCTTTCTTTCTTTCTTT	CTTT(4*5)	281	20	TGAAATTTTGACTTGTTTCATTG[CTTTCTTTCTTTCTTTCTTT]CTCACCATCTCTGTCTTAGTTCTGAACATCTTTCTCCTTCAACAGAGGAAGTCGATTGAT	TGAAATTTTGACTTGTTTCATTGC	60.374	ATCAATCGACTTCCTCTGTTGAA	60.123	103
CL12304.Contig2_All_6182_2	CTTTCTTTCTTTCTTTCTTT	CTTT(4*5)	281	20	TGAAATTTTGACTTGTTTCATTG[CTTTCTTTCTTTCTTTCTTT]CTCACCATCTCTGTCTTAGTTCTGAACATCTTTCTCCTTCAACAGAGGA	TGAAATTTTGACTTGTTTCATTGC	60.374	TCCTCTGTTGAAGGAGAAAGATG	59.872	92
CL12304.Contig2_All_6182_3	CTTTCTTTCTTTCTTTCTTT	CTTT(4*5)	281	20	TGAAATTTTGACTTGTTTCATTG[CTTTCTTTCTTTCTTTCTTT]CTCACCATCTCTGTCTTAGTTCTGAACATCTTTCTCCTTCAACAGAGGAAGTCGATTGATCCATAACAGGTGAACGTGATC	TGAAATTTTGACTTGTTTCATTGC	60.374	GATCACGTTCACCTGTTATGGAT	60.131	124
CL12304.Contig2_All_6182_4	CTTTCTTTCTTTCTTTCTTT	CTTT(4*5)	281	20	TGAAATTTTGACTTGTTTCATTG[CTTTCTTTCTTTCTTTCTTT]CTCACCATCTCTGTCTTAGTTCTGAACATCTTTCTCCTTCAACAGAGGAAGTCGATTGATCCATAACAGGTGAACGTGATCCATC	TGAAATTTTGACTTGTTTCATTGC	60.374	GATGGATCACGTTCACCTGTTAT	60.131	128
CL12304.Contig2_All_6182_5	CTTTCTTTCTTTCTTTCTTT	CTTT(4*5)	281	20	TGAAATTTTGACTTGTTTCATTG[CTTTCTTTCTTTCTTTCTTT]CTCACCATCTCTGTCTTAGTTCTGAACATCTTTCTCCTTCAACAGAGGAAGTCGATTGATCCATAACA	TGAAATTTTGACTTGTTTCATTGC	60.374	TGTTATGGATCAATCGACTTCCT	59.849	111
CL12304.Contig2_All_6183_1	TATTATTATTATTATTATTAT	TAT(3*7)	925	21	ATTGAAAATCCACCTTCCATTCTGATGATAGCTTGG[TATTATTATTATTATTATTAT]TAATCAATTCATCGTATTCGTACCCAGTTGCTTGAC	ATTGAAAATCCACCTTCCATTCT	60.069	GTCAAGCAACTGGGTACGAATAC	59.947	93
CL12304.Contig2_All_6183_2	TATTATTATTATTATTATTAT	TAT(3*7)	925	21	ATGCAGGAAAGATTTCTGATTGAAAATCCACCTTCCATTCTGATGATAGCTTGG[TATTATTATTATTATTATTAT]TAATCAATTCATCGTATTCGTACCCAGTTGCTTGAC	ATGCAGGAAAGATTTCTGATTGA	60.089	GTCAAGCAACTGGGTACGAATAC	59.947	111
CL12304.Contig2_All_6183_3	TATTATTATTATTATTATTAT	TAT(3*7)	925	21	CCTTCCATTCTGATGATAGCTTGG[TATTATTATTATTATTATTAT]TAATCAATTCATCGTATTCGTACCCAGTTGCTTGAC	CCTTCCATTCTGATGATAGCTTG	60.102	GTCAAGCAACTGGGTACGAATAC	59.947	81
CL12304.Contig2_All_6183_4	TATTATTATTATTATTATTAT	TAT(3*7)	925	21	ATTGAAAATCCACCTTCCATTCTGATGATAGCTTGG[TATTATTATTATTATTATTAT]TAATCAATTCATCGTATTCGTACCCAGTTGCTTGACCAATGTTGTAATCGTCGTAATCTGAGCTTTCCGAGCTACTTGATGATA	ATTGAAAATCCACCTTCCATTCT	60.069	TATCATCAAGTAGCTCGGAAAGC	59.897	141
CL12304.Contig2_All_6183_5	TATTATTATTATTATTATTAT	TAT(3*7)	925	21	ATGCAGGAAAGATTTCTGATTGAAAATCCACCTTCCATTCTGATGATAGCTTGG[TATTATTATTATTATTATTAT]TAATCAATTCATCGTATTCGTACCCAGTTGCTTGACCAATGTTGTAATCGTCGTAATCTGAGCTTTCCGAGCTACTTGATGATA	ATGCAGGAAAGATTTCTGATTGA	60.089	TATCATCAAGTAGCTCGGAAAGC	59.897	159
CL12310.Contig2_All_6188_1	CTCCTCCTCCTCCTC	CTC(3*5)	187	15	TTCACAACCATAATCAAATCACGGCCACCCTCCTCCTCCACCGCCGTCGATGGCCGCCTTCTCCCGTCCGTCT[CTCCTCCTCCTCCTC]TTTCTCGTCTCCATCTTCTTCCTCCTCAG	TTCACAACCATAATCAAATCACG	59.75	CTGAGGAGGAAGAAGATGGAGAC	60.739	117
CL12310.Contig2_All_6188_2	CTCCTCCTCCTCCTC	CTC(3*5)	187	15	TTCACAACCATAATCAAATCACGGCCACCCTCCTCCTCCACCGCCGTCGATGGCCGCCTTCTCCCGTCCGTCT[CTCCTCCTCCTCCTC]TTTCTCGTCTCCATCTTCTTCCTCCTCAGT	TTCACAACCATAATCAAATCACG	59.75	ACTGAGGAGGAAGAAGATGGAGA	60.739	118
CL12310.Contig2_All_6188_3	CTCCTCCTCCTCCTC	CTC(3*5)	187	15	GGCTTCAATCTTCACAACCATAATCAAATCACGGCCACCCTCCTCCTCCACCGCCGTCGATGGCCGCCTTCTCCCGTCCGTCT[CTCCTCCTCCTCCTC]TTTCTCGTCTCCATCTTCTTCCTCCTCAG	GGCTTCAATCTTCACAACCATAA	60.358	CTGAGGAGGAAGAAGATGGAGAC	60.739	127
CL12310.Contig2_All_6188_4	CTCCTCCTCCTCCTC	CTC(3*5)	187	15	GGCTTCAATCTTCACAACCATAATCAAATCACGGCCACCCTCCTCCTCCACCGCCGTCGATGGCCGCCTTCTCCCGTCCGTCT[CTCCTCCTCCTCCTC]TTTCTCGTCTCCATCTTCTTCCTCCTCAGT	GGCTTCAATCTTCACAACCATAA	60.358	ACTGAGGAGGAAGAAGATGGAGA	60.739	128
CL12310.Contig2_All_6188_5	CTCCTCCTCCTCCTC	CTC(3*5)	187	15	TTCACAACCATAATCAAATCACGGCCACCCTCCTCCTCCACCGCCGTCGATGGCCGCCTTCTCCCGTCCGTCT[CTCCTCCTCCTCCTC]TTTCTCGTCTCCATCTTCTTCCTCCTCAGTA	TTCACAACCATAATCAAATCACG	59.75	TACTGAGGAGGAAGAAGATGGAG	58.998	119
CL12312.Contig5_All_6189_1	TCTCTCTCTCTC	TC(2*6)	2102	12	TTAGTGCCTAATGGGTGGTTCTAGGTCTGGAGTTGAATGTTTGCCACCTCAAAATGCCAAAGCAAAACCTTGGACTCCAGCCAAGAAAAATGCCAAAAGGGTTG[TCTCTCTCTCTC]GGTTTTCATCATGGTTTTGTTTTGAACA	TTAGTGCCTAATGGGTGGTTCTA	59.906	TGTTCAAAACAAAACCATGATGA	60.25	144
CL12312.Contig5_All_6189_2	TCTCTCTCTCTC	TC(2*6)	2102	12	ATTAGTGCCTAATGGGTGGTTCTAGGTCTGGAGTTGAATGTTTGCCACCTCAAAATGCCAAAGCAAAACCTTGGACTCCAGCCAAGAAAAATGCCAAAAGGGTTG[TCTCTCTCTCTC]GGTTTTCATCATGGTTTTGTTTTGAACA	ATTAGTGCCTAATGGGTGGTTCT	60.14	TGTTCAAAACAAAACCATGATGA	60.25	145
CL12312.Contig5_All_6189_3	TCTCTCTCTCTC	TC(2*6)	2102	12	CAAGCGACTGAACCTATTAGTGCCTAATGGGTGGTTCTAGGTCTGGAGTTGAATGTTTGCCACCTCAAAATGCCAAAGCAAAACCTTGGACTCCAGCCAAGAAAAATGCCAAAAGGGTTG[TCTCTCTCTCTC]GGTTTTCATCATGGTTTTGTTTTGAACA	CAAGCGACTGAACCTATTAGTGC	60.321	TGTTCAAAACAAAACCATGATGA	60.25	160
CL12312.Contig5_All_6189_4	TCTCTCTCTCTC	TC(2*6)	2102	12	TTAGTGCCTAATGGGTGGTTCTAGGTCTGGAGTTGAATGTTTGCCACCTCAAAATGCCAAAGCAAAACCTTGGACTCCAGCCAAGAAAAATGCCAAAAGGGTTG[TCTCTCTCTCTC]GGTTTTCATCATGGTTTTGTTTTGA	TTAGTGCCTAATGGGTGGTTCTA	59.906	TCAAAACAAAACCATGATGAAAA	59.372	141
CL12312.Contig5_All_6189_5	TCTCTCTCTCTC	TC(2*6)	2102	12	TTAGTGCCTAATGGGTGGTTCTAGGTCTGGAGTTGAATGTTTGCCACCTCAAAATGCCAAAGCAAAACCTTGGACTCCAGCCAAGAAAAATGCCAAAAGGGTTG[TCTCTCTCTCTC]GGTTTTCATCATGGTTTTGTTTTGAA	TTAGTGCCTAATGGGTGGTTCTA	59.906	TTCAAAACAAAACCATGATGAAA	59.372	142
CL12333.Contig4_All_6192_1	ATAATAATAATAATA	ATA(3*5)	221	15	GTTGAGTTCTTGCACAGGAAGATAACATTTTATATAATATAAATCCTACACAAAAGGAAAAGGTATATGACTCAAAACTGTTGTTTAAGAAAAGATGATTCTTCAAATCC[ATAATAATAATAATA]ACATTTGCCAAACTAAGTTAACCAA	GTTGAGTTCTTGCACAGGAAGAT	59.809	TTGGTTAACTTAGTTTGGCAAATG	59.508	150
CL12333.Contig4_All_6192_2	ATAATAATAATAATA	ATA(3*5)	221	15	GTTGAGTTCTTGCACAGGAAGATAACATTTTATATAATATAAATCCTACACAAAAGGAAAAGGTATATGACTCAAAACTGTTGTTTAAGAAAAGATGATTCTTCAAATCC[ATAATAATAATAATA]ACATTTGCCAAACTAAGTTAACCAAAACCA	GTTGAGTTCTTGCACAGGAAGAT	59.809	TGGTTTTGGTTAACTTAGTTTGGC	60.614	155
CL12333.Contig4_All_6192_3	ATAATAATAATAATA	ATA(3*5)	221	15	GTTGAGTTCTTGCACAGGAAGATAACATTTTATATAATATAAATCCTACACAAAAGGAAAAGGTATATGACTCAAAACTGTTGTTTAAGAAAAGATGATTCTTCAAATCC[ATAATAATAATAATA]ACATTTGCCAAACTAAGTTAACCA	GTTGAGTTCTTGCACAGGAAGAT	59.809	TGGTTAACTTAGTTTGGCAAATG	58.306	149
CL12333.Contig4_All_6192_4	ATAATAATAATAATA	ATA(3*5)	221	15	GTTGAGTTCTTGCACAGGAAGATAACATTTTATATAATATAAATCCTACACAAAAGGAAAAGGTATATGACTCAAAACTGTTGTTTAAGAAAAGATGATTCTTCAAATCC[ATAATAATAATAATA]ACATTTGCCAAACTAAGTTAACCAAAACC	GTTGAGTTCTTGCACAGGAAGAT	59.809	GGTTTTGGTTAACTTAGTTTGGC	58.257	154
CL12333.Contig4_All_6192_5	ATAATAATAATAATA	ATA(3*5)	221	15	AAATCCTACACAAAAGGAAAAGGTATATGACTCAAAACTGTTGTTTAAGAAAAGATGATTCTTCAAATCC[ATAATAATAATAATA]ACATTTGCCAAACTAAGTTAACCAAAACCATACTGTCTGTCTCTGTCTGCCTTTCTCAGAATTAGC	AAATCCTACACAAAAGGAAAAGG	57.853	GCTAATTCTGAGAAAGGCAGACA	60.035	151
CL12333.Contig4_All_6193_2	CTGCTGCTGCTGCTG	CTG(3*5)	621	15	ACTGATCATTGGATTCTGCGTATGGAAGGAGGAAGAGGCACCACCACC[CTGCTGCTGCTGCTG]TAATTTGGTGTGGTAAGAATGTACATAGACACATTCAATGAAATGGTATGCAATTGCATTGAAGTCTACAATTGGCCTGATGGAGAAGACAACTAAT	ACTGATCATTGGATTCTGCGTAT	59.876	ATTAGTTGTCTTCTCCATCAGGC	58.796	160
CL12333.Contig4_All_6193_3	CTGCTGCTGCTGCTG	CTG(3*5)	621	15	ACTGATCATTGGATTCTGCGTATGGAAGGAGGAAGAGGCACCACCACC[CTGCTGCTGCTGCTG]TAATTTGGTGTGGTAAGAATGTACATAGACACATTCAATGAAATGGTATGCAATTGC	ACTGATCATTGGATTCTGCGTAT	59.876	GCAATTGCATACCATTTCATTG	60.213	120
CL12333.Contig4_All_6193_4	CTGCTGCTGCTGCTG	CTG(3*5)	621	15	TGTAGCTTGGTATCCTTTTGAGGGGGTACTGATCATTGGATTCTGCGTATGGAAGGAGGAAGAGGCACCACCACC[CTGCTGCTGCTGCTG]TAATTTGGTGTGGTAAGAATGTACATAGACACATTCAATGAAATGGTATGCAATTGC	TGTAGCTTGGTATCCTTTTGAGG	59.675	GCAATTGCATACCATTTCATTG	60.213	147
CL12333.Contig4_All_6193_5	CTGCTGCTGCTGCTG	CTG(3*5)	621	15	GTAGCTTGGTATCCTTTTGAGGGGGTACTGATCATTGGATTCTGCGTATGGAAGGAGGAAGAGGCACCACCACC[CTGCTGCTGCTGCTG]TAATTTGGTGTGGTAAGAATGTACATAGACACATTCAATGAAATGGTATGCAATTGC	GTAGCTTGGTATCCTTTTGAGGG	60.357	GCAATTGCATACCATTTCATTG	60.213	146
CL12336.Contig1_All_6194_1	AGAGAGAGAGAGAG	AG(2*7)	169	14	CTTGATAGAATTCGAAAAGGGGTTTTAAGCGATGGTATTGGTGGGTTCCCGTTAAATCATCCAGGAGTGAGCAGTGC[AGAGAGAGAGAGAG]CAGAGGAAACATCCAGGAAACGAAAATGCGAACCCCTTGTTGTCATTCGTTACTTGCATC	CTTGATAGAATTCGAAAAGGGGT	59.861	GATGCAAGTAACGAATGACAACA	60.053	151
CL12336.Contig1_All_6194_2	AGAGAGAGAGAGAG	AG(2*7)	169	14	TAAATCATCCAGGAGTGAGCAGTGC[AGAGAGAGAGAGAG]CAGAGGAAACATCCAGGAAACGAAAATGCGAACCCCTTGTTGTCATTCGTTACTTGCATC	TAAATCATCCAGGAGTGAGCAGT	60.144	GATGCAAGTAACGAATGACAACA	60.053	99
CL12336.Contig1_All_6194_3	AGAGAGAGAGAGAG	AG(2*7)	169	14	TGATAGAATTCGAAAAGGGGTTTTAAGCGATGGTATTGGTGGGTTCCCGTTAAATCATCCAGGAGTGAGCAGTGC[AGAGAGAGAGAGAG]CAGAGGAAACATCCAGGAAACGAAAATGCGAACCCCTTGTTGTCATTCGTTACTTGCATC	TGATAGAATTCGAAAAGGGGTTT	60.183	GATGCAAGTAACGAATGACAACA	60.053	149
CL12336.Contig1_All_6194_4	AGAGAGAGAGAGAG	AG(2*7)	169	14	TTGATAGAATTCGAAAAGGGGTTTTAAGCGATGGTATTGGTGGGTTCCCGTTAAATCATCCAGGAGTGAGCAGTGC[AGAGAGAGAGAGAG]CAGAGGAAACATCCAGGAAACGAAAATGCGAACCCCTTGTTGTCATTCGTTACTTGCATC	TTGATAGAATTCGAAAAGGGGTT	60.183	GATGCAAGTAACGAATGACAACA	60.053	150
CL12336.Contig1_All_6194_5	AGAGAGAGAGAGAG	AG(2*7)	169	14	CTTGATAGAATTCGAAAAGGGGTTTTAAGCGATGGTATTGGTGGGTTCCCGTTAAATCATCCAGGAGTGAGCAGTGC[AGAGAGAGAGAGAG]CAGAGGAAACATCCAGGAAACGAAAATGCGAACCCCTTGTTGTCATTCGTTACTTGCA	CTTGATAGAATTCGAAAAGGGGT	59.861	TGCAAGTAACGAATGACAACAAG	60.214	149
CL12339.Contig1_All_6195_1	AGGAGGAGGAGGAGG	AGG(3*5)	690	15	GAAAACTTCACCAAATATGGCAGCAGCTCAGAAAGCATCAATGGCTTTGCGGAAGAGAAGTCCTCTCAA[AGGAGGAGGAGGAGG]CAAGAATGGGGCAGCCATTGATCAGTCCGAGAATGCTAAACCACACGATCGGTTGGATGCTCGTCTTGTAGATC	GAAAACTTCACCAAATATGGCAG	59.891	GATCTACAAGACGAGCATCCAAC	60.152	158
CL12339.Contig1_All_6195_2	AGGAGGAGGAGGAGG	AGG(3*5)	690	15	AAACTTCACCAAATATGGCAGCAGCTCAGAAAGCATCAATGGCTTTGCGGAAGAGAAGTCCTCTCAA[AGGAGGAGGAGGAGG]CAAGAATGGGGCAGCCATTGATCAGTCCGAGAATGCTAAACCACACGATCGGTTGGATGCTCGTCTTGTAGATC	AAACTTCACCAAATATGGCAGC	60.371	GATCTACAAGACGAGCATCCAAC	60.152	156
CL12339.Contig1_All_6195_3	AGGAGGAGGAGGAGG	AGG(3*5)	690	15	AAAACTTCACCAAATATGGCAGCAGCTCAGAAAGCATCAATGGCTTTGCGGAAGAGAAGTCCTCTCAA[AGGAGGAGGAGGAGG]CAAGAATGGGGCAGCCATTGATCAGTCCGAGAATGCTAAACCACACGATCGGTTGGATGCTCGTCTTGTAGATC	AAAACTTCACCAAATATGGCAGC	61.517	GATCTACAAGACGAGCATCCAAC	60.152	157
CL12339.Contig1_All_6195_4	AGGAGGAGGAGGAGG	AGG(3*5)	690	15	TGAAAACTTCACCAAATATGGCAGCAGCTCAGAAAGCATCAATGGCTTTGCGGAAGAGAAGTCCTCTCAA[AGGAGGAGGAGGAGG]CAAGAATGGGGCAGCCATTGATCAGTCCGAGAATGCTAAACCACACGATCGGTTGGATGCTCGTCTTGTAGATC	TGAAAACTTCACCAAATATGGCA	61.553	GATCTACAAGACGAGCATCCAAC	60.152	159
CL12339.Contig1_All_6195_5	AGGAGGAGGAGGAGG	AGG(3*5)	690	15	GAAAACTTCACCAAATATGGCAGCAGCTCAGAAAGCATCAATGGCTTTGCGGAAGAGAAGTCCTCTCAA[AGGAGGAGGAGGAGG]CAAGAATGGGGCAGCCATTGATCAGTCCGAGAATGCTAAACCACACGATCGGTTGGATGCTCGTCTTGTAGATC	GAAAACTTCACCAAATATGGCAG	59.891	GATCTACAAGACGAGCATCCAA	59.34	158
CL1234.Contig3_All_1270_1	GCTTGCTTGCTTGCTTGCTT	GCTT(4*5)	542	20	ATTCAGTCTTCTTCAGCTTTCCCAAACGGGTTTCACCGTAGTTCAAGCC[GCTTGCTTGCTTGCTTGCTT]GATTGATCATGGCTCTGTGTTTTGACTCTCAGT	ATTCAGTCTTCTTCAGCTTTCCC	60.248	ACTGAGAGTCAAAACACAGAGCC	59.974	102
CL1234.Contig3_All_1270_2	GCTTGCTTGCTTGCTTGCTT	GCTT(4*5)	542	20	AGTCTTCTTCAGCTTTCCCAAACGGGTTTCACCGTAGTTCAAGCC[GCTTGCTTGCTTGCTTGCTT]GATTGATCATGGCTCTGTGTTTTGACTCTCAGT	AGTCTTCTTCAGCTTTCCCAAAC	60.28	ACTGAGAGTCAAAACACAGAGCC	59.974	98
CL1234.Contig3_All_1270_3	GCTTGCTTGCTTGCTTGCTT	GCTT(4*5)	542	20	TTAATCTGCCAATTTAGCTGACCCCCACGTTTGAATGATAATTCAGTCTTCTTCAGCTTTCCCAAACGGGTTTCACCGTAGTTCAAGCC[GCTTGCTTGCTTGCTTGCTT]GATTGATCATGGCTCTGTGTTTTGACTCTCAGT	TTAATCTGCCAATTTAGCTGACC	59.657	ACTGAGAGTCAAAACACAGAGCC	59.974	142
CL1234.Contig3_All_1270_4	GCTTGCTTGCTTGCTTGCTT	GCTT(4*5)	542	20	ATTCAGTCTTCTTCAGCTTTCCCAAACGGGTTTCACCGTAGTTCAAGCC[GCTTGCTTGCTTGCTTGCTT]GATTGATCATGGCTCTGTGTTTTGACTCTCAGTTATAGTTCAATAAATATCTCTCTTCCTCTCCGCCTTACTTTTCTTTGT	ATTCAGTCTTCTTCAGCTTTCCC	60.248	ACAAAGAAAAGTAAGGCGGAGAG	60.286	150
CL1234.Contig3_All_1270_5	GCTTGCTTGCTTGCTTGCTT	GCTT(4*5)	542	20	ATTCAGTCTTCTTCAGCTTTCCCAAACGGGTTTCACCGTAGTTCAAGCC[GCTTGCTTGCTTGCTTGCTT]GATTGATCATGGCTCTGTGTTTTGACTCTCAGTTATAGTTCAATAAATATCTCTCTTCCTCTCCGCCTTACTTTTCTTTGTATCA	ATTCAGTCTTCTTCAGCTTTCCC	60.248	TGATACAAAGAAAAGTAAGGCGG	59.687	154
CL12351.Contig2_All_6200_1	TCTCTCTCTCTCTC	TC(2*7)	157	14	AACCCTCTTTCTTCTCCGATAAAGAGAAGAGTTCAATCAACCATTT[TCTCTCTCTCTCTC]TAGGGCTCGCTCTATATTTACAGAGTTCGATTCAATCCTGGGTTGATCAAATCTGAAACATGCCCACTTCACTGCAATTTAGAAC	AACCCTCTTTCTTCTCCGATAAA	59.637	GTTCTAAATTGCAGTGAAGTGGG	60.048	145
CL12351.Contig2_All_6200_2	TCTCTCTCTCTCTC	TC(2*7)	157	14	AACCCTCTTTCTTCTCCGATAAAGAGAAGAGTTCAATCAACCATTT[TCTCTCTCTCTCTC]TAGGGCTCGCTCTATATTTACAGAGTTCGATTCAATCCTGGGTTGATCAAATCTGAAACATGCCCACTTCACTGCAATTTAGAACC	AACCCTCTTTCTTCTCCGATAAA	59.637	GGTTCTAAATTGCAGTGAAGTGG	60.048	146
CL12351.Contig2_All_6200_3	TCTCTCTCTCTCTC	TC(2*7)	157	14	TAAATTACCCCAAACCCTCTTTCTTCTCCGATAAAGAGAAGAGTTCAATCAACCATTT[TCTCTCTCTCTCTC]TAGGGCTCGCTCTATATTTACAGAGTTCGATTCAATCCTGGGTTGATCAAATCTGAAACATGCCCACTTCACTGCAATTTAGAACC	TAAATTACCCCAAACCCTCTTTC	59.631	GGTTCTAAATTGCAGTGAAGTGG	60.048	158
CL12351.Contig2_All_6200_4	TCTCTCTCTCTCTC	TC(2*7)	157	14	AATTACCCCAAACCCTCTTTCTTCTCCGATAAAGAGAAGAGTTCAATCAACCATTT[TCTCTCTCTCTCTC]TAGGGCTCGCTCTATATTTACAGAGTTCGATTCAATCCTGGGTTGATCAAATCTGAAACATGCCCACTTCACTGCAATTTAGAAC	AATTACCCCAAACCCTCTTTCTT	60.426	GTTCTAAATTGCAGTGAAGTGGG	60.048	155
CL12351.Contig2_All_6200_5	TCTCTCTCTCTCTC	TC(2*7)	157	14	AATTACCCCAAACCCTCTTTCTTCTCCGATAAAGAGAAGAGTTCAATCAACCATTT[TCTCTCTCTCTCTC]TAGGGCTCGCTCTATATTTACAGAGTTCGATTCAATCCTGGGTTGATCAAATCTGAAACATGCCCACTTCACTGCAATTTAGAACC	AATTACCCCAAACCCTCTTTCTT	60.426	GGTTCTAAATTGCAGTGAAGTGG	60.048	156
CL12352.Contig2_All_6201_1	TGATGATGATGATGA	TGA(3*5)	251	15	GTGATCTAGATGAAGATGCTGGCCCACTTTTTTCTCCGGCATACTGGGATAG[TGATGATGATGATGA]TTTTGGTGAGCTGTCTATTTATTTTGA	GTGATCTAGATGAAGATGCTGGC	60.25	TCAAAATAAATAGACAGCTCACCAA	59.262	94
CL12352.Contig2_All_6201_2	TGATGATGATGATGA	TGA(3*5)	251	15	TGATGAGATTTTAGGTGTCCAGCCGCATTGCCAATCTGTGGAGGGATCAGCAGAGTGGCGATCCTGTGATCTAGATGAAGATGCTGGCCCACTTTTTTCTCCGGCATACTGGGATAG[TGATGATGATGATGA]TTTTGGTGAGCTGTCTATTTATTTTGA	TGATGAGATTTTAGGTGTCCAGC	60.497	TCAAAATAAATAGACAGCTCACCAA	59.262	159
CL12352.Contig2_All_6201_3	TGATGATGATGATGA	TGA(3*5)	251	15	TGTGATCTAGATGAAGATGCTGGCCCACTTTTTTCTCCGGCATACTGGGATAG[TGATGATGATGATGA]TTTTGGTGAGCTGTCTATTTATTTTGA	TGTGATCTAGATGAAGATGCTGG	59.35	TCAAAATAAATAGACAGCTCACCAA	59.262	95
CL12352.Contig2_All_6201_4	TGATGATGATGATGA	TGA(3*5)	251	15	GTGATCTAGATGAAGATGCTGGCCCACTTTTTTCTCCGGCATACTGGGATAG[TGATGATGATGATGA]TTTTGGTGAGCTGTCTATTTATTTTG	GTGATCTAGATGAAGATGCTGGC	60.25	CAAAATAAATAGACAGCTCACCAAA	58.849	93
CL12352.Contig2_All_6201_5	TGATGATGATGATGA	TGA(3*5)	251	15	TGATGAGATTTTAGGTGTCCAGCCGCATTGCCAATCTGTGGAGGGATCAGCAGAGTGGCGATCCTGTGATCTAGATGAAGATGCTGGCCCACTTTTTTCTCCGGCATACTGGGATAG[TGATGATGATGATGA]TTTTGGTGAGCTGTCTATTTATTTTGA	TGATGAGATTTTAGGTGTCCAGC	60.497	TCAAAATAAATAGACAGCTCACCA	58.032	159
CL12377.Contig1_All_6206_2	ATCATCATCATCATCATC	ATC(3*6)	342	18	CAATCCTCCATATCTTCTTCCCTTCTCCTTTCCCTGCCTGGATCATCATCATCCTCTTCTTTGTTATTGTTTGCACTACTATA[ATCATCATCATCATCATC]TACTTCGTCCTCCTTCAGTACCATCACATCATCA	CAATCCTCCATATCTTCTTCCCT	59.819	TGATGATGTGATGGTACTGAAGG	59.867	135
CL12377.Contig1_All_6206_3	ATCATCATCATCATCATC	ATC(3*6)	342	18	ACAATCCTCCATATCTTCTTCCCTTCTCCTTTCCCTGCCTGGATCATCATCATCCTCTTCTTTGTTATTGTTTGCACTACTATA[ATCATCATCATCATCATC]TACTTCGTCCTCCTTCAGTACCATCACATCATCA	ACAATCCTCCATATCTTCTTCCC	59.698	TGATGATGTGATGGTACTGAAGG	59.867	136
CL12377.Contig1_All_6206_5	ATCATCATCATCATCATC	ATC(3*6)	342	18	TCCATATCTTCTTCCCTTCTCCTTTCCCTGCCTGGATCATCATCATCCTCTTCTTTGTTATTGTTTGCACTACTATA[ATCATCATCATCATCATC]TACTTCGTCCTCCTTCAGTACCATCACATCATCATCAACATCATTCTTCACACTCAAAACCACA	TCCATATCTTCTTCCCTTCTCCT	59.586	TGTGGTTTTGAGTGTGAAGAATG	60.06	159
CL12377.Contig2_All_6207_1	ATTATTATTATTATT	ATT(3*5)	384	15	CTTTGTTCTCTGGGAATTGAATGGCAGCCTTATCTTCTTCTTCTGATCCTACTATCTTCACATCATGCAC[ATTATTATTATTATT]AGGTAGCACCTTCTTATCTGCGAATCCCATCCACCCTTCACTATGCTTCCCATAT	CTTTGTTCTCTGGGAATTGAATG	59.987	ATATGGGAAGCATAGTGAAGGGT	60.108	140
CL12377.Contig2_All_6207_2	ATTATTATTATTATT	ATT(3*5)	384	15	TGATGATTCAACTTTCCCTTTGTTCTCTGGGAATTGAATGGCAGCCTTATCTTCTTCTTCTGATCCTACTATCTTCACATCATGCAC[ATTATTATTATTATT]AGGTAGCACCTTCTTATCTGCGAATC	TGATGATTCAACTTTCCCTTTGT	59.864	GATTCGCAGATAAGAAGGTGCTA	59.897	128
CL12377.Contig2_All_6207_3	ATTATTATTATTATT	ATT(3*5)	384	15	TGTTGATGATTCAACTTTCCCTTTGTTCTCTGGGAATTGAATGGCAGCCTTATCTTCTTCTTCTGATCCTACTATCTTCACATCATGCAC[ATTATTATTATTATT]AGGTAGCACCTTCTTATCTGCGAATC	TGTTGATGATTCAACTTTCCCTT	59.864	GATTCGCAGATAAGAAGGTGCTA	59.897	131
CL12377.Contig2_All_6207_4	ATTATTATTATTATT	ATT(3*5)	384	15	GATGTTGATGATTCAACTTTCCCTTTGTTCTCTGGGAATTGAATGGCAGCCTTATCTTCTTCTTCTGATCCTACTATCTTCACATCATGCAC[ATTATTATTATTATT]AGGTAGCACCTTCTTATCTGCGAATC	GATGTTGATGATTCAACTTTCCC	59.701	GATTCGCAGATAAGAAGGTGCTA	59.897	133
CL12377.Contig2_All_6207_5	ATTATTATTATTATT	ATT(3*5)	384	15	TTGATGATTCAACTTTCCCTTTGTTCTCTGGGAATTGAATGGCAGCCTTATCTTCTTCTTCTGATCCTACTATCTTCACATCATGCAC[ATTATTATTATTATT]AGGTAGCACCTTCTTATCTGCGAATC	TTGATGATTCAACTTTCCCTTTG	60.33	GATTCGCAGATAAGAAGGTGCTA	59.897	129
CL12386.Contig2_All_6209_1	TCTTCTTCTTCTTCT	TCT(3*5)	344	15	CTTTCTATTCTGAGCTTCGGACC[TCTTCTTCTTCTTCT]TCGTGATAGAAATGATTTGTTTTCCATTCTCGGCATTGGGTTATTTCAGATTCCTCGATTTGGGTTCGTTTGTTCTTTCGTGAATTCTGATAGGAGAAGAGAGGAGAGGAAAAGCAA	CTTTCTATTCTGAGCTTCGGACC	60.717	TTGCTTTTCCTCTCCTCTCTTCT	60.135	155
CL12386.Contig2_All_6209_2	TCTTCTTCTTCTTCT	TCT(3*5)	344	15	CTTTCTATTCTGAGCTTCGGACC[TCTTCTTCTTCTTCT]TCGTGATAGAAATGATTTGTTTTCCATTCTCGGCATTGGGTTATTTCAGATTCCTCGATTTGGGTTCGTTTGTTCTTTCGTGAATTCTGATAGGAGAAGAGAGGAGAGGAAAAGCAAG	CTTTCTATTCTGAGCTTCGGACC	60.717	CTTGCTTTTCCTCTCCTCTCTTC	60.135	156
CL12386.Contig2_All_6209_3	TCTTCTTCTTCTTCT	TCT(3*5)	344	15	CTTTCTATTCTGAGCTTCGGACC[TCTTCTTCTTCTTCT]TCGTGATAGAAATGATTTGTTTTCCATTCTCGGCATTGGGTTATTTCAGATTCCTCGATTTGGGTTCGTTTGTTCTTTCGTGAATTCT	CTTTCTATTCTGAGCTTCGGACC	60.717	AGAATTCACGAAAGAACAAACGA	60.156	126
CL12386.Contig2_All_6209_4	TCTTCTTCTTCTTCT	TCT(3*5)	344	15	CTTTCTATTCTGAGCTTCGGACC[TCTTCTTCTTCTTCT]TCGTGATAGAAATGATTTGTTTTCCATTCTCGGCATTGGGTTATTTCAGATTCCTCGATT	CTTTCTATTCTGAGCTTCGGACC	60.717	AATCGAGGAATCTGAAATAACCC	59.71	98
CL12386.Contig2_All_6209_5	TCTTCTTCTTCTTCT	TCT(3*5)	344	15	CTTTCTATTCTGAGCTTCGGACC[TCTTCTTCTTCTTCT]TCGTGATAGAAATGATTTGTTTTCCATTCTCGGCATTGGGTTATTTCAGATTCCTCGATTTGGGTTCGTTTGTTCTTTCGTGAATT	CTTTCTATTCTGAGCTTCGGACC	60.717	AATTCACGAAAGAACAAACGAAC	59.573	124
CL12389.Contig1_All_6210_1	ATCATCATCATCATCATCATC	ATC(3*7)	164	21	ATTCTCATCCTCAATCCAGCATAGCTT[ATCATCATCATCATCATCATC]CCTGAACCTTTCCTGACACTTGAACGTCTGCAACTTTGTAATCGTCTGGTGTAATCTCTGATAGCCACA	ATTCTCATCCTCAATCCAGCATA	59.944	TGTGGCTATCAGAGATTACACCA	59.646	117
CL12389.Contig1_All_6210_2	ATCATCATCATCATCATCATC	ATC(3*7)	164	21	ATTCTCATCCTCAATCCAGCATAGCTT[ATCATCATCATCATCATCATC]CCTGAACCTTTCCTGACACTTGAACGTCTGCAACTTTGTAATCGTCTGGTGT	ATTCTCATCCTCAATCCAGCATA	59.944	ACACCAGACGATTACAAAGTTGC	60.458	100
CL12389.Contig1_All_6210_3	ATCATCATCATCATCATCATC	ATC(3*7)	164	21	ATTCTCATCCTCAATCCAGCATAGCTT[ATCATCATCATCATCATCATC]CCTGAACCTTTCCTGACACTTGAACGTCTGCAACTTTGTAA	ATTCTCATCCTCAATCCAGCATA	59.944	TTACAAAGTTGCAGACGTTCAAG	59.495	89
CL12389.Contig1_All_6210_4	ATCATCATCATCATCATCATC	ATC(3*7)	164	21	ATTCTCATCCTCAATCCAGCATAGCTT[ATCATCATCATCATCATCATC]CCTGAACCTTTCCTGACACTTGAACGTCTGCAACTTTGTAATCGTCTGGTGTAATCTCTGATAGCCACAAGCCT	ATTCTCATCCTCAATCCAGCATA	59.944	AGGCTTGTGGCTATCAGAGATTA	59.428	122
CL12389.Contig1_All_6210_5	ATCATCATCATCATCATCATC	ATC(3*7)	164	21	ATTCTCATCCTCAATCCAGCATAGCTT[ATCATCATCATCATCATCATC]CCTGAACCTTTCCTGACACTTGAACGTCTGCAACTTTGTAATCGTCTGGT	ATTCTCATCCTCAATCCAGCATA	59.944	ACCAGACGATTACAAAGTTGCAG	60.578	98
CL12457.Contig1_All_6217_5	TACTACTACTACTACTAC	TAC(3*6)	1391	18	GTGTGAGAATGGACATGTTTCTGGAGCTTGGACTGACTGGCCTTTGTATACATGATGAGCCATCACA[TACTACTACTACTACTAC]TAATTAATGGATGGGTATCTCTATCTCTATCTCTTTCTCTTCTCTATGCAGATTATGAAGCTAGCC	GTGTGAGAATGGACATGTTTCTG	59.511	GGCTAGCTTCATAATCTGCATAGA	59.116	151
CL1245.Contig3_All_1273_1	CCACCACCACCACCA	CCA(3*5)	1128	15	TTCAGATAAAATGCTTCCACCT[CCACCACCACCACCA]AGGTTACAGCCATCTGTCCATGTACCTTCCTTCCCAAATATGCAGCAGCCTGATGTTCTTCCTCCAGGAATT	TTCAGATAAAATGCTTCCACCTC	59.622	AATTCCTGGAGGAAGAACATCAG	60.825	109
CL1245.Contig3_All_1273_4	CCACCACCACCACCA	CCA(3*5)	1128	15	TGGTTCATCATCTGAACAAGAAGCTTTAAATTCTTTAGGTACTAAAGATTCAGATAAAATGCTTCCACCT[CCACCACCACCACCA]AGGTTACAGCCATCTGTCCATGTACCTTCCTTCCCAAATATGCAGCAGCCTGATGTTCTTCCTCCAGGAATT	TGGTTCATCATCTGAACAAGAAG	59.228	AATTCCTGGAGGAAGAACATCAG	60.825	157
CL1245.Contig3_All_1273_5	CCACCACCACCACCA	CCA(3*5)	1128	15	TTCAGATAAAATGCTTCCACCT[CCACCACCACCACCA]AGGTTACAGCCATCTGTCCATGTACCTTCCTTCCCAAATATGC	TTCAGATAAAATGCTTCCACCTC	59.622	GCATATTTGGGAAGGAAGGTACA	61.367	80
CL12476.Contig4_All_6222_1	CGTCGTCGTCGTCGT	CGT(3*5)	709	15	AAAGGTGTTTGACGGAGTCAGTACTGTTGACGGCGGCGGAGATCTGTTTTTGGGTTTGG[CGTCGTCGTCGTCGT]CGACGGAGAGATTCGTGATTGGTTTCTTCATGT	AAAGGTGTTTGACGGAGTCAGTA	60.082	ACATGAAGAAACCAATCACGAAT	59.76	107
CL12476.Contig4_All_6222_2	CGTCGTCGTCGTCGT	CGT(3*5)	709	15	AAAGGTGTTTGACGGAGTCAGTACTGTTGACGGCGGCGGAGATCTGTTTTTGGGTTTGG[CGTCGTCGTCGTCGT]CGACGGAGAGATTCGTGATTGGTTTCTTCATGTTCTTGAGCT	AAAGGTGTTTGACGGAGTCAGTA	60.082	AGCTCAAGAACATGAAGAAACCA	60.289	116
CL12476.Contig4_All_6222_3	CGTCGTCGTCGTCGT	CGT(3*5)	709	15	TTTGACGGAGTCAGTACTGTTGACGGCGGCGGAGATCTGTTTTTGGGTTTGG[CGTCGTCGTCGTCGT]CGACGGAGAGATTCGTGATTGGTTTCTTCATGT	TTTGACGGAGTCAGTACTGTTGA	59.827	ACATGAAGAAACCAATCACGAAT	59.76	100
CL12476.Contig4_All_6222_4	CGTCGTCGTCGTCGT	CGT(3*5)	709	15	TTTGACGGAGTCAGTACTGTTGACGGCGGCGGAGATCTGTTTTTGGGTTTGG[CGTCGTCGTCGTCGT]CGACGGAGAGATTCGTGATTGGTTTCTTCATGTTCTTGAGCT	TTTGACGGAGTCAGTACTGTTGA	59.827	AGCTCAAGAACATGAAGAAACCA	60.289	109
CL12476.Contig4_All_6222_5	CGTCGTCGTCGTCGT	CGT(3*5)	709	15	AAAGGTGTTTGACGGAGTCAGTACTGTTGACGGCGGCGGAGATCTGTTTTTGGGTTTGG[CGTCGTCGTCGTCGT]CGACGGAGAGATTCGTGATTGGTTTCTTCATGTTCT	AAAGGTGTTTGACGGAGTCAGTA	60.082	AGAACATGAAGAAACCAATCACG	60.399	110
CL12479.Contig1_All_6225_1	ATATATATATATAT	AT(2*7)	2005	14	TAGAGTTCAGGTTCGAAATCCATGGAGAATTATTA[ATATATATATATAT]GGGATTGTCTAGCATAATAGACAAATGAAAGACTTTCTCAAGATTCTTATTAATCTACTTGATATTTTGAAAATAGATCGATTGGACTTCAAA	TAGAGTTCAGGTTCGAAATCCAT	59.146	TTTGAAGTCCAATCGATCTATTTTC	59.873	142
CL12479.Contig1_All_6225_2	ATATATATATATAT	AT(2*7)	2005	14	TAGAGTTCAGGTTCGAAATCCATGGAGAATTATTA[ATATATATATATAT]GGGATTGTCTAGCATAATAGACAAATGAAAGACTTTCTCAAGATTCTTATTAATCTACTTGATATTTTGAAAATAGATCGATTGGACTTCAA	TAGAGTTCAGGTTCGAAATCCAT	59.146	TTGAAGTCCAATCGATCTATTTTC	58.694	141
CL12479.Contig1_All_6225_3	ATATATATATATAT	AT(2*7)	2005	14	ATAGAGTTCAGGTTCGAAATCCATGGAGAATTATTA[ATATATATATATAT]GGGATTGTCTAGCATAATAGACAAATGAAAGACTTTCTCAAGATTCTTATTAATCTACTTGATATTTTGAAAATAGATCGATTGGACTTC	ATAGAGTTCAGGTTCGAAATCCA	59.146	GAAGTCCAATCGATCTATTTTCAA	58.694	140
CL12479.Contig1_All_6225_4	ATATATATATATAT	AT(2*7)	2005	14	GGTTCGAAATCCATGGAGAATTATTA[ATATATATATATAT]GGGATTGTCTAGCATAATAGACAAATGAAAGACTTTCTCAAGATTCTTATTAATCTACTTGATATTTTGAAAATAGATCGATTGGACTTCAAA	GGTTCGAAATCCATGGAGAATTA	61.328	TTTGAAGTCCAATCGATCTATTTTC	59.873	133
CL12479.Contig1_All_6225_5	ATATATATATATAT	AT(2*7)	2005	14	TAGAGTTCAGGTTCGAAATCCATGGAGAATTATTA[ATATATATATATAT]GGGATTGTCTAGCATAATAGACAAATGAAAGACTTTCTCAAGATTCTTATTAATCTACTTGATATTTTGAAAATAGATCGATTGGACTTC	TAGAGTTCAGGTTCGAAATCCAT	59.146	GAAGTCCAATCGATCTATTTTCA	57.396	139
CL12533.Contig2_All_6231_1	TGCTGCTGCTGCTGC	TGC(3*5)	173	15	CTTCTCCATCTTCGTCTTCTTCACAAATCCGGATCCTTCTCCGGCCAAAACCAACATGGGTTTTCCGTTCAAAACCCTTT[TGCTGCTGCTGCTGC]TTCTGTTCAGCACATCCATGGCAGAAACAGAGTTTGAAATT	CTTCTCCATCTTCGTCTTCTTCA	60.005	AATTTCAAACTCTGTTTCTGCCA	60.156	136
CL12533.Contig2_All_6231_2	TGCTGCTGCTGCTGC	TGC(3*5)	173	15	TTCTCCATCTTCGTCTTCTTCACAAATCCGGATCCTTCTCCGGCCAAAACCAACATGGGTTTTCCGTTCAAAACCCTTT[TGCTGCTGCTGCTGC]TTCTGTTCAGCACATCCATGGCAGAAACAGAGTTTGAAATT	TTCTCCATCTTCGTCTTCTTCAC	59.878	AATTTCAAACTCTGTTTCTGCCA	60.156	135
CL12533.Contig2_All_6231_3	TGCTGCTGCTGCTGC	TGC(3*5)	173	15	CCATCTTCGTCTTCTTCACAAATCCGGATCCTTCTCCGGCCAAAACCAACATGGGTTTTCCGTTCAAAACCCTTT[TGCTGCTGCTGCTGC]TTCTGTTCAGCACATCCATGGCAGAAACAGAGTTTGAAATT	CCATCTTCGTCTTCTTCACAAAT	59.645	AATTTCAAACTCTGTTTCTGCCA	60.156	131
CL12533.Contig2_All_6231_4	TGCTGCTGCTGCTGC	TGC(3*5)	173	15	CTTCTCCATCTTCGTCTTCTTCACAAATCCGGATCCTTCTCCGGCCAAAACCAACATGGGTTTTCCGTTCAAAACCCTTT[TGCTGCTGCTGCTGC]TTCTGTTCAGCACATCCATGGCAGAAACAGAGTTTGAAATTC	CTTCTCCATCTTCGTCTTCTTCA	60.005	GAATTTCAAACTCTGTTTCTGCC	59.299	137
CL12533.Contig2_All_6231_5	TGCTGCTGCTGCTGC	TGC(3*5)	173	15	CTTCTCCATCTTCGTCTTCTTCACAAATCCGGATCCTTCTCCGGCCAAAACCAACATGGGTTTTCCGTTCAAAACCCTTT[TGCTGCTGCTGCTGC]TTCTGTTCAGCACATCCATGGCAGAAACAGAGTTTGAAAT	CTTCTCCATCTTCGTCTTCTTCA	60.005	ATTTCAAACTCTGTTTCTGCCAT	59.19	135
CL12546.Contig5_All_6239_1	CACACACACACA	CA(2*6)	1174	12	CGGAAAGAAACAAACTAAGAGCAGCTTCGATTGAGATTCATCCACACACATGCACACG[CACACACACACA]TGTATATAAACAAATCTACGAATTGAACAAGAGCAACAATGACAAGTCAATGAAA	CGGAAAGAAACAAACTAAGAGCA	59.94	TTTCATTGACTTGTCATTGTTGC	60.032	125
CL12546.Contig5_All_6239_2	CACACACACACA	CA(2*6)	1174	12	CCCACAAGCAGATCTAAGAAGAAACCGGAAAGAAACAAACTAAGAGCAGCTTCGATTGAGATTCATCCACACACATGCACACG[CACACACACACA]TGTATATAAACAAATCTACGAATTGAACAAGAGCAACAATGACAAGTCAATGAAA	CCCACAAGCAGATCTAAGAAGAA	59.9	TTTCATTGACTTGTCATTGTTGC	60.032	150
CL12546.Contig5_All_6239_3	CACACACACACA	CA(2*6)	1174	12	CGGAAAGAAACAAACTAAGAGCAGCTTCGATTGAGATTCATCCACACACATGCACACG[CACACACACACA]TGTATATAAACAAATCTACGAATTGAACAAGAGCAACAATGACAAGTCAATGAAAGAAGATTGAGAGCTAAAAGGGGAAAA	CGGAAAGAAACAAACTAAGAGCA	59.94	TTTTCCCCTTTTAGCTCTCAATC	60.083	151
CL12546.Contig5_All_6239_4	CACACACACACA	CA(2*6)	1174	12	CCCACAAGCAGATCTAAGAAGAAACCGGAAAGAAACAAACTAAGAGCAGCTTCGATTGAGATTCATCCACACACATGCACACG[CACACACACACA]TGTATATAAACAAATCTACGAATTGAACAAGAGCAACAAT	CCCACAAGCAGATCTAAGAAGAA	59.9	ATTGTTGCTCTTGTTCAATTCGT	60.055	135
CL12546.Contig5_All_6239_5	CACACACACACA	CA(2*6)	1174	12	CGGAAAGAAACAAACTAAGAGCAGCTTCGATTGAGATTCATCCACACACATGCACACG[CACACACACACA]TGTATATAAACAAATCTACGAATTGAACAAGAGCAACAATGACAAGTCAATGAAAGAAGATTGAGAGCTAAAAGGGGAAAACATGAT	CGGAAAGAAACAAACTAAGAGCA	59.94	ATCATGTTTTCCCCTTTTAGCTC	59.867	157
CL1254.Contig1_All_1274_1	GAAGAAGAAGAAGAA	GAA(3*5)	216	15	TTGAAAATGAAATTCCCACATTTGCATTTCCAGCAAATTGGCTTATAATTTGAGATGCCGTCGTCGTGGTTAGCTGGAAAGGCAGAAGAG[GAAGAAGAAGAAGAA]AAGTGAAGATGGGTGTTGCTGTTGTTTTTGTGAAC	TTGAAAATGAAATTCCCACATTT	59.596	GTTCACAAAAACAACAGCAACAC	59.616	140
CL1254.Contig1_All_1274_2	GAAGAAGAAGAAGAA	GAA(3*5)	216	15	TGATCATGGGTTGAAAATGAAATTCCCACATTTGCATTTCCAGCAAATTGGCTTATAATTTGAGATGCCGTCGTCGTGGTTAGCTGGAAAGGCAGAAGAG[GAAGAAGAAGAAGAA]AAGTGAAGATGGGTGTTGCTGTTGTTTTTGTGAAC	TGATCATGGGTTGAAAATGAAAT	60.414	GTTCACAAAAACAACAGCAACAC	59.616	150
CL1254.Contig1_All_1274_3	GAAGAAGAAGAAGAA	GAA(3*5)	216	15	ATGATCATGGGTTGAAAATGAAATTCCCACATTTGCATTTCCAGCAAATTGGCTTATAATTTGAGATGCCGTCGTCGTGGTTAGCTGGAAAGGCAGAAGAG[GAAGAAGAAGAAGAA]AAGTGAAGATGGGTGTTGCTGTTGTTTTTGTGAAC	ATGATCATGGGTTGAAAATGAAA	60.414	GTTCACAAAAACAACAGCAACAC	59.616	151
CL1254.Contig1_All_1274_4	GAAGAAGAAGAAGAA	GAA(3*5)	216	15	TTGAAAATGAAATTCCCACATTTGCATTTCCAGCAAATTGGCTTATAATTTGAGATGCCGTCGTCGTGGTTAGCTGGAAAGGCAGAAGAG[GAAGAAGAAGAAGAA]AAGTGAAGATGGGTGTTGCTGTTGTTTTTGTGAACATT	TTGAAAATGAAATTCCCACATTT	59.596	AATGTTCACAAAAACAACAGCAA	59.588	143
CL1254.Contig1_All_1274_5	GAAGAAGAAGAAGAA	GAA(3*5)	216	15	TGATCATGGGTTGAAAATGAAATTCCCACATTTGCATTTCCAGCAAATTGGCTTATAATTTGAGATGCCGTCGTCGTGGTTAGCTGGAAAGGCAGAAGAG[GAAGAAGAAGAAGAA]AAGTGAAGATGGGTGTTGCTGTTGTTTTTGTGAACATT	TGATCATGGGTTGAAAATGAAAT	60.414	AATGTTCACAAAAACAACAGCAA	59.588	153
CL12582.Contig3_All_6253_1	AAGAAGAAGAAGAAG	AAG(3*5)	406	15	TTAACCTTAATTTGTTACCCCCGAATCGATTGAATAGCTAGATCATAGATCATAGATCATAGATC[AAGAAGAAGAAGAAG]ACCCATTATTGATGTTATTAGCAGCAGCCATGACAAGTTGTGGGTCATTGTGATAGTGA	TTAACCTTAATTTGTTACCCCCG	60.318	TCACTATCACAATGACCCACAAC	59.772	139
CL12582.Contig3_All_6253_2	AAGAAGAAGAAGAAG	AAG(3*5)	406	15	ATCCCAAATGTGGAAACTTAACCTTAATTTGTTACCCCCGAATCGATTGAATAGCTAGATCATAGATCATAGATCATAGATC[AAGAAGAAGAAGAAG]ACCCATTATTGATGTTATTAGCAGCAGCCATGACAAGTTGTGGGTCATTGTGATAGTGA	ATCCCAAATGTGGAAACTTAACC	60.327	TCACTATCACAATGACCCACAAC	59.772	156
CL12582.Contig3_All_6253_3	AAGAAGAAGAAGAAG	AAG(3*5)	406	15	TTAACCTTAATTTGTTACCCCCGAATCGATTGAATAGCTAGATCATAGATCATAGATCATAGATC[AAGAAGAAGAAGAAG]ACCCATTATTGATGTTATTAGCAGCAGCCATGACAAGTTGTGGGTCATTGTGATAGTGATGA	TTAACCTTAATTTGTTACCCCCG	60.318	TCATCACTATCACAATGACCCAC	59.732	142
CL12582.Contig3_All_6253_4	AAGAAGAAGAAGAAG	AAG(3*5)	406	15	ATCCCAAATGTGGAAACTTAACCTTAATTTGTTACCCCCGAATCGATTGAATAGCTAGATCATAGATCATAGATCATAGATC[AAGAAGAAGAAGAAG]ACCCATTATTGATGTTATTAGCAGCAGCCATGACAAGTTGTGGGTCATTGTGATAGTGATGA	ATCCCAAATGTGGAAACTTAACC	60.327	TCATCACTATCACAATGACCCAC	59.732	159
CL12582.Contig3_All_6253_5	AAGAAGAAGAAGAAG	AAG(3*5)	406	15	TTAACCTTAATTTGTTACCCCCGAATCGATTGAATAGCTAGATCATAGATCATAGATCATAGATC[AAGAAGAAGAAGAAG]ACCCATTATTGATGTTATTAGCAGCAGCCATGAC	TTAACCTTAATTTGTTACCCCCG	60.318	GTCATGGCTGCTGCTAATAACAT	60.53	114
CL12588.Contig2_All_6254_1	ACAGACAGACAGACAGACAG	ACAG(4*5)	163	20	TCCATCCATCTTCACCAATTAACCGCA[ACAGACAGACAGACAGACAG]TTAAGTCCGCGAATACGAGGATGACAACACCTGAACCAAGAAG	TCCATCCATCTTCACCAATTAAC	60.068	CTTCTTGGTTCAGGTGTTGTCAT	60.442	90
CL12588.Contig2_All_6254_2	ACAGACAGACAGACAGACAG	ACAG(4*5)	163	20	TCCATCCATCTTCACCAATTAACCGCA[ACAGACAGACAGACAGACAG]TTAAGTCCGCGAATACGAGGATGACAACACCTGAACCAAGAAGAT	TCCATCCATCTTCACCAATTAAC	60.068	ATCTTCTTGGTTCAGGTGTTGTC	59.538	92
CL12588.Contig2_All_6254_3	ACAGACAGACAGACAGACAG	ACAG(4*5)	163	20	AGTCCATCCATCTTCACCAATTAACCGCA[ACAGACAGACAGACAGACAG]TTAAGTCCGCGAATACGAGGATGACAACACCTGAACCAAGAAG	AGTCCATCCATCTTCACCAATTA	59.717	CTTCTTGGTTCAGGTGTTGTCAT	60.442	92
CL12588.Contig2_All_6254_4	ACAGACAGACAGACAGACAG	ACAG(4*5)	163	20	AGTCCATCCATCTTCACCAATTAACCGCA[ACAGACAGACAGACAGACAG]TTAAGTCCGCGAATACGAGGATGACAACACCTGAACCAAGAAGAT	AGTCCATCCATCTTCACCAATTA	59.717	ATCTTCTTGGTTCAGGTGTTGTC	59.538	94
CL12588.Contig2_All_6254_5	ACAGACAGACAGACAGACAG	ACAG(4*5)	163	20	GAATATACTTCAGCAGGAAGGGGGAGTCCATCCATCTTCACCAATTAACCGCA[ACAGACAGACAGACAGACAG]TTAAGTCCGCGAATACGAGGATGACAACACCTGAACCAAGAAG	GAATATACTTCAGCAGGAAGGGG	60.327	CTTCTTGGTTCAGGTGTTGTCAT	60.442	116
CL12591.Contig1_All_6255_1	ACCACCACCACCACC	ACC(3*5)	1231	15	TAACATCTTCTCCTCGTCTGGTCCGACTGCTGCAGCCACCAACCATTTCATGGTTCAAGGGGGTGGTGGCCATGGAGACGAAGAAA[ACCACCACCACCACC]GCCCGAACGGAATTCAGAATCTCAACAC	TAACATCTTCTCCTCGTCTGGTC	59.765	GTGTTGAGATTCTGAATTCCGTT	59.518	129
CL12591.Contig1_All_6255_2	ACCACCACCACCACC	ACC(3*5)	1231	15	CTAACATCTTCTCCTCGTCTGGTCCGACTGCTGCAGCCACCAACCATTTCATGGTTCAAGGGGGTGGTGGCCATGGAGACGAAGAAA[ACCACCACCACCACC]GCCCGAACGGAATTCAGAATCTCAACACTGTCTCTTCCTCG	CTAACATCTTCTCCTCGTCTGGT	58.932	CGAGGAAGAGACAGTGTTGAGAT	59.93	143
CL12591.Contig1_All_6255_3	ACCACCACCACCACC	ACC(3*5)	1231	15	CTAACATCTTCTCCTCGTCTGGTCCGACTGCTGCAGCCACCAACCATTTCATGGTTCAAGGGGGTGGTGGCCATGGAGACGAAGAAA[ACCACCACCACCACC]GCCCGAACGGAATTCAGAATCTCAACAC	CTAACATCTTCTCCTCGTCTGGT	58.932	GTGTTGAGATTCTGAATTCCGTT	59.518	130
CL12591.Contig1_All_6255_4	ACCACCACCACCACC	ACC(3*5)	1231	15	TAACATCTTCTCCTCGTCTGGTCCGACTGCTGCAGCCACCAACCATTTCATGGTTCAAGGGGGTGGTGGCCATGGAGACGAAGAAA[ACCACCACCACCACC]GCCCGAACGGAATTCAGAATCTCAACACTGTCTCTTCCTCG	TAACATCTTCTCCTCGTCTGGTC	59.765	CGAGGAAGAGACAGTGTTGAGA	59.64	142
CL12591.Contig1_All_6255_5	ACCACCACCACCACC	ACC(3*5)	1231	15	TAACATCTTCTCCTCGTCTGGTCCGACTGCTGCAGCCACCAACCATTTCATGGTTCAAGGGGGTGGTGGCCATGGAGACGAAGAAA[ACCACCACCACCACC]GCCCGAACGGAATTCAGAATCTCAACACT	TAACATCTTCTCCTCGTCTGGTC	59.765	AGTGTTGAGATTCTGAATTCCGTT	60.398	130
CL12591.Contig1_All_6256_1	TATTATTATTATTAT	TAT(3*5)	1399	15	ATAGGCCTTCTCCTGACATCAATTTATCTGTCCAAGTTGAACTTAACTGAACTGAATTGAAGAAAGTAGGTGTGCATC[TATTATTATTATTAT]TGTCTCTATTTATCATCATCTTCTTCCATAGATTTAGCATTGACAACGATTCAGA	ATAGGCCTTCTCCTGACATCAAT	60.342	TCTGAATCGTTGTCAATGCTAAA	59.772	148
CL12591.Contig1_All_6256_2	TATTATTATTATTAT	TAT(3*5)	1399	15	ATAGGCCTTCTCCTGACATCAATTTATCTGTCCAAGTTGAACTTAACTGAACTGAATTGAAGAAAGTAGGTGTGCATC[TATTATTATTATTAT]TGTCTCTATTTATCATCATCTTCTTCCATAGATTTAGCATTGACAACGATTCAGAAC	ATAGGCCTTCTCCTGACATCAAT	60.342	GTTCTGAATCGTTGTCAATGCTA	59.284	150
CL12591.Contig1_All_6256_3	TATTATTATTATTAT	TAT(3*5)	1399	15	ATAGGCCTTCTCCTGACATCAATTTATCTGTCCAAGTTGAACTTAACTGAACTGAATTGAAGAAAGTAGGTGTGCATC[TATTATTATTATTAT]TGTCTCTATTTATCATCATCTTCTTCCATAGATTTAGCATTGACAACGATTCA	ATAGGCCTTCTCCTGACATCAAT	60.342	TGAATCGTTGTCAATGCTAAATC	59.137	146
CL12591.Contig1_All_6256_4	TATTATTATTATTAT	TAT(3*5)	1399	15	CCTGACATCAATTTATCTGTCCAAGTTGAACTTAACTGAACTGAATTGAAGAAAGTAGGTGTGCATC[TATTATTATTATTAT]TGTCTCTATTTATCATCATCTTCTTCCATAGATTTAGCATTGACAACGATTCAGA	CCTGACATCAATTTATCTGTCCA	58.962	TCTGAATCGTTGTCAATGCTAAA	59.772	137
CL12591.Contig1_All_6256_5	TATTATTATTATTAT	TAT(3*5)	1399	15	CCTGACATCAATTTATCTGTCCAAGTTGAACTTAACTGAACTGAATTGAAGAAAGTAGGTGTGCATC[TATTATTATTATTAT]TGTCTCTATTTATCATCATCTTCTTCCATAGATTTAGCATTGACAACGATTCAGAA	CCTGACATCAATTTATCTGTCCA	58.962	TTCTGAATCGTTGTCAATGCTAA	59.772	138
CL12608.Contig1_All_6263_1	TGGTGGTGGTGGTGG	TGG(3*5)	1445	15	GGAAGCCACTTATACCCCTTTTAGAGACGATGATAATGAGCTGAGTGTAACTCTAGAAGAGTTGCAAACTGGTTCTTTTAAGATGGTTCCTAGAAGTTTATGTCCTAATGGTGT[TGGTGGTGGTGGTGG]TTTACTTTTGGTAATGGTTTATGGAGCAC	GGAAGCCACTTATACCCCTTTTA	59.769	GTGCTCCATAAACCATTACCAAA	60.121	158
CL12608.Contig1_All_6263_2	TGGTGGTGGTGGTGG	TGG(3*5)	1445	15	GGAAGCCACTTATACCCCTTTTAGAGACGATGATAATGAGCTGAGTGTAACTCTAGAAGAGTTGCAAACTGGTTCTTTTAAGATGGTTCCTAGAAGTTTATGTCCTAATGGTGT[TGGTGGTGGTGGTGG]TTTACTTTTGGTAATGGTTTATGGAGCA	GGAAGCCACTTATACCCCTTTTA	59.769	TGCTCCATAAACCATTACCAAAA	60.567	157
CL12638.Contig1_All_6268_1	GATGATGATGATGAT	GAT(3*5)	189	15	TATGAGGTTAGGTTTCGGTTGAAATTACA[GATGATGATGATGAT]GAATTGTTAATTAATTAATTAGCCAGGATTTAATCTTCTTCATGGCAAATGAAGGTGGTGATTAAGA	TATGAGGTTAGGTTTCGGTTGAA	59.886	TCTTAATCACCACCTTCATTTGC	60.358	111
CL12638.Contig1_All_6268_2	GATGATGATGATGAT	GAT(3*5)	189	15	TATGAGGTTAGGTTTCGGTTGAAATTACA[GATGATGATGATGAT]GAATTGTTAATTAATTAATTAGCCAGGATTTAATCTTCTTCATGGCAAATGAAG	TATGAGGTTAGGTTTCGGTTGAA	59.886	CTTCATTTGCCATGAAGAAGATT	59.622	98
CL12638.Contig1_All_6268_3	GATGATGATGATGAT	GAT(3*5)	189	15	ATAATTTGGAGTTGCTTAGCCGTTCATTTCAGATCTGATTTTAAGCAGGAAGAGGAAAAAATATGAGGTTAGGTTTCGGTTGAAATTACA[GATGATGATGATGAT]GAATTGTTAATTAATTAATTAGCCAGGATTTAATCTTCTTCATGGCAAATGAAG	ATAATTTGGAGTTGCTTAGCCGT	60.375	CTTCATTTGCCATGAAGAAGATT	59.622	159
CL12638.Contig1_All_6268_4	GATGATGATGATGAT	GAT(3*5)	189	15	TCTGATTTTAAGCAGGAAGAGGAAAAAATATGAGGTTAGGTTTCGGTTGAAATTACA[GATGATGATGATGAT]GAATTGTTAATTAATTAATTAGCCAGGATTTAATCTTCTTCATGGCAAATGAAGGTGGTGATTAAGA	TCTGATTTTAAGCAGGAAGAGGA	59.51	TCTTAATCACCACCTTCATTTGC	60.358	139
CL12638.Contig1_All_6268_5	GATGATGATGATGAT	GAT(3*5)	189	15	TCTGATTTTAAGCAGGAAGAGGAAAAAATATGAGGTTAGGTTTCGGTTGAAATTACA[GATGATGATGATGAT]GAATTGTTAATTAATTAATTAGCCAGGATTTAATCTTCTTCATGGCAAATGAAG	TCTGATTTTAAGCAGGAAGAGGA	59.51	CTTCATTTGCCATGAAGAAGATT	59.622	126
CL12641.Contig2_All_6269_1	TATATATATATATATATATA	TA(2*10)	207	20	GATTGTCCCACCTTAGTTGTCTGTATCATCATAATCTCACCATTGAACCATAACTCACAACAATTTTAATCAATCTTATTTGTTGTTAAATCATATTATAATAAAC[TATATATATATATATATATA]TGACCATCACTTCACTTCACTCGAGAGG	GATTGTCCCACCTTAGTTGTCTG	59.914	CCTCTCGAGTGAAGTGAAGTGAT	59.93	154
CL12641.Contig2_All_6269_2	TATATATATATATATATATA	TA(2*10)	207	20	AGTTGGATTGTCCCACCTTAGTTGTCTGTATCATCATAATCTCACCATTGAACCATAACTCACAACAATTTTAATCAATCTTATTTGTTGTTAAATCATATTATAATAAAC[TATATATATATATATATATA]TGACCATCACTTCACTTCACTCGAGAGG	AGTTGGATTGTCCCACCTTAGTT	60.155	CCTCTCGAGTGAAGTGAAGTGAT	59.93	159
CL12641.Contig2_All_6269_3	TATATATATATATATATATA	TA(2*10)	207	20	GATTGTCCCACCTTAGTTGTCTGTATCATCATAATCTCACCATTGAACCATAACTCACAACAATTTTAATCAATCTTATTTGTTGTTAAATCATATTATAATAAAC[TATATATATATATATATATA]TGACCATCACTTCACTTCACTCGAGAGGCTAG	GATTGTCCCACCTTAGTTGTCTG	59.914	CTAGCCTCTCGAGTGAAGTGAAG	59.84	158
CL12641.Contig2_All_6269_4	TATATATATATATATATATA	TA(2*10)	207	20	CACCATTGAACCATAACTCACAACAATTTTAATCAATCTTATTTGTTGTTAAATCATATTATAATAAAC[TATATATATATATATATATA]TGACCATCACTTCACTTCACTCGAGAGG	CACCATTGAACCATAACTCACAA	59.777	CCTCTCGAGTGAAGTGAAGTGAT	59.93	117
CL12641.Contig2_All_6269_5	TATATATATATATATATATA	TA(2*10)	207	20	CCATTGAACCATAACTCACAACAATTTTAATCAATCTTATTTGTTGTTAAATCATATTATAATAAAC[TATATATATATATATATATA]TGACCATCACTTCACTTCACTCGAGAGGCTAGTACCATTTCTCA	CCATTGAACCATAACTCACAACA	59.777	TGAGAAATGGTACTAGCCTCTCG	59.92	131
CL12664.Contig1_All_6272_1	GGTCTGGTCTGGTCTGGTCT	GGTCT(5*4)	820	20	GATCATATCGTTTGGGTTCCATACTAAGTGGTC[GGTCTGGTCTGGTCTGGTCT]GGTCGGTTAATGTAGCAGATAAAAGTTACTAATAAAAAGGGTATTGTTCAGTTGTTTGGAGTGAGCTAGCT	GATCATATCGTTTGGGTTCCATA	59.929	AGCTAGCTCACTCCAAACAACTG	60.123	124
CL12664.Contig1_All_6272_2	GGTCTGGTCTGGTCTGGTCT	GGTCT(5*4)	820	20	GATCATATCGTTTGGGTTCCATACTAAGTGGTC[GGTCTGGTCTGGTCTGGTCT]GGTCGGTTAATGTAGCAGATAAAAGTTACTAATAAAAAGGGTATTGTTCAGTTGTTTGGAGTGAGCTAGCTG	GATCATATCGTTTGGGTTCCATA	59.929	CAGCTAGCTCACTCCAAACAACT	60.123	125
CL12664.Contig1_All_6272_3	GGTCTGGTCTGGTCTGGTCT	GGTCT(5*4)	820	20	GATCATATCGTTTGGGTTCCATACTAAGTGGTC[GGTCTGGTCTGGTCTGGTCT]GGTCGGTTAATGTAGCAGATAAAAGTTACTAATAAAAAGGGTATTGTTCAGTTGTTTGGAGTGAGCTAGCTGGGCTGTGTTATATAAGGTCTATCAGCAAGCTCCC	GATCATATCGTTTGGGTTCCATA	59.929	GGGAGCTTGCTGATAGACCTTAT	60.128	159
CL1266.Contig1_All_1285_1	AAGAAGAAGAAGAAG	AAG(3*5)	907	15	GAAATCTAACGGAAAACACCTCCCGGACGACGTTTTTCTAGCGGTTGATGACAATAAAA[AAGAAGAAGAAGAAG]CAGTGACCGGTTCTCTAATGGACGTTATCCGTACG	GAAATCTAACGGAAAACACCTCC	60.224	CGTACGGATAACGTCCATTAGAG	59.926	109
CL1266.Contig1_All_1285_2	AAGAAGAAGAAGAAG	AAG(3*5)	907	15	TTTTTCTAGCGGTTGATGACAATAAAA[AAGAAGAAGAAGAAG]CAGTGACCGGTTCTCTAATGGACGTTATCCGTACGCCGATGACACGTGTCCGTCTATTTCTAGCGATTGCCATTAATTTCCTCTGTTCTGTCGTGTATTACGGGCTGAGTTTGAA	TTTTTCTAGCGGTTGATGACAAT	60.017	TTCAAACTCAGCCCGTAATACAC	60.408	157
CL1266.Contig1_All_1285_3	AAGAAGAAGAAGAAG	AAG(3*5)	907	15	TTTTTCTAGCGGTTGATGACAATAAAA[AAGAAGAAGAAGAAG]CAGTGACCGGTTCTCTAATGGACGTTATCCGTACGCCGATGACACGTGTCCGTCTATTTCTAGCGATTGCCATTAATTTCCTCTGTTCTGTCGTGTATTACGGGCTGAGTTTGAAC	TTTTTCTAGCGGTTGATGACAAT	60.017	GTTCAAACTCAGCCCGTAATACA	60.408	158
CL1266.Contig1_All_1285_4	AAGAAGAAGAAGAAG	AAG(3*5)	907	15	TTTTTCTAGCGGTTGATGACAATAAAA[AAGAAGAAGAAGAAG]CAGTGACCGGTTCTCTAATGGACGTTATCCGTACGCCGATGACACGTGTCCGTCTATTTCTAGCGATTGCCATTAATTTCCTCTGTTCTG	TTTTTCTAGCGGTTGATGACAAT	60.017	CAGAACAGAGGAAATTAATGGCA	60.476	132
CL1266.Contig1_All_1285_5	AAGAAGAAGAAGAAG	AAG(3*5)	907	15	GAAATCTAACGGAAAACACCTCCCGGACGACGTTTTTCTAGCGGTTGATGACAATAAAA[AAGAAGAAGAAGAAG]CAGTGACCGGTTCTCTAATGGACGTTATCCGTACGCCGATGACACGTGTCCGTCTATTTCTAGCGATTGCCATTAATTTC	GAAATCTAACGGAAAACACCTCC	60.224	GAAATTAATGGCAATCGCTAGAA	59.635	154
CL12693.Contig4_All_6277_1	TTCTTCTTCTTCTTCTTC	TTC(3*6)	195	18	CGAGAAAGATTTTCTTTTCCACAAATATGAACAGTTCCTCCAAGTCCCTCTCTTTCTCCCT[TTCTTCTTCTTCTTCTTC]GGATGGTTGTGTGTTAGATTAGAGAGGAAAGAAGAGCTTTTGGGTAAA	CGAGAAAGATTTTCTTTTCCACA	59.76	TTTACCCAAAAGCTCTTCTTTCC	60.114	127
CL12693.Contig4_All_6277_2	TTCTTCTTCTTCTTCTTC	TTC(3*6)	195	18	CCACAAATATGAACAGTTCCTCCAAGTCCCTCTCTTTCTCCCT[TTCTTCTTCTTCTTCTTC]GGATGGTTGTGTGTTAGATTAGAGAGGAAAGAAGAGCTTTTGGGTAAA	CCACAAATATGAACAGTTCCTCC	59.755	TTTACCCAAAAGCTCTTCTTTCC	60.114	109
CL12693.Contig4_All_6277_3	TTCTTCTTCTTCTTCTTC	TTC(3*6)	195	18	CGAGAAAGATTTTCTTTTCCACAAATATGAACAGTTCCTCCAAGTCCCTCTCTTTCTCCCT[TTCTTCTTCTTCTTCTTC]GGATGGTTGTGTGTTAGATTAGAGAGGAAAGAAGAGCTTTTGGGTAAAATATGGGGAAC	CGAGAAAGATTTTCTTTTCCACA	59.76	GTTCCCCATATTTTACCCAAAAG	59.849	138
CL12693.Contig4_All_6277_4	TTCTTCTTCTTCTTCTTC	TTC(3*6)	195	18	CCACAAATATGAACAGTTCCTCCAAGTCCCTCTCTTTCTCCCT[TTCTTCTTCTTCTTCTTC]GGATGGTTGTGTGTTAGATTAGAGAGGAAAGAAGAGCTTTTGGGTAAAATATGGGGAAC	CCACAAATATGAACAGTTCCTCC	59.755	GTTCCCCATATTTTACCCAAAAG	59.849	120
CL12693.Contig4_All_6277_5	TTCTTCTTCTTCTTCTTC	TTC(3*6)	195	18	CGAGAAAGATTTTCTTTTCCACAAATATGAACAGTTCCTCCAAGTCCCTCTCTTTCTCCCT[TTCTTCTTCTTCTTCTTC]GGATGGTTGTGTGTTAGATTAGAGAGGAAAGAAGAGCTTTTGGGTAA	CGAGAAAGATTTTCTTTTCCACA	59.76	TTACCCAAAAGCTCTTCTTTCCT	59.793	126
CL12694.Contig1_All_6278_1	GAAGAAGAAGAAGAAGAAGAA	GAA(3*7)	372	21	GAAGAGAGTATTGTGGCAACACCATTGCC[GAAGAAGAAGAAGAAGAAGAA]GGTCCCAAATCCGGATGTTGATGCTGCTTGTATTTCTGATGATAACTTCCAGCTAAACTAGGCATTCCGTTAAGCA	GAAGAGAGTATTGTGGCAACACC	60.054	TGCTTAACGGAATGCCTAGTTTA	60.152	126
CL12694.Contig1_All_6278_2	GAAGAAGAAGAAGAAGAAGAA	GAA(3*7)	372	21	TATGGCATTTAGATCAGGAGGAACTGGAAGAGAGTATTGTGGCAACACCATTGCC[GAAGAAGAAGAAGAAGAAGAA]GGTCCCAAATCCGGATGTTGATGCTGCTTGTATTTCTGATGATAACTTCCAGCTAAACTAGGCATTCCGTTAAGCA	TATGGCATTTAGATCAGGAGGAA	59.943	TGCTTAACGGAATGCCTAGTTTA	60.152	152
CL12694.Contig1_All_6278_3	GAAGAAGAAGAAGAAGAAGAA	GAA(3*7)	372	21	GAAGAGAGTATTGTGGCAACACCATTGCC[GAAGAAGAAGAAGAAGAAGAA]GGTCCCAAATCCGGATGTTGATGCTGCTTGTATTTCTGATGATAACTTCCAGCTAAACTAGGCATTCCGTTA	GAAGAGAGTATTGTGGCAACACC	60.054	TAACGGAATGCCTAGTTTAGCTG	59.829	122
CL12694.Contig1_All_6278_5	GAAGAAGAAGAAGAAGAAGAA	GAA(3*7)	372	21	ACTGGAAGAGAGTATTGTGGCAACACCATTGCC[GAAGAAGAAGAAGAAGAAGAA]GGTCCCAAATCCGGATGTTGATGCTGCTTGTATTTCTGATGATAACTTCCAGCTAAACTAGGCATTCCGTTAAGCA	ACTGGAAGAGAGTATTGTGGCAA	60.178	TGCTTAACGGAATGCCTAGTTTA	60.152	130
CL1269.Contig4_All_1290_1	TTCTTCTTCTTCTTC	TTC(3*5)	2249	15	TACGAGAAGAAATGAGGGACTTGGAGTGGT[TTCTTCTTCTTCTTC]TACTCAAGCATTCGGGTCTGTGGAGTGGACCGATGGATCCCATAGGGTTAGGAGCCCAATCGCTGTGGTTTGGAATACCCAATCATCATCTTC	TACGAGAAGAAATGAGGGACTTG	59.77	GAAGATGATGATTGGGTATTCCA	60.034	138
CL1269.Contig4_All_1290_2	TTCTTCTTCTTCTTC	TTC(3*5)	2249	15	TACGAGAAGAAATGAGGGACTTGGAGTGGT[TTCTTCTTCTTCTTC]TACTCAAGCATTCGGGTCTGTGGAGTGGACCGATGGATCCCATAGGGTTAGGAGCCCAATCGCTGTGGTTTGGAATACCCAATCATCATCTTCTGTGGCTTACATG	TACGAGAAGAAATGAGGGACTTG	59.77	CATGTAAGCCACAGAAGATGATG	59.646	151
CL1269.Contig4_All_1290_3	TTCTTCTTCTTCTTC	TTC(3*5)	2249	15	GAGAAGAAATGAGGGACTTGGAGTGGT[TTCTTCTTCTTCTTC]TACTCAAGCATTCGGGTCTGTGGAGTGGACCGATGGATCCCATAGGGTTAGGAGCCCAATCGCTGTGGTTTGGAATACCCAATCATCATCTTC	GAGAAGAAATGAGGGACTTGGAG	60.591	GAAGATGATGATTGGGTATTCCA	60.034	135
CL1269.Contig4_All_1290_4	TTCTTCTTCTTCTTC	TTC(3*5)	2249	15	AGAAGAAATGAGGGACTTGGAGTGGT[TTCTTCTTCTTCTTC]TACTCAAGCATTCGGGTCTGTGGAGTGGACCGATGGATCCCATAGGGTTAGGAGCCCAATCGCTGTGGTTTGGAATACCCAATCATCATCTTCTGTGGCTTACATG	AGAAGAAATGAGGGACTTGGAGT	59.651	CATGTAAGCCACAGAAGATGATG	59.646	147
CL1269.Contig4_All_1290_5	TTCTTCTTCTTCTTC	TTC(3*5)	2249	15	GAGAAGAAATGAGGGACTTGGAGTGGT[TTCTTCTTCTTCTTC]TACTCAAGCATTCGGGTCTGTGGAGTGGACCGATGGATCCCATAGGGTTAGGAGCCCAATCGCTGTGGTTTGGAATACCCAATCATCATCTTCTGTGGCTTACATG	GAGAAGAAATGAGGGACTTGGAG	60.591	CATGTAAGCCACAGAAGATGATG	59.646	148
CL12748.Contig1_All_6286_1	TGGTGGTGGTGGTGG	TGG(3*5)	528	15	ATGAGATGGAGGAGTGTCGATAGGCGTCAGATTTGGTGGGAAATGATGGGACAAGGCGGCAAAA[TGGTGGTGGTGGTGG]TGATGGTATTATTTCATTAAGTTTTGCTAATTTTTAGATGGTGGTTTAGGGCCCAGGCCAGAAGGTTTTATTGTTTC	ATGAGATGGAGGAGTGTCGATAG	59.613	GAAACAATAAAACCTTCTGGCCT	59.9	156
CL12748.Contig1_All_6286_2	TGGTGGTGGTGGTGG	TGG(3*5)	528	15	ATGAGATGGAGGAGTGTCGATAGGCGTCAGATTTGGTGGGAAATGATGGGACAAGGCGGCAAAA[TGGTGGTGGTGGTGG]TGATGGTATTATTTCATTAAGTTTTGCTAATTTTTAGATGGTGGTTTAGGGC	ATGAGATGGAGGAGTGTCGATAG	59.613	GCCCTAAACCACCATCTAAAAAT	59.656	131
CL12748.Contig1_All_6286_3	TGGTGGTGGTGGTGG	TGG(3*5)	528	15	AATGAGATGGAGGAGTGTCGATAGGCGTCAGATTTGGTGGGAAATGATGGGACAAGGCGGCAAAA[TGGTGGTGGTGGTGG]TGATGGTATTATTTCATTAAGTTTTGCTAATTTTTAGATGGTGGTTTAGGGCCCAGGCCAGAAGGTTTTATTGTTTC	AATGAGATGGAGGAGTGTCGAT	59.964	GAAACAATAAAACCTTCTGGCCT	59.9	157
CL12748.Contig1_All_6286_4	TGGTGGTGGTGGTGG	TGG(3*5)	528	15	GTCAGATTTGGTGGGAAATGATGGGACAAGGCGGCAAAA[TGGTGGTGGTGGTGG]TGATGGTATTATTTCATTAAGTTTTGCTAATTTTTAGATGGTGGTTTAGGGCCCAGGCCAGAAGGTTTTATTGTTTC	GTCAGATTTGGTGGGAAATGAT	60.06	GAAACAATAAAACCTTCTGGCCT	59.9	131
CL12748.Contig1_All_6286_5	TGGTGGTGGTGGTGG	TGG(3*5)	528	15	GAGATGGAGGAGTGTCGATAGGCGTCAGATTTGGTGGGAAATGATGGGACAAGGCGGCAAAA[TGGTGGTGGTGGTGG]TGATGGTATTATTTCATTAAGTTTTGCTAATTTTTAGATGGTGGTTTAGGGCCCAGGCCAGAAGGTTTTATTGTTTC	GAGATGGAGGAGTGTCGATAGG	60.096	GAAACAATAAAACCTTCTGGCCT	59.9	154
CL12765.Contig1_All_6287_1	TTCTTCTTCTTCTTC	TTC(3*5)	187	15	TCATAGCCTTGTACCACTTGACACGCTTAGTTTGT[TTCTTCTTCTTCTTC]CTTCTTCTTCTCTACTGATTTGTCATTTGCATCATCTTCTTTTGA	TCATAGCCTTGTACCACTTGACA	59.685	TCAAAAGAAGATGATGCAAATGA	59.712	95
CL12765.Contig1_All_6287_2	TTCTTCTTCTTCTTC	TTC(3*5)	187	15	CCACTTGACACGCTTAGTTTGT[TTCTTCTTCTTCTTC]CTTCTTCTTCTCTACTGATTTGTCATTTGCATCATCTTCTTTTGATTTATTTATTGGCATCTCCTCCTCTGGAGCTACTATTGATTCTTTATTCTCTTCTTCTCCGTCAGCTT	CCACTTGACACGCTTAGTTTGTT	60.607	AAGCTGACGGAGAAGAAGAGAAT	60.035	150
CL12765.Contig1_All_6287_3	TTCTTCTTCTTCTTC	TTC(3*5)	187	15	TACCACTTGACACGCTTAGTTTGT[TTCTTCTTCTTCTTC]CTTCTTCTTCTCTACTGATTTGTCATTTGCATCATCTTCTTTTGATTTATTTATTGGCATCTCCTCCTCTGGAGCTACTATTGATTCTTTATTCTCTTCTTCTCCGTCAGCTT	TACCACTTGACACGCTTAGTTTG	59.384	AAGCTGACGGAGAAGAAGAGAAT	60.035	152
CL12765.Contig1_All_6287_4	TTCTTCTTCTTCTTC	TTC(3*5)	187	15	ATAGCCTTGTACCACTTGACACGCTTAGTTTGT[TTCTTCTTCTTCTTC]CTTCTTCTTCTCTACTGATTTGTCATTTGCATCATCTTCTTTTGA	ATAGCCTTGTACCACTTGACACG	60.469	TCAAAAGAAGATGATGCAAATGA	59.712	93
CL12765.Contig1_All_6287_5	TTCTTCTTCTTCTTC	TTC(3*5)	187	15	TCATAGCCTTGTACCACTTGACACGCTTAGTTTGT[TTCTTCTTCTTCTTC]CTTCTTCTTCTCTACTGATTTGTCATTTGCATCATCTTCTTTTGATTTATTTATTGGCATCTCCTCCTCTGGAGCTACTATTGA	TCATAGCCTTGTACCACTTGACA	59.685	TCAATAGTAGCTCCAGAGGAGGA	59.513	134
CL12768.Contig3_All_6288_1	GTAGTAGTAGTAGTAGTA	GTA(3*6)	256	18	AAGCGTGCTTTGAAATACAATAGAGTACAGTAGCTTAGATGATAATATGCTGGTAGTG[GTAGTAGTAGTAGTAGTA]GAAGAAGAACATTTGTGGGATCCCTAACAAATCAGAAACCAAA	AAGCGTGCTTTGAAATACAATAGA	59.396	TTTGGTTTCTGATTTGTTAGGGA	59.865	119
CL12768.Contig3_All_6288_2	GTAGTAGTAGTAGTAGTA	GTA(3*6)	256	18	AAGCGTGCTTTGAAATACAATAGAGTACAGTAGCTTAGATGATAATATGCTGGTAGTG[GTAGTAGTAGTAGTAGTA]GAAGAAGAACATTTGTGGGATCCCTAACAAATCAGAAACCAAATTGGTGCAGAAACTTACGGAATCCTTTCA	AAGCGTGCTTTGAAATACAATAGA	59.396	TGAAAGGATTCCGTAAGTTTCTG	59.654	148
CL12768.Contig3_All_6288_3	GTAGTAGTAGTAGTAGTA	GTA(3*6)	256	18	GCGTGCTTTGAAATACAATAGAGTACAGTAGCTTAGATGATAATATGCTGGTAGTG[GTAGTAGTAGTAGTAGTA]GAAGAAGAACATTTGTGGGATCCCTAACAAATCAGAAACCAAA	GCGTGCTTTGAAATACAATAGAG	58.176	TTTGGTTTCTGATTTGTTAGGGA	59.865	117
CL12768.Contig3_All_6288_4	GTAGTAGTAGTAGTAGTA	GTA(3*6)	256	18	AGCGTGCTTTGAAATACAATAGAGTACAGTAGCTTAGATGATAATATGCTGGTAGTG[GTAGTAGTAGTAGTAGTA]GAAGAAGAACATTTGTGGGATCCCTAACAAATCAGAAACCAAA	AGCGTGCTTTGAAATACAATAGA	58.176	TTTGGTTTCTGATTTGTTAGGGA	59.865	118
CL12768.Contig3_All_6288_5	GTAGTAGTAGTAGTAGTA	GTA(3*6)	256	18	AGCGTGCTTTGAAATACAATAGAGTACAGTAGCTTAGATGATAATATGCTGGTAGTG[GTAGTAGTAGTAGTAGTA]GAAGAAGAACATTTGTGGGATCCCTAACAAATCAGAAACCAAA	AGCGTGCTTTGAAATACAATAGAG	59.071	TTTGGTTTCTGATTTGTTAGGGA	59.865	118
CL12774.Contig2_All_6289_1	CGGCGGCGGCGGCGGCGGCGG	CGG(3*7)	654	21	CGGGAAATTAATACCAATATGGATCT[CGGCGGCGGCGGCGGCGGCGG]CGACGACGGAGCCGTTGGGTTGCCGGAGGACATGTATGCTACTGCCATGGCTCGACAAAAATGGTCTGCAAAACCCAATAACAGAG	CGGGAAATTAATACCAATATGGA	59.029	CTCTGTTATTGGGTTTTGCAGAC	60.048	133
CL12774.Contig2_All_6289_2	CGGCGGCGGCGGCGGCGGCGG	CGG(3*7)	654	21	TCCGGGAAATTAATACCAATATGGATCT[CGGCGGCGGCGGCGGCGGCGG]CGACGACGGAGCCGTTGGGTTGCCGGAGGACATGTATGCTACTGCCATGGCTCGACAAAAATGGTCTGCAAAACCCAATAACAGAG	TCCGGGAAATTAATACCAATATG	59.029	CTCTGTTATTGGGTTTTGCAGAC	60.048	135
CL12774.Contig2_All_6289_3	CGGCGGCGGCGGCGGCGGCGG	CGG(3*7)	654	21	AATTCCTCTCCGGGAAATTAATACCAATATGGATCT[CGGCGGCGGCGGCGGCGGCGG]CGACGACGGAGCCGTTGGGTTGCCGGAGGACATGTATGCTACTGCCATGGCTCGACAAAAATGGTCTGCAAAACCCAATAACAGAG	AATTCCTCTCCGGGAAATTAATAC	59.953	CTCTGTTATTGGGTTTTGCAGAC	60.048	143
CL12774.Contig2_All_6289_4	CGGCGGCGGCGGCGGCGGCGG	CGG(3*7)	654	21	CTCCGGGAAATTAATACCAATATGGATCT[CGGCGGCGGCGGCGGCGGCGG]CGACGACGGAGCCGTTGGGTTGCCGGAGGACATGTATGCTACTGCCATGGCTCGACAAAAATGGTCTGCAAAACCCAATAACAGAG	CTCCGGGAAATTAATACCAATATG	59.849	CTCTGTTATTGGGTTTTGCAGAC	60.048	136
CL12774.Contig2_All_6289_5	CGGCGGCGGCGGCGGCGGCGG	CGG(3*7)	654	21	ATTCCTCTCCGGGAAATTAATACCAATATGGATCT[CGGCGGCGGCGGCGGCGGCGG]CGACGACGGAGCCGTTGGGTTGCCGGAGGACATGTATGCTACTGCCATGGCTCGACAAAAATGGTCTGCAAAACCCAATAACAGAG	ATTCCTCTCCGGGAAATTAATAC	58.822	CTCTGTTATTGGGTTTTGCAGAC	60.048	142
CL12800.Contig2_All_6290_1	CATCATCATCATCAT	CAT(3*5)	316	15	TATCAGCTTACAACGATGGTCAAGACCCAACTGCCAAGACCATGGAGGAATTCTCCGGCTACCCAATTCATGAACCCGATTTACCCAACTCTG[CATCATCATCATCAT]CACTTTCAGTCGACACAACAAGTTTACAGAAGCAGATTGAGGAGTTGTC	TATCAGCTTACAACGATGGTCAA	59.661	GACAACTCCTCAATCTGCTTCTG	60.43	157
CL12800.Contig2_All_6290_2	CATCATCATCATCAT	CAT(3*5)	316	15	TATCAGCTTACAACGATGGTCAAGACCCAACTGCCAAGACCATGGAGGAATTCTCCGGCTACCCAATTCATGAACCCGATTTACCCAACTCTG[CATCATCATCATCAT]CACTTTCAGTCGACACAACAAGTTTACAGAAGCAGATTGAGGAGTTGT	TATCAGCTTACAACGATGGTCAA	59.661	ACAACTCCTCAATCTGCTTCTGT	59.447	156
CL12800.Contig2_All_6290_3	CATCATCATCATCAT	CAT(3*5)	316	15	ATGCTTTCATGCAATATCAGCTTACAACGATGGTCAAGACCCAACTGCCAAGACCATGGAGGAATTCTCCGGCTACCCAATTCATGAACCCGATTTACCCAACTCTG[CATCATCATCATCAT]CACTTTCAGTCGACACAACAAGTTTACAGAAGC	ATGCTTTCATGCAATATCAGCTT	60.135	GCTTCTGTAAACTTGTTGTGTCG	59.008	155
CL12800.Contig2_All_6290_5	CATCATCATCATCAT	CAT(3*5)	316	15	TCATGCAATATCAGCTTACAACGATGGTCAAGACCCAACTGCCAAGACCATGGAGGAATTCTCCGGCTACCCAATTCATGAACCCGATTTACCCAACTCTG[CATCATCATCATCAT]CACTTTCAGTCGACACAACAAGTTTACAGAAGC	TCATGCAATATCAGCTTACAACG	60.164	GCTTCTGTAAACTTGTTGTGTCG	59.008	149
CL1280.Contig2_All_1293_2	GATGATGATGATGAT	GAT(3*5)	655	15	TTTTTCAGCTGGGTTTGCTATAAATGGTAGACTTATATCATCTCTTATGAGATGGGTGGTATTTCTTCTATCTAATAAATGAAG[GATGATGATGATGAT]GAGATTCGTATTTCTTCTGTTATTTCCCTTTTCATTAACCCATG	TTTTTCAGCTGGGTTTGCTATAA	60.133	CATGGGTTAATGAAAAGGGAAAT	60.284	143
CL1280.Contig2_All_1293_3	GATGATGATGATGAT	GAT(3*5)	655	15	TTTTCAGCTGGGTTTGCTATAAATGGTAGACTTATATCATCTCTTATGAGATGGGTGGTATTTCTTCTATCTAATAAATGAAG[GATGATGATGATGAT]GAGATTCGTATTTCTTCTGTTATTTCCCTTTTCATTAACCCATGTTA	TTTTCAGCTGGGTTTGCTATAAA	60.133	TAACATGGGTTAATGAAAAGGGA	59.611	145
CL1280.Contig2_All_1293_4	GATGATGATGATGAT	GAT(3*5)	655	15	TTTTTCAGCTGGGTTTGCTATAAATGGTAGACTTATATCATCTCTTATGAGATGGGTGGTATTTCTTCTATCTAATAAATGAAG[GATGATGATGATGAT]GAGATTCGTATTTCTTCTGTTATTTCCCTTTTCATTAACCCATGTTA	TTTTTCAGCTGGGTTTGCTATAA	60.133	TAACATGGGTTAATGAAAAGGGA	59.611	146
CL1280.Contig2_All_1293_5	GATGATGATGATGAT	GAT(3*5)	655	15	TTCAGCTGGGTTTGCTATAAATGGTAGACTTATATCATCTCTTATGAGATGGGTGGTATTTCTTCTATCTAATAAATGAAG[GATGATGATGATGAT]GAGATTCGTATTTCTTCTGTTATTTCCCTTTTCATTAACCCATGTTATATGGCCCAATCATGTC	TTCAGCTGGGTTTGCTATAAATG	60.482	GACATGATTGGGCCATATAACAT	59.827	160
CL12823.Contig2_All_6293_1	TTGTTGTTGTTGTTGTTG	TTG(3*6)	938	18	AACAGAATCGAACACAAATGAGCTC[TTGTTGTTGTTGTTGTTG]TGAGACGAGGTGTCGGATTGTGGAGAGCTTCCGGAATCATTAAACGCGTAAGAACTTTTCTTTGGAACATTCTTGTTTTCATTGTATGAAAAATCTGTCCTGATTGGAGGT	AACAGAATCGAACACAAATGAGC	60.536	ACCTCCAATCAGGACAGATTTTT	60.229	154
CL12823.Contig2_All_6293_2	TTGTTGTTGTTGTTGTTG	TTG(3*6)	938	18	AACAGAATCGAACACAAATGAGCTC[TTGTTGTTGTTGTTGTTG]TGAGACGAGGTGTCGGATTGTGGAGAGCTTCCGGAATCATTAAACGCGTAAGAACTTTTCTTTGGAACATTCTTGTTTTCATTGTATGAAAAATCTGTCCTGATTGGAG	AACAGAATCGAACACAAATGAGC	60.536	CTCCAATCAGGACAGATTTTTCA	60.469	152
CL12823.Contig2_All_6293_3	TTGTTGTTGTTGTTGTTG	TTG(3*6)	938	18	CTGATAGAAATCAGATTGTGGGGTGCTTGGAACAGAATCGAACACAAATGAGCTC[TTGTTGTTGTTGTTGTTG]TGAGACGAGGTGTCGGATTGTGGAGAGCTTCCGGAATCATTAAACGCGTAAGAAC	CTGATAGAAATCAGATTGTGGGG	59.843	GTTCTTACGCGTTTAATGATTCC	59.104	128
CL12823.Contig2_All_6293_4	TTGTTGTTGTTGTTGTTG	TTG(3*6)	938	18	CTGATAGAAATCAGATTGTGGGGTGCTTGGAACAGAATCGAACACAAATGAGCTC[TTGTTGTTGTTGTTGTTG]TGAGACGAGGTGTCGGATTGTGGAGAGCTTCCGGAATCATTAAACGCGTAAGAACTTTTCTTTG	CTGATAGAAATCAGATTGTGGGG	59.843	CAAAGAAAAGTTCTTACGCGTTT	59.077	137
CL12823.Contig2_All_6293_5	TTGTTGTTGTTGTTGTTG	TTG(3*6)	938	18	CTGATAGAAATCAGATTGTGGGGTGCTTGGAACAGAATCGAACACAAATGAGCTC[TTGTTGTTGTTGTTGTTG]TGAGACGAGGTGTCGGATTGTGGAGAGCTTCCGGAATCATTAAACGCGTAAGAACTTTTCTTTGGAACATTCTTGTTTTCATTG	CTGATAGAAATCAGATTGTGGGG	59.843	CAATGAAAACAAGAATGTTCCAA	59.02	157
CL12850.Contig3_All_6296_1	TCCTCCTCCTCCTCC	TCC(3*5)	347	15	TCAACTCCAACTCATCACCTTTTAA[TCCTCCTCCTCCTCC]TTCTTCTTCCTTTTCTTCCTCAATTCCCACTCCCATTTGCTTCTCAATGTTCTCATACACCTTATTGTTAGTTTCAATACTTCGTTTCACAAGATTCTCCATT	TCAACTCCAACTCATCACCTTTT	60.026	AATGGAGAATCTTGTGAAACGAA	59.994	143
CL12850.Contig3_All_6296_2	TCCTCCTCCTCCTCC	TCC(3*5)	347	15	TCAACTCCAACTCATCACCTTTTAA[TCCTCCTCCTCCTCC]TTCTTCTTCCTTTTCTTCCTCAATTCCCACTCCCATTTGCTTCTCAATGTTCTCATACACCTTATTGTTAGTTTCAATACTTCGTTTCACAAGATTCTCCATTT	TCAACTCCAACTCATCACCTTTT	60.026	AAATGGAGAATCTTGTGAAACGA	59.994	144
CL12850.Contig3_All_6296_3	TCCTCCTCCTCCTCC	TCC(3*5)	347	15	TCAACTCCAACTCATCACCTTTTAA[TCCTCCTCCTCCTCC]TTCTTCTTCCTTTTCTTCCTCAATTCCCACTCCCATTTGCTTCTCAATGTTCTCATACACCTTATTGTTAGTTTCAATACTTCGTTTCACAAGATTCTCCATTTC	TCAACTCCAACTCATCACCTTTT	60.026	GAAATGGAGAATCTTGTGAAACG	59.994	145
CL12850.Contig3_All_6296_4	TCCTCCTCCTCCTCC	TCC(3*5)	347	15	TCTCAACTCCAACTCATCACCTTTTAA[TCCTCCTCCTCCTCC]TTCTTCTTCCTTTTCTTCCTCAATTCCCACTCCCATTTGCTTCTCAATGTTCTCATACACCTTATTGTTAGTTTCAATACTTCGTTTCACAAGATTCTCCATT	TCTCAACTCCAACTCATCACCTT	60.16	AATGGAGAATCTTGTGAAACGAA	59.994	145
CL12850.Contig3_All_6296_5	TCCTCCTCCTCCTCC	TCC(3*5)	347	15	TCTCAACTCCAACTCATCACCTTTTAA[TCCTCCTCCTCCTCC]TTCTTCTTCCTTTTCTTCCTCAATTCCCACTCCCATTTGCTTCTCAATGTTCTCATACACCTTATTGTTAGTTTCAATACTTCGTTTCACAAGATTCTCCATTT	TCTCAACTCCAACTCATCACCTT	60.16	AAATGGAGAATCTTGTGAAACGA	59.994	146
CL12850.Contig3_All_6297_1	ATCATCATCATCATC	ATC(3*5)	599	15	ACACTTTCATCCATGTCCAAAACAAT[ATCATCATCATCATC]ATTATCATCATTCTCAGCCTCTATCCAATCCACCATCTCATTCTCATT	ACACTTTCATCCATGTCCAAAAC	60.144	AATGAGAATGAGATGGTGGATTG	60.201	89
CL12850.Contig3_All_6297_2	ATCATCATCATCATC	ATC(3*5)	599	15	ACACTTTCATCCATGTCCAAAACAAT[ATCATCATCATCATC]ATTATCATCATTCTCAGCCTCTATCCAATCCACCATCTCATTCTCATTCCCATTTC	ACACTTTCATCCATGTCCAAAAC	60.144	GAAATGGGAATGAGAATGAGATG	59.791	97
CL12850.Contig3_All_6297_3	ATCATCATCATCATC	ATC(3*5)	599	15	CTTTCATCCATGTCCAAAACAAT[ATCATCATCATCATC]ATTATCATCATTCTCAGCCTCTATCCAATCCACCATCTCATT	CTTTCATCCATGTCCAAAACAAT	60.102	AATGAGATGGTGGATTGGATAGA	59.68	80
CL12850.Contig3_All_6297_4	ATCATCATCATCATC	ATC(3*5)	599	15	CTTTCATCCATGTCCAAAACAAT[ATCATCATCATCATC]ATTATCATCATTCTCAGCCTCTATCCAATCCACCATCTCATTC	CTTTCATCCATGTCCAAAACAAT	60.102	GAATGAGATGGTGGATTGGATAG	59.68	81
CL12850.Contig3_All_6297_5	ATCATCATCATCATC	ATC(3*5)	599	15	CTTTCATCCATGTCCAAAACAAT[ATCATCATCATCATC]ATTATCATCATTCTCAGCCTCTATCCAATCCACCATCTCATTCT	CTTTCATCCATGTCCAAAACAAT	60.102	AGAATGAGATGGTGGATTGGATA	59.68	82
CL1286.Contig7_All_1324_4	TATATATATATATATA	TA(2*8)	1647	16	TCGAACTCATGACCTTATCTTGTT[TATATATATATATATA]GTTGACACCTATGCTATTTGTAAAAATCAATCATTGAATGAAATGAATCATTAATTTAACCTAAATACATATCCAGAGATGAAACAGAAAAATTGTAGGTTTTCAATTGGGTTCATTG	TCGAACTCATGACCTTATCTTGTT	59.2	CAATGAACCCAATTGAAAACCTA	60.095	158
CL1286.Contig7_All_1324_5	TATATATATATATATA	TA(2*8)	1647	16	CTCGAACTCATGACCTTATCTTGTT[TATATATATATATATA]GTTGACACCTATGCTATTTGTAAAAATCAATCATTGAATGAAATGAATCATTAATTTAACCTAAATACATATCCAGAGATGAAACAGAAAAATTGTAGGTTTTCAATTGGGTTCATTG	CTCGAACTCATGACCTTATCTTG	58.022	CAATGAACCCAATTGAAAACCTA	60.095	159
CL12901.Contig1_All_6298_1	GGTGGTGGTGGTGGTGGT	GGT(3*6)	289	18	AGCAACAGATGGTAAGATGGGTTGGGGAAGTGAGTCTGGTGGTGGGAGTTGGAACAAGCCAAATGAGGGAGCAAAA[GGTGGTGGTGGTGGTGGT]GATACATGGGGTAACAAGCAGCAACAGTCTTC	AGCAACAGATGGTAAGATGGGT	59.892	GAAGACTGTTGCTGCTTGTTACC	60.349	126
CL12901.Contig1_All_6298_2	GGTGGTGGTGGTGGTGGT	GGT(3*6)	289	18	AACAGATGGTAAGATGGGTTGGGGAAGTGAGTCTGGTGGTGGGAGTTGGAACAAGCCAAATGAGGGAGCAAAA[GGTGGTGGTGGTGGTGGT]GATACATGGGGTAACAAGCAGCAACAGTCTTC	AACAGATGGTAAGATGGGTTGG	60.11	GAAGACTGTTGCTGCTTGTTACC	60.349	123
CL12901.Contig1_All_6298_3	GGTGGTGGTGGTGGTGGT	GGT(3*6)	289	18	AGCAACAGATGGTAAGATGGGTTGGGGAAGTGAGTCTGGTGGTGGGAGTTGGAACAAGCCAAATGAGGGAGCAAAA[GGTGGTGGTGGTGGTGGT]GATACATGGGGTAACAAGCAGCAACAGTCTTCTC	AGCAACAGATGGTAAGATGGGT	59.892	GAGAAGACTGTTGCTGCTTGTTA	58.851	128
CL12901.Contig1_All_6298_4	GGTGGTGGTGGTGGTGGT	GGT(3*6)	289	18	AACAGATGGTAAGATGGGTTGGGGAAGTGAGTCTGGTGGTGGGAGTTGGAACAAGCCAAATGAGGGAGCAAAA[GGTGGTGGTGGTGGTGGT]GATACATGGGGTAACAAGCAGCAACAGTCTTCTC	AACAGATGGTAAGATGGGTTGG	60.11	GAGAAGACTGTTGCTGCTTGTTA	58.851	125
CL12901.Contig1_All_6298_5	GGTGGTGGTGGTGGTGGT	GGT(3*6)	289	18	GAGTTGGAACAAGCCAAATGAGGGAGCAAAA[GGTGGTGGTGGTGGTGGT]GATACATGGGGTAACAAGCAGCAACAGTCTTCTCCCTCAGCAGGTGGTGGTTGGGGTGAAAAGGCCAAGGATAGTCCATCATCAGCAT	GAGTTGGAACAAGCCAAATGAG	61.015	ATGCTGATGATGGACTATCCTTG	60.354	137
CL12952.Contig1_All_6305_1	ATTCATTCATTCATTCATTC	ATTC(4*5)	610	20	TTGGGAATTTCAGTACAACGTCTCACCTAATGACTCTAACACCTTAATATACTCTAAACCAAACTCCTTCA[ATTCATTCATTCATTCATTC]CGACTCTGTTTTTCTCACCAAATGTCATCTTTTAGAGGTGATTCCATCATGTCCTTAGCAAG	TTGGGAATTTCAGTACAACGTCT	59.92	CTTGCTAAGGACATGATGGAATC	59.979	153
CL12952.Contig1_All_6305_2	ATTCATTCATTCATTCATTC	ATTC(4*5)	610	20	GTTGGGAATTTCAGTACAACGTCTCACCTAATGACTCTAACACCTTAATATACTCTAAACCAAACTCCTTCA[ATTCATTCATTCATTCATTC]CGACTCTGTTTTTCTCACCAAATGTCATCTTTTAGAGGTGATTCCATCATGTCCTTAGCAAG	GTTGGGAATTTCAGTACAACGTC	59.797	CTTGCTAAGGACATGATGGAATC	59.979	154
CL12952.Contig1_All_6305_3	ATTCATTCATTCATTCATTC	ATTC(4*5)	610	20	TTGGGAATTTCAGTACAACGTCTCACCTAATGACTCTAACACCTTAATATACTCTAAACCAAACTCCTTCA[ATTCATTCATTCATTCATTC]CGACTCTGTTTTTCTCACCAAATGTCATCTTTTAGAGGTGATTCCATCATGTCCT	TTGGGAATTTCAGTACAACGTCT	59.92	AGGACATGATGGAATCACCTCTA	59.841	146
CL12952.Contig1_All_6305_4	ATTCATTCATTCATTCATTC	ATTC(4*5)	610	20	TTGGGAATTTCAGTACAACGTCTCACCTAATGACTCTAACACCTTAATATACTCTAAACCAAACTCCTTCA[ATTCATTCATTCATTCATTC]CGACTCTGTTTTTCTCACCAAATGTCATCTTTTAGAGGTGATTCCATCATGTCC	TTGGGAATTTCAGTACAACGTCT	59.92	GGACATGATGGAATCACCTCTAA	60.201	145
CL12952.Contig1_All_6305_5	ATTCATTCATTCATTCATTC	ATTC(4*5)	610	20	GTTGGGAATTTCAGTACAACGTCTCACCTAATGACTCTAACACCTTAATATACTCTAAACCAAACTCCTTCA[ATTCATTCATTCATTCATTC]CGACTCTGTTTTTCTCACCAAATGTCATCTTTTAGAGGTGATTCCATCATGTCCT	GTTGGGAATTTCAGTACAACGTC	59.797	AGGACATGATGGAATCACCTCTA	59.841	147
CL12964.Contig4_All_6308_1	GCAGCAGCAGCAGCAGCAGCA	GCA(3*7)	529	21	TTGGAAACTTGACTGCTTTCATTATCGTTTGTTACATCAGATTCGGAATTGTTGACT[GCAGCAGCAGCAGCAGCAGCA]TCGGGTGTTATACCAGAGTTGATTATGTTTAGAAGCTGTGTAAGTGGTGGTAAAGCT	TTGGAAACTTGACTGCTTTCATT	60.156	AGCTTTACCACCACTTACACAGC	59.767	135
CL12964.Contig4_All_6308_2	GCAGCAGCAGCAGCAGCAGCA	GCA(3*7)	529	21	TTGGAAACTTGACTGCTTTCATTATCGTTTGTTACATCAGATTCGGAATTGTTGACT[GCAGCAGCAGCAGCAGCAGCA]TCGGGTGTTATACCAGAGTTGATTATGTTTAGAAGCTGTGTAAGTGGTGGTAAAGCTTGAACAG	TTGGAAACTTGACTGCTTTCATT	60.156	CTGTTCAAGCTTTACCACCACTT	59.74	142
CL12964.Contig4_All_6308_3	GCAGCAGCAGCAGCAGCAGCA	GCA(3*7)	529	21	ATCGTTTGTTACATCAGATTCGGAATTGTTGACT[GCAGCAGCAGCAGCAGCAGCA]TCGGGTGTTATACCAGAGTTGATTATGTTTAGAAGCTGTGTAAGTGGTGGTAAAGCT	ATCGTTTGTTACATCAGATTCGG	60.25	AGCTTTACCACCACTTACACAGC	59.767	112
CL12964.Contig4_All_6308_4	GCAGCAGCAGCAGCAGCAGCA	GCA(3*7)	529	21	ATCGTTTGTTACATCAGATTCGGAATTGTTGACT[GCAGCAGCAGCAGCAGCAGCA]TCGGGTGTTATACCAGAGTTGATTATGTTTAGAAGCTGTGTAAGTGGTGGTAAAGCTTGAACAG	ATCGTTTGTTACATCAGATTCGG	60.25	CTGTTCAAGCTTTACCACCACTT	59.74	119
CL12964.Contig4_All_6308_5	GCAGCAGCAGCAGCAGCAGCA	GCA(3*7)	529	21	TCCATTATTGGAAACTTGACTGCTTTCATTATCGTTTGTTACATCAGATTCGGAATTGTTGACT[GCAGCAGCAGCAGCAGCAGCA]TCGGGTGTTATACCAGAGTTGATTATGTTTAGAAGCTGTGTAAGTGGTGGTAAAGCT	TCCATTATTGGAAACTTGACTGC	60.358	AGCTTTACCACCACTTACACAGC	59.767	142
CL12977.Contig3_All_6309_1	AAGAAGAAGAAGAAG	AAG(3*5)	1090	15	GAAAGAGAGCAGGTAAAGCAGTGGAGACAA[AAGAAGAAGAAGAAG]ACGCCATTTTGCTCTGAAAATGATCTGCTCTGAATGAAGC	GAAAGAGAGCAGGTAAAGCAGTG	59.725	GCTTCATTCAGAGCAGATCATTT	59.876	85
CL12977.Contig3_All_6309_2	AAGAAGAAGAAGAAG	AAG(3*5)	1090	15	GAAAGAGAGCAGGTAAAGCAGTGGAGACAA[AAGAAGAAGAAGAAG]ACGCCATTTTGCTCTGAAAATGATCTGCTCTGAATGA	GAAAGAGAGCAGGTAAAGCAGTG	59.725	TCATTCAGAGCAGATCATTTTCA	59.837	82
CL12977.Contig3_All_6309_3	AAGAAGAAGAAGAAG	AAG(3*5)	1090	15	GAAAGAGAGCAGGTAAAGCAGTGGAGACAA[AAGAAGAAGAAGAAG]ACGCCATTTTGCTCTGAAAATGATCTGCTCTGAATGAAGCCCTGAAGTATGGGGAAGCTCTTAAATAAAGACG	GAAAGAGAGCAGGTAAAGCAGTG	59.725	CGTCTTTATTTAAGAGCTTCCCC	59.67	118
CL12977.Contig3_All_6309_4	AAGAAGAAGAAGAAG	AAG(3*5)	1090	15	CGAAAACCTTACCATTGGAGAATTTCTGCGAGGTGCAGGTAAGAGAAAGCGCAGGGGATACTCTTGAAAGAAATAGAAATAGAAAGAGAGCAGGTAAAGCAGTGGAGACAA[AAGAAGAAGAAGAAG]ACGCCATTTTGCTCTGAAAATGATCTGCT	CGAAAACCTTACCATTGGAGAAT	60.561	AGCAGATCATTTTCAGAGCAAAA	60.377	155
CL12977.Contig3_All_6309_5	AAGAAGAAGAAGAAG	AAG(3*5)	1090	15	GAAAGAGAGCAGGTAAAGCAGTGGAGACAA[AAGAAGAAGAAGAAG]ACGCCATTTTGCTCTGAAAATGATCTGCTCTGAATGAAGCCCTGAAGTATGGGGAAGCTCTTAAA	GAAAGAGAGCAGGTAAAGCAGTG	59.725	TTTAAGAGCTTCCCCATACTTCA	59.298	110
CL12986.Contig3_All_6312_1	CGGCGGCGGCGGCGG	CGG(3*5)	381	15	TCCCCTTGTTAATCTTCTCCTTCATAGGCTGCCTTCTGCTCTGCGACAGGTCCGTTAATGGGGGCAATCCATTGTTTTGGTCCACAGT[CGGCGGCGGCGGCGG]CAGACGACGGGGTGACCAGGGAGGCGACGGGCGAAGACGTGGATTTGTTGAAGGAT	TCCCCTTGTTAATCTTCTCCTTC	59.958	ATCCTTCAACAAATCCACGTCTT	61.093	159
CL12986.Contig3_All_6312_3	CGGCGGCGGCGGCGG	CGG(3*5)	381	15	TTCCCCTTGTTAATCTTCTCCTTCATAGGCTGCCTTCTGCTCTGCGACAGGTCCGTTAATGGGGGCAATCCATTGTTTTGGTCCACAGT[CGGCGGCGGCGGCGG]CAGACGACGGGGTGACCAGGGAGGCGACGGGCGAAGACGTGGATTTGTTGAAGGAT	TTCCCCTTGTTAATCTTCTCCTT	59.515	ATCCTTCAACAAATCCACGTCTT	61.093	160
CL12986.Contig3_All_6312_5	CGGCGGCGGCGGCGG	CGG(3*5)	381	15	CCCCTTGTTAATCTTCTCCTTCATAGGCTGCCTTCTGCTCTGCGACAGGTCCGTTAATGGGGGCAATCCATTGTTTTGGTCCACAGT[CGGCGGCGGCGGCGG]CAGACGACGGGGTGACCAGGGAGGCGACGGGCGAAGACGTGGATTTGTTGAAGGAT	CCCCTTGTTAATCTTCTCCTTCA	60.793	ATCCTTCAACAAATCCACGTCTT	61.093	158
CL12994.Contig2_All_6325_1	AATGGAATGGAATGGAATGG	AATGG(5*4)	344	20	TTTGCCCCTGAAACTACGTATAAGTTTCTATTTCTTTTAACTAGGGGGCGGGGATTGCCAGCCAACCTTAATCAAAATGACAGAGACATGGAATGA[AATGGAATGGAATGGAATGG]AATTGAATGAATAATACACACAATGACAGGAATGGAA	TTTGCCCCTGAAACTACGTATAA	59.911	TTCCATTCCTGTCATTGTGTGTA	60.277	153
CL12994.Contig2_All_6325_2	AATGGAATGGAATGGAATGG	AATGG(5*4)	344	20	TTTGCCCCTGAAACTACGTATAAGTTTCTATTTCTTTTAACTAGGGGGCGGGGATTGCCAGCCAACCTTAATCAAAATGACAGAGACATGGAATGA[AATGGAATGGAATGGAATGG]AATTGAATGAATAATACACACAATGACAGGAATGGAAT	TTTGCCCCTGAAACTACGTATAA	59.911	ATTCCATTCCTGTCATTGTGTGT	60.531	154
CL12994.Contig2_All_6325_3	AATGGAATGGAATGGAATGG	AATGG(5*4)	344	20	CTATTTCTTTTAACTAGGGGGCGGGGATTGCCAGCCAACCTTAATCAAAATGACAGAGACATGGAATGA[AATGGAATGGAATGGAATGG]AATTGAATGAATAATACACACAATGACAGGAATGGAA	CTATTTCTTTTAACTAGGGGGCG	59.582	TTCCATTCCTGTCATTGTGTGTA	60.277	126
CL12994.Contig2_All_6325_4	AATGGAATGGAATGGAATGG	AATGG(5*4)	344	20	TTTGCCCCTGAAACTACGTATAAGTTTCTATTTCTTTTAACTAGGGGGCGGGGATTGCCAGCCAACCTTAATCAAAATGACAGAGACATGGAATGA[AATGGAATGGAATGGAATGG]AATTGAATGAATAATACACACAATGACAGGAATGGA	TTTGCCCCTGAAACTACGTATAA	59.911	TCCATTCCTGTCATTGTGTGTAT	59.232	152
CL129.Contig1_All_139_1	TCTTCTTCTTCTTCTTCT	TCT(3*6)	1403	18	GGGTAGGATTAAGCCTGTTCAG[TCTTCTTCTTCTTCTTCT]TTGGTGGAAAATAAGATCATTGGATTTGATTTTGCAAATT	GGGTAGGATTAAGCCTGTTCAGT	59.914	AATTTGCAAAATCAAATCCAATG	60.07	80
CL129.Contig1_All_139_2	TCTTCTTCTTCTTCTTCT	TCT(3*6)	1403	18	GGGTAGGATTAAGCCTGTTCAG[TCTTCTTCTTCTTCTTCT]TTGGTGGAAAATAAGATCATTGGATTTGATTTTGCAAATTG	GGGTAGGATTAAGCCTGTTCAGT	59.914	CAATTTGCAAAATCAAATCCAAT	60.07	81
CL129.Contig1_All_139_3	TCTTCTTCTTCTTCTTCT	TCT(3*6)	1403	18	TGTTCTTCGAAGTGAATGATGTGATAAAAGGGGGAGCCAGAGGAATGGGTAGGATTAAGCCTGTTCAG[TCTTCTTCTTCTTCTTCT]TTGGTGGAAAATAAGATCATTGGATTTGATTTTGCAAATT	TGTTCTTCGAAGTGAATGATGTG	60.161	AATTTGCAAAATCAAATCCAATG	60.07	126
CL129.Contig1_All_139_4	TCTTCTTCTTCTTCTTCT	TCT(3*6)	1403	18	TGTTCTTCGAAGTGAATGATGTGATAAAAGGGGGAGCCAGAGGAATGGGTAGGATTAAGCCTGTTCAG[TCTTCTTCTTCTTCTTCT]TTGGTGGAAAATAAGATCATTGGATTTGATTTTGCAAATTG	TGTTCTTCGAAGTGAATGATGTG	60.161	CAATTTGCAAAATCAAATCCAAT	60.07	127
CL129.Contig1_All_139_5	TCTTCTTCTTCTTCTTCT	TCT(3*6)	1403	18	CCAGAGGAATGGGTAGGATTAAGCCTGTTCAG[TCTTCTTCTTCTTCTTCT]TTGGTGGAAAATAAGATCATTGGATTTGATTTTGCAAATT	CCAGAGGAATGGGTAGGATTAAG	60.198	AATTTGCAAAATCAAATCCAATG	60.07	90
CL129.Contig4_All_140_1	TTCTCTTCTCTTCTCTTCTC	TTCTC(5*4)	284	20	GCTCTCGCTAAGACTCCTCTACCTCT[TTCTCTTCTCTTCTCTTCTC]AATCGGCTTCTGAATCAATGAATGAATGCTTGCCTAGAAACAATCACACGGAAATACGGTTAT	GCTCTCGCTAAGACTCCTCTACC	60.181	ATAACCGTATTTCCGTGTGATTG	60.017	109
CL129.Contig4_All_140_2	TTCTCTTCTCTTCTCTTCTC	TTCTC(5*4)	284	20	GCTCTCGCTAAGACTCCTCTACCTCT[TTCTCTTCTCTTCTCTTCTC]AATCGGCTTCTGAATCAATGAATGAATGCTTGCCTAGAA	GCTCTCGCTAAGACTCCTCTACC	60.181	TTCTAGGCAAGCATTCATTCATT	60.108	85
CL129.Contig4_All_140_3	TTCTCTTCTCTTCTCTTCTC	TTCTC(5*4)	284	20	GCTCTCGCTAAGACTCCTCTACCTCT[TTCTCTTCTCTTCTCTTCTC]AATCGGCTTCTGAATCAATGAATGAATGCTTGCCTAGAAA	GCTCTCGCTAAGACTCCTCTACC	60.181	TTTCTAGGCAAGCATTCATTCAT	60.108	86
CL129.Contig4_All_140_5	TTCTCTTCTCTTCTCTTCTC	TTCTC(5*4)	284	20	CTGCTCTCGCTAAGACTCCTCTACCTCT[TTCTCTTCTCTTCTCTTCTC]AATCGGCTTCTGAATCAATGAATGAATGCTTGCCTAGAAACAATCACACGGAAATACGGTTAT	CTGCTCTCGCTAAGACTCCTCTA	59.595	ATAACCGTATTTCCGTGTGATTG	60.017	111
CL13022.Contig1_All_6327_4	GGTGGTGGTGGTGGT	GGT(3*5)	311	15	AAGTTAAAACACAGACCAACCCACCACCACCATTTCCTTGCAAACAAACTCACCTCCAAGGCATCATAGGAAAG[GGTGGTGGTGGTGGT]TGTTGTTGTTGAGTTGGAGGATTG	AAGTTAAAACACAGACCAACCCA	59.827	CAATCCTCCAACTCAACAACAAC	60.797	113
CL13022.Contig1_All_6327_5	GGTGGTGGTGGTGGT	GGT(3*5)	311	15	AAGTTAAAACACAGACCAACCCACCACCACCATTTCCTTGCAAACAAACTCACCTCCAAGGCATCATAGGAAAG[GGTGGTGGTGGTGGT]TGTTGTTGTTGAGTTGGAGGATTGT	AAGTTAAAACACAGACCAACCCA	59.827	ACAATCCTCCAACTCAACAACAA	60.797	114
CL13051.Contig2_All_6328_1	GCCGCCGCCGCCGCC	GCC(3*5)	1023	15	TCATCATCATTCTTCCTCTAGGACTTAGATTCAGAGCATTACTCCAGTACTGAATCATACTCTGTTGCTGA[GCCGCCGCCGCCGCC]GCTTCTGAGGCGAAGTACGGCGGATACTCGACGGCGCCGGCTGTCTGCGGGGTGAATGAGATCATTTGGTTTT	TCATCATCATTCTTCCTCTAGGACT	59.649	AAAACCAAATGATCTCATTCACC	59.236	159
CL13051.Contig2_All_6328_2	GCCGCCGCCGCCGCC	GCC(3*5)	1023	15	CCTCTAGGACTTAGATTCAGAGCATTACTCCAGTACTGAATCATACTCTGTTGCTGA[GCCGCCGCCGCCGCC]GCTTCTGAGGCGAAGTACGGCGGATACTCGACGGCGCCGGCTGTCTGCGGGGTGAATGAGATCATTTGGTTTT	CCTCTAGGACTTAGATTCAGAGCA	58.393	AAAACCAAATGATCTCATTCACC	59.236	145
CL13051.Contig2_All_6328_3	GCCGCCGCCGCCGCC	GCC(3*5)	1023	15	TCATCATCATTCTTCCTCTAGGACTTAGATTCAGAGCATTACTCCAGTACTGAATCATACTCTGTTGCTGA[GCCGCCGCCGCCGCC]GCTTCTGAGGCGAAGTACGGCGGATACTCGACGGCGCCGGCTGTCTGCGGGGTGAATGAGATCATTTGGTT	TCATCATCATTCTTCCTCTAGGACT	59.649	AACCAAATGATCTCATTCACCC	60.06	157
CL13051.Contig2_All_6328_4	GCCGCCGCCGCCGCC	GCC(3*5)	1023	15	CATCATCATTCTTCCTCTAGGACTTAGATTCAGAGCATTACTCCAGTACTGAATCATACTCTGTTGCTGA[GCCGCCGCCGCCGCC]GCTTCTGAGGCGAAGTACGGCGGATACTCGACGGCGCCGGCTGTCTGCGGGGTGAATGAGATCATTTGGTTTT	CATCATCATTCTTCCTCTAGGACTT	59.208	AAAACCAAATGATCTCATTCACC	59.236	158
CL13051.Contig2_All_6328_5	GCCGCCGCCGCCGCC	GCC(3*5)	1023	15	TCATCATCATTCTTCCTCTAGGACTTAGATTCAGAGCATTACTCCAGTACTGAATCATACTCTGTTGCTGA[GCCGCCGCCGCCGCC]GCTTCTGAGGCGAAGTACGGCGGATACTCGACGGCGCCGGCTGTCTGCGGGGTGAATGAGATCATTTGGTTT	TCATCATCATTCTTCCTCTAGGACT	59.649	AAACCAAATGATCTCATTCACCC	61.28	158
CL13064.Contig1_All_6329_1	CTGAAACTGAAACTGAAACTGAAA	CTGAAA(6*4)	1525	24	TAGCAGAGAGGTTGAAAGACCTGAAATTGAATCTGAAT[CTGAAACTGAAACTGAAACTGAAA]CGGGAACTGCACATTATGTGTACAATGTCGAGAAATCAGACAACCAGAGCATGCCAGTGTATGTTTACACCTACAAGATCCTGGAAATTG	TAGCAGAGAGGTTGAAAGACCTG	60.061	CAATTTCCAGGATCTTGTAGGTG	59.879	152
CL13064.Contig1_All_6329_2	CTGAAACTGAAACTGAAACTGAAA	CTGAAA(6*4)	1525	24	CAGAGAGGTTGAAAGACCTGAAATTGAATCTGAAT[CTGAAACTGAAACTGAAACTGAAA]CGGGAACTGCACATTATGTGTACAATGTCGAGAAATCAGACAACCAGAGCATGCCAGTGTATGTTTACACCTACAAGATCCTGGAAATTG	CAGAGAGGTTGAAAGACCTGAAA	59.908	CAATTTCCAGGATCTTGTAGGTG	59.879	149
CL13064.Contig1_All_6329_5	CTGAAACTGAAACTGAAACTGAAA	CTGAAA(6*4)	1525	24	TAGCAGAGAGGTTGAAAGACCTGAAATTGAATCTGAAT[CTGAAACTGAAACTGAAACTGAAA]CGGGAACTGCACATTATGTGTACAATGTCGAGAAATCAGACAACCAGAG	TAGCAGAGAGGTTGAAAGACCTG	60.061	CTCTGGTTGTCTGATTTCTCGAC	60.295	111
CL13064.Contig2_All_6330_1	CTGAAACTGAAACTGAAACTGAAA	CTGAAA(6*4)	1404	24	ATCGATAAGCCAGACGTGAGTAGCAGAGAAGTTGAAAGACCTGAAACTGAATCTGAATCCGAATCTGAAG[CTGAAACTGAAACTGAAACTGAAA]CGGGAACTGAACATTATGTATACAATGTTGAGAAATCAGACAACCAGAGCAT	ATCGATAAGCCAGACGTGAGTAG	59.818	ATGCTCTGGTTGTCTGATTTCTC	59.771	146
CL13064.Contig2_All_6330_3	CTGAAACTGAAACTGAAACTGAAA	CTGAAA(6*4)	1404	24	CTGAAACTGAATCTGAATCCGAATCTGAAG[CTGAAACTGAAACTGAAACTGAAA]CGGGAACTGAACATTATGTATACAATGTTGAGAAATCAGACAACCAGAGCAT	CTGAAACTGAATCTGAATCCGAA	60.598	ATGCTCTGGTTGTCTGATTTCTC	59.771	106
CL13064.Contig2_All_6330_5	CTGAAACTGAAACTGAAACTGAAA	CTGAAA(6*4)	1404	24	ATCGATAAGCCAGACGTGAGTAGCAGAGAAGTTGAAAGACCTGAAACTGAATCTGAATCCGAATCTGAAG[CTGAAACTGAAACTGAAACTGAAA]CGGGAACTGAACATTATGTATACAATGTTGAGAAATCAGACAACCAGAGCATG	ATCGATAAGCCAGACGTGAGTAG	59.818	CATGCTCTGGTTGTCTGATTTCT	60.675	147
CL13102.Contig3_All_6331_1	AATAATAATAATAAT	AAT(3*5)	747	15	TGGTAGAATTTGGAGAGAACCAAAAAGTGGTTATAATAAC[AATAATAATAATAAT]GATCAGTGGGAGAACAGAAATAAGGATTTTGGAAGAACCAACGGCAGAGCTAATAATAACAGTCGCAAGAGAGAATGGATTCACCAAG	TGGTAGAATTTGGAGAGAACCAA	59.987	CTTGGTGAATCCATTCTCTCTTG	60.116	143
CL13102.Contig3_All_6331_2	AATAATAATAATAAT	AAT(3*5)	747	15	TGGAGAGAACCAAAAAGTGGTTATAATAAC[AATAATAATAATAAT]GATCAGTGGGAGAACAGAAATAAGGATTTTGGAAGAACCAACGGCAGAGCTAATAATAACAGTCGCAAGAGAGAATGGATTCACCAAG	TGGAGAGAACCAAAAAGTGGTTA	60.022	CTTGGTGAATCCATTCTCTCTTG	60.116	133
CL13102.Contig3_All_6331_3	AATAATAATAATAAT	AAT(3*5)	747	15	TGGTAGAATTTGGAGAGAACCAAAAAGTGGTTATAATAAC[AATAATAATAATAAT]GATCAGTGGGAGAACAGAAATAAGGATTTTGGAAGAACCAACGGCAGAGCTAATAATAACAGTCGCAAGAGAGAATGG	TGGTAGAATTTGGAGAGAACCAA	59.987	CCATTCTCTCTTGCGACTGTTAT	59.797	133
CL13102.Contig3_All_6331_4	AATAATAATAATAAT	AAT(3*5)	747	15	TGGAGAGAACCAAAAAGTGGTTATAATAAC[AATAATAATAATAAT]GATCAGTGGGAGAACAGAAATAAGGATTTTGGAAGAACCAACGGCAGAGCTAATAATAACAGTCGCAAGAGAGAATGG	TGGAGAGAACCAAAAAGTGGTTA	60.022	CCATTCTCTCTTGCGACTGTTAT	59.797	123
CL13102.Contig3_All_6331_5	AATAATAATAATAAT	AAT(3*5)	747	15	TGGTAGAATTTGGAGAGAACCAAAAAGTGGTTATAATAAC[AATAATAATAATAAT]GATCAGTGGGAGAACAGAAATAAGG	TGGTAGAATTTGGAGAGAACCAA	59.987	CCTTATTTCTGTTCTCCCACTGA	59.64	80
CL1314.Contig3_All_1333_1	GATGATGATGATGAT	GAT(3*5)	627	15	AGAGCGTCGAAGATTCTTAAGGTTTA[GATGATGATGATGAT]GAAGATGAAGGAGAAGAAAGGATCGAAGAGTAGTGTTTCTACTATAGAGATTTGTTGGCGTTTGTGTTTGTATGTTTGTTGCGTTCTAGATCCATC	AGAGCGTCGAAGATTCTTAAGGT	59.934	GATGGATCTAGAACGCAACAAAC	60.021	137
CL1314.Contig3_All_1333_2	GATGATGATGATGAT	GAT(3*5)	627	15	AGAGCGTCGAAGATTCTTAAGGTTTA[GATGATGATGATGAT]GAAGATGAAGGAGAAGAAAGGATCGAAGAGTAGTGTTTCTACTATAGAGATTTGTTGGCGTTTGTGTTTGTATGTTTGTTGCGTTCTAGATCCATCTTAGCATTCACCGTTTGGTA	AGAGCGTCGAAGATTCTTAAGGT	59.934	TACCAAACGGTGAATGCTAAGAT	59.912	157
CL1314.Contig3_All_1333_3	GATGATGATGATGAT	GAT(3*5)	627	15	AGAGCGTCGAAGATTCTTAAGGTTTA[GATGATGATGATGAT]GAAGATGAAGGAGAAGAAAGGATCGAAGAGTAGTGTTTCTACTATAGAGATTTGTTGGCGTTTGTGTTTGTATGTTTGTTGCGTTCTAGATCCATCT	AGAGCGTCGAAGATTCTTAAGGT	59.934	AGATGGATCTAGAACGCAACAAA	60.143	138
CL1314.Contig3_All_1333_4	GATGATGATGATGAT	GAT(3*5)	627	15	AGAGCGTCGAAGATTCTTAAGGTTTA[GATGATGATGATGAT]GAAGATGAAGGAGAAGAAAGGATCGAAGAGTAGTGTTTCTACTATAGAGATTTGTTGGCGTTTGTGTTTGTATGTTTGTTGCGTTCTAGATCCATCTT	AGAGCGTCGAAGATTCTTAAGGT	59.934	AAGATGGATCTAGAACGCAACAA	60.143	139
CL1314.Contig3_All_1333_5	GATGATGATGATGAT	GAT(3*5)	627	15	AGCGTCGAAGATTCTTAAGGTTTA[GATGATGATGATGAT]GAAGATGAAGGAGAAGAAAGGATCGAAGAGTAGTGTTTCTACTATAGAGATTTGTTGGCGTTTGTGTTTGTATGTTTGTTGCGTTCTAGATCCATCTTAGCATTCACCGTTTGGTA	AGCGTCGAAGATTCTTAAGGTTT	59.818	TACCAAACGGTGAATGCTAAGAT	59.912	155
CL1315.Contig1_All_1334_1	TGCTGCTGCTGCTGC	TGC(3*5)	511	15	CTCTACGAGAGTGTTGAAATCGCGTAGGATCGCCCACCCCTCCGGAAGTAGCATGCGGTTTATTTCCAAGAACATGTTCAACATGGTGCACCAGTGT[TGCTGCTGCTGCTGC]TTACTAGACTCGAGGGACAAAATTCCT	CTCTACGAGAGTGTTGAAATCGC	60.438	AGGAATTTTGTCCCTCGAGTCTA	60.471	139
CL1315.Contig1_All_1334_2	TGCTGCTGCTGCTGC	TGC(3*5)	511	15	CTCTACGAGAGTGTTGAAATCGCGTAGGATCGCCCACCCCTCCGGAAGTAGCATGCGGTTTATTTCCAAGAACATGTTCAACATGGTGCACCAGTGT[TGCTGCTGCTGCTGC]TTACTAGACTCGAGGGACAAAATTCCTTCTCCGTATACCA	CTCTACGAGAGTGTTGAAATCGC	60.438	TGGTATACGGAGAAGGAATTTTG	59.403	152
CL1315.Contig1_All_1334_3	TGCTGCTGCTGCTGC	TGC(3*5)	511	15	ATGCGGTTTATTTCCAAGAACATGTTCAACATGGTGCACCAGTGT[TGCTGCTGCTGCTGC]TTACTAGACTCGAGGGACAAAATTCCT	ATGCGGTTTATTTCCAAGAACAT	60.907	AGGAATTTTGTCCCTCGAGTCTA	60.471	87
CL1315.Contig1_All_1334_4	TGCTGCTGCTGCTGC	TGC(3*5)	511	15	ATGCGGTTTATTTCCAAGAACATGTTCAACATGGTGCACCAGTGT[TGCTGCTGCTGCTGC]TTACTAGACTCGAGGGACAAAATTCCTTCTCCGTATACCATATCATAAGTTCTTGGGTAAGTGGG	ATGCGGTTTATTTCCAAGAACAT	60.907	CCCACTTACCCAAGAACTTATGA	59.42	125
CL1315.Contig1_All_1334_5	TGCTGCTGCTGCTGC	TGC(3*5)	511	15	ATGCGGTTTATTTCCAAGAACATGTTCAACATGGTGCACCAGTGT[TGCTGCTGCTGCTGC]TTACTAGACTCGAGGGACAAAATTCCTTCTCCGTATACCATATCATAAGTTCTTGGGTAAGTGGGA	ATGCGGTTTATTTCCAAGAACAT	60.907	TCCCACTTACCCAAGAACTTATG	59.42	126
CL13161.Contig1_All_6336_2	GAAGAAGAAGAAGAAGAA	GAA(3*6)	1518	18	CCTCTTTAAATTCGAATGGGTTTAGATCAAGATCTGCTGACGCTCAGGAAGGTTTTGAC[GAAGAAGAAGAAGAAGAA]GAGGGATACCAGGTTGGCCGAGGAAGTAGTTCTAATGGATCTTCAGAGTCTAGAAATGTTTCCAACTCTGGTTTCTCC	CCTCTTTAAATTCGAATGGGTTT	59.75	GGAGAAACCAGAGTTGGAAACAT	60.737	155
CL13161.Contig1_All_6336_4	GAAGAAGAAGAAGAAGAA	GAA(3*6)	1518	18	CCTCTTTAAATTCGAATGGGTTTAGATCAAGATCTGCTGACGCTCAGGAAGGTTTTGAC[GAAGAAGAAGAAGAAGAA]GAGGGATACCAGGTTGGCCGAGGAAGTAGTTCTAATGGA	CCTCTTTAAATTCGAATGGGTTT	59.75	TCCATTAGAACTACTTCCTCGGC	60.941	116
CL13161.Contig1_All_6336_5	GAAGAAGAAGAAGAAGAA	GAA(3*6)	1518	18	CCTCTTTAAATTCGAATGGGTTTAGATCAAGATCTGCTGACGCTCAGGAAGGTTTTGAC[GAAGAAGAAGAAGAAGAA]GAGGGATACCAGGTTGGCCGAGGAAGTAGTTCTAA	CCTCTTTAAATTCGAATGGGTTT	59.75	TTAGAACTACTTCCTCGGCCAAC	60.967	112
CL13183.Contig3_All_6338_1	GATGGATGGATGGATGGATGGATG	GATG(4*6)	758	24	ATGATGACTACCGACATCAATCCCATGAATACAGATACTGAGCTTTGAATCCATTGGATTAGTAGATGGGA[GATGGATGGATGGATGGATGGATG]GAAGAAGTATATTACTACTATCAACCAACTTAAGATGTTTTTGTTGTGTGTTCCC	ATGATGACTACCGACATCAATCC	60.096	GGGAACACACAACAAAAACATCT	60.178	150
CL13183.Contig3_All_6338_2	GATGGATGGATGGATGGATGGATG	GATG(4*6)	758	24	TCCATTGGATTAGTAGATGGGA[GATGGATGGATGGATGGATGGATG]GAAGAAGTATATTACTACTATCAACCAACTTAAGATGTTTTTGTTGTGTGTTCCCCTTCTCTGACTTTGCTGCTATTGGGTTGGTGTAACAT	TCCATTGGATTAGTAGATGGGAG	59.342	ATGTTACACCAACCCAATAGCAG	60.176	138
CL13183.Contig3_All_6338_3	GATGGATGGATGGATGGATGGATG	GATG(4*6)	758	24	TCCATTGGATTAGTAGATGGGA[GATGGATGGATGGATGGATGGATG]GAAGAAGTATATTACTACTATCAACCAACTTAAGATGTTTTTGTTGTGTGTTCCC	TCCATTGGATTAGTAGATGGGAG	59.342	GGGAACACACAACAAAAACATCT	60.178	101
CL13183.Contig3_All_6338_4	GATGGATGGATGGATGGATGGATG	GATG(4*6)	758	24	TCCATTGGATTAGTAGATGGGA[GATGGATGGATGGATGGATGGATG]GAAGAAGTATATTACTACTATCAACCAACTTAAGATGTTTTTGTTGTGTGTTCCCCTTCTCTGACTTTGCTGCTATTGGGTTGGTGTAACATTAAGGT	TCCATTGGATTAGTAGATGGGAG	59.342	ACCTTAATGTTACACCAACCCAA	59.569	144
CL13183.Contig3_All_6338_5	GATGGATGGATGGATGGATGGATG	GATG(4*6)	758	24	TCCATTGGATTAGTAGATGGGA[GATGGATGGATGGATGGATGGATG]GAAGAAGTATATTACTACTATCAACCAACTTAAGATGTTTTTGTTGTGTGTTCCCCTTCTCTGACTTTGCTGCTATTGGGTTGGTGTAACATT	TCCATTGGATTAGTAGATGGGAG	59.342	AATGTTACACCAACCCAATAGCA	60.514	139
CL13199.Contig2_All_6340_4	TATATATATATA	TA(2*6)	2572	12	GTTTGTGGCTGCATTCTGATTATGTTAATATCGAAATATGGTGAT[TATATATATATA]TGTGTGCATCTATCTCACTAAATATTTTTGTATGGGTACCTTTTCTTTTGATTTG	GTTTGTGGCTGCATTCTGATTAT	60.385	CAAATCAAAAGAAAAGGTACCCA	59.42	112
CL13223.Contig1_All_6341_3	ATCATCATCATCATC	ATC(3*5)	774	15	CAATCTCTGCTTCACTTTCATCCTCATCTGCTTCTTCACTGTCACT[ATCATCATCATCATC]ACTCATATCATTGATATCATCATCACCCTCTTCTTCAACATCAG	CAATCTCTGCTTCACTTTCATCC	60.256	CTGATGTTGAAGAAGAGGGTGAT	59.63	105
CL13228.Contig4_All_6342_1	CTCTCTCTCTCTCTCTCT	CT(2*9)	165	18	AAGCATCTGTTTCACTTGGTCTCC[CTCTCTCTCTCTCTCTCT]CACACAGACACACACGCACAGTACCGTCAATATGGATCTAAGCCGTCGAAGAAGAAGGCAAATTCAGAAACTTTGAGGATCAATCAAAAGCAGAAAGGCTCATGTTATCATGGA	AAGCATCTGTTTCACTTGGTCTC	59.809	TCCATGATAACATGAGCCTTTCT	59.979	156
CL13228.Contig4_All_6342_2	CTCTCTCTCTCTCTCTCT	CT(2*9)	165	18	AAGCATCTGTTTCACTTGGTCTCC[CTCTCTCTCTCTCTCTCT]CACACAGACACACACGCACAGTACCGTCAATATGGATCTAAGCCGTCGAAGAAGAAGGCAAATTCAGAAACTTTGAGGATCAATCAAAAGCAGAAAGGCTCATGTTATCATGGAAGA	AAGCATCTGTTTCACTTGGTCTC	59.809	TCTTCCATGATAACATGAGCCTT	59.979	159
CL13228.Contig4_All_6342_3	CTCTCTCTCTCTCTCTCT	CT(2*9)	165	18	AAGCATCTGTTTCACTTGGTCTCC[CTCTCTCTCTCTCTCTCT]CACACAGACACACACGCACAGTACCGTCAATATGGATCTAAGCCGTCGAAGAAGAAGGCAAATTCAGAAACTTTGAGGATCAATCAAAAGCAGAAAGGCTCATGTTATCATGGAAGAA	AAGCATCTGTTTCACTTGGTCTC	59.809	TTCTTCCATGATAACATGAGCCT	59.979	160
CL13228.Contig4_All_6342_4	CTCTCTCTCTCTCTCTCT	CT(2*9)	165	18	GAAGCATCTGTTTCACTTGGTCTCC[CTCTCTCTCTCTCTCTCT]CACACAGACACACACGCACAGTACCGTCAATATGGATCTAAGCCGTCGAAGAAGAAGGCAAATTCAGAAACTTTGAGGATCAATCAAAAGCAGAAAGGCTCATGTTATCATGGA	GAAGCATCTGTTTCACTTGGTCT	59.809	TCCATGATAACATGAGCCTTTCT	59.979	157
CL13228.Contig4_All_6342_5	CTCTCTCTCTCTCTCTCT	CT(2*9)	165	18	GAAGCATCTGTTTCACTTGGTCTCC[CTCTCTCTCTCTCTCTCT]CACACAGACACACACGCACAGTACCGTCAATATGGATCTAAGCCGTCGAAGAAGAAGGCAAATTCAGAAACTTTGAGGATCAATCAAAAGCAGAAAGGCTCATGTTATCATGGAAGA	GAAGCATCTGTTTCACTTGGTCT	59.809	TCTTCCATGATAACATGAGCCTT	59.979	160
CL13237.Contig1_All_6344_1	GAGAGAGAGAGA	GA(2*6)	2633	12	TAGAGGAGAAGTCACTGGCTTTG[GAGAGAGAGAGA]CAAGCTGCTCTCTCTAAAGTTCAAGAAATTCAGGTTTCTTTGGATGCAGAAAAGCAAGAGCATTCTAG	TAGAGGAGAAGTCACTGGCTTTG	60.061	CTAGAATGCTCTTGCTTTTCTGC	59.826	103
CL13237.Contig1_All_6344_2	GAGAGAGAGAGA	GA(2*6)	2633	12	TAGAGGAGAAGTCACTGGCTTTG[GAGAGAGAGAGA]CAAGCTGCTCTCTCTAAAGTTCAAGAAATTCAGGTTTCTTTGGATGCAGAAAAGCAAGAGCATTCTAGTTTTGCCAAGAGGAGC	TAGAGGAGAAGTCACTGGCTTTG	60.061	GCTCCTCTTGGCAAAACTAGAAT	60.262	119
CL13237.Contig1_All_6344_3	GAGAGAGAGAGA	GA(2*6)	2633	12	ATGCAGAGCTAGAGGAGAAGTCACTGGCTTTG[GAGAGAGAGAGA]CAAGCTGCTCTCTCTAAAGTTCAAGAAATTCAGGTTTCTTTGGATGCAGAAAAGCAAGAGCATTCTAGTTTTGCCAAGAGGAGC	ATGCAGAGCTAGAGGAGAAGTCA	59.809	GCTCCTCTTGGCAAAACTAGAAT	60.262	128
CL13237.Contig1_All_6344_4	GAGAGAGAGAGA	GA(2*6)	2633	12	TAGAGGAGAAGTCACTGGCTTTG[GAGAGAGAGAGA]CAAGCTGCTCTCTCTAAAGTTCAAGAAATTCAGGTTTCTTTGGATGCAGAAAAGCAAGAGCATTCTAGTTTTGCCAAGA	TAGAGGAGAAGTCACTGGCTTTG	60.061	TCTTGGCAAAACTAGAATGCTCT	59.573	114
CL13237.Contig1_All_6344_5	GAGAGAGAGAGA	GA(2*6)	2633	12	TGCAGAGCTAGAGGAGAAGTCACTGGCTTTG[GAGAGAGAGAGA]CAAGCTGCTCTCTCTAAAGTTCAAGAAATTCAGGTTTCTTTGGATGCAGAAAAGCAAGAGCATTCTAG	TGCAGAGCTAGAGGAGAAGTCAC	60.337	CTAGAATGCTCTTGCTTTTCTGC	59.826	111
CL13237.Contig2_All_6345_1	TATATATATATA	TA(2*6)	1497	12	AGGTCGGCGTTACTGTAGATTCTATC[TATATATATATA]TTTGATGCTTCATTTTTTTCTTCTAATTTGTGTTTATAAGATATGTTAATGTGGAATATGTTCAGACTTCTATGATAAAGTGAGAATAATTTCCCATTTTCTTTTCCTTTT	AGGTCGGCGTTACTGTAGATTC	59.68	AAAAGGAAAAGAAAATGGGAAAT	58.541	149
CL13237.Contig2_All_6345_2	TATATATATATA	TA(2*6)	1497	12	CAGGTCGGCGTTACTGTAGATTCTATC[TATATATATATA]TTTGATGCTTCATTTTTTTCTTCTAATTTGTGTTTATAAGATATGTTAATGTGGAATATGTTCAGACTTCTATGATAAAGTGAGAATAATTTCCCATTTTCTTTTCCTTTT	CAGGTCGGCGTTACTGTAGATT	60.553	AAAAGGAAAAGAAAATGGGAAAT	58.541	150
CL13237.Contig2_All_6345_3	TATATATATATA	TA(2*6)	1497	12	AGGTCGGCGTTACTGTAGATTCTATC[TATATATATATA]TTTGATGCTTCATTTTTTTCTTCTAATTTGTGTTTATAAGATATGTTAATGTGGAATATGTTCAGACTTCTATGATAAAGTGAGAATAATTTCCCATTTTCTTTTCCTTTTA	AGGTCGGCGTTACTGTAGATTC	59.68	TAAAAGGAAAAGAAAATGGGAAA	58.3	150
CL13237.Contig2_All_6345_4	TATATATATATA	TA(2*6)	1497	12	AGGTCGGCGTTACTGTAGATTCTATC[TATATATATATA]TTTGATGCTTCATTTTTTTCTTCTAATTTGTGTTTATAAGATATGTTAATGTGGAATATGTTCAGACTTCTATGATAAAGTGAGAATAATTTCCCATTTTCTTTTCCTTTTAG	AGGTCGGCGTTACTGTAGATTC	59.68	CTAAAAGGAAAAGAAAATGGGAAA	59.134	151
CL13237.Contig2_All_6345_5	TATATATATATA	TA(2*6)	1497	12	CAGGTCGGCGTTACTGTAGATTCTATC[TATATATATATA]TTTGATGCTTCATTTTTTTCTTCTAATTTGTGTTTATAAGATATGTTAATGTGGAATATGTTCAGACTTCTATGATAAAGTGAGAATAATTTCCCATTTTCTTTTCCTTTTA	CAGGTCGGCGTTACTGTAGATT	60.553	TAAAAGGAAAAGAAAATGGGAAA	58.3	151
CL13295.Contig1_All_6349_1	ATTATTATTATTATTATT	ATT(3*6)	1584	18	TACTCTCGTAAAACTCCAGCCAGAGGACACCGAAACTCGCCCCAGAAGCTTCCGTCGCTAAATATCGATCGCCATTTTCGTCCCCAAAATAAATAAATAACAATAATAGTA[ATTATTATTATTATTATT]ATAGGCTTGGGTCTATCTATGATCAA	TACTCTCGTAAAACTCCAGCCAG	59.955	TTGATCATAGATAGACCCAAGCC	59.476	155
CL13295.Contig1_All_6349_2	ATTATTATTATTATTATT	ATT(3*6)	1584	18	TACTCTCGTAAAACTCCAGCCAGAGGACACCGAAACTCGCCCCAGAAGCTTCCGTCGCTAAATATCGATCGCCATTTTCGTCCCCAAAATAAATAAATAACAATAATAGTA[ATTATTATTATTATTATT]ATAGGCTTGGGTCTATCTATGATCA	TACTCTCGTAAAACTCCAGCCAG	59.955	TGATCATAGATAGACCCAAGCCT	59.127	154
CL13295.Contig1_All_6349_3	ATTATTATTATTATTATT	ATT(3*6)	1584	18	ATACTCTCGTAAAACTCCAGCCAGAGGACACCGAAACTCGCCCCAGAAGCTTCCGTCGCTAAATATCGATCGCCATTTTCGTCCCCAAAATAAATAAATAACAATAATAGTA[ATTATTATTATTATTATT]ATAGGCTTGGGTCTATCTATGATCAA	ATACTCTCGTAAAACTCCAGCCA	59.338	TTGATCATAGATAGACCCAAGCC	59.476	156
CL13295.Contig1_All_6349_4	ATTATTATTATTATTATT	ATT(3*6)	1584	18	CATTTTCGTCCCCAAAATAAATAAATAACAATAATAGTA[ATTATTATTATTATTATT]ATAGGCTTGGGTCTATCTATGATCAA	CATTTTCGTCCCCAAAATAAATA	59.168	TTGATCATAGATAGACCCAAGCC	59.476	83
CL13295.Contig1_All_6349_5	ATTATTATTATTATTATT	ATT(3*6)	1584	18	TACTCTCGTAAAACTCCAGCCAGAGGACACCGAAACTCGCCCCAGAAGCTTCCGTCGCTAAATATCGATCGCCATTTTCGTCCCCAAAATAAATAAATAACAATAATAGTA[ATTATTATTATTATTATT]ATAGGCTTGGGTCTATCTATGATCAA	TACTCTCGTAAAACTCCAGCCAG	59.955	TTGATCATAGATAGACCCAAGCCT	60.34	155
CL13345.Contig1_All_6352_1	GGAGGAGGAGGAGGAGGA	GGA(3*6)	656	18	AGGAGATTAGGGTGTCGTTGTCTCGGAGGATTTGGGTGGGGGTTATGGTGTCTGCAGCGAAGAGGTGAAGGGAGCTGTGAG[GGAGGAGGAGGAGGAGGA]GATGATGGAGAAGGAGAAGAAGACGAC	AGGAGATTAGGGTGTCGTTGTCT	60.414	GTCGTCTTCTTCTCCTTCTCCAT	60.253	126
CL13345.Contig1_All_6352_2	GGAGGAGGAGGAGGAGGA	GGA(3*6)	656	18	AGGAGATTAGGGTGTCGTTGTCTCGGAGGATTTGGGTGGGGGTTATGGTGTCTGCAGCGAAGAGGTGAAGGGAGCTGTGAG[GGAGGAGGAGGAGGAGGA]GATGATGGAGAAGGAGAAGAAGACGACGAT	AGGAGATTAGGGTGTCGTTGTCT	60.414	ATCGTCGTCTTCTTCTCCTTCTC	60.383	129
CL13345.Contig1_All_6352_3	GGAGGAGGAGGAGGAGGA	GGA(3*6)	656	18	AGGAGATTAGGGTGTCGTTGTCTCGGAGGATTTGGGTGGGGGTTATGGTGTCTGCAGCGAAGAGGTGAAGGGAGCTGTGAG[GGAGGAGGAGGAGGAGGA]GATGATGGAGAAGGAGAAGAAGACGACGATC	AGGAGATTAGGGTGTCGTTGTCT	60.414	GATCGTCGTCTTCTTCTCCTTCT	60.383	130
CL13345.Contig1_All_6352_4	GGAGGAGGAGGAGGAGGA	GGA(3*6)	656	18	AGGAGATTAGGGTGTCGTTGTCTCGGAGGATTTGGGTGGGGGTTATGGTGTCTGCAGCGAAGAGGTGAAGGGAGCTGTGAG[GGAGGAGGAGGAGGAGGA]GATGATGGAGAAGGAGAAGAAGACGACGATCT	AGGAGATTAGGGTGTCGTTGTCT	60.414	AGATCGTCGTCTTCTTCTCCTTC	60.383	131
CL13345.Contig1_All_6352_5	GGAGGAGGAGGAGGAGGA	GGA(3*6)	656	18	AGGAGATTAGGGTGTCGTTGTCTCGGAGGATTTGGGTGGGGGTTATGGTGTCTGCAGCGAAGAGGTGAAGGGAGCTGTGAG[GGAGGAGGAGGAGGAGGA]GATGATGGAGAAGGAGAAGAAGACGACGATCTGACAT	AGGAGATTAGGGTGTCGTTGTCT	60.414	ATGTCAGATCGTCGTCTTCTTCT	59.406	136
CL13345.Contig2_All_6355_5	TCTTCTTCTTCTTCT	TCT(3*5)	726	15	GAAGAGGAGGAGAAACATGGATTTGGTCATGATGATCGATTCTGGTTGATTTCTGAGTCC[TCTTCTTCTTCTTCT]AGTGTATGTGAAAGTAGCTCTTGGACTTTTGGGGGCATTTATGGTAATAAT	GAAGAGGAGGAGAAACATGGATT	59.96	ATTATTACCATAAATGCCCCCAA	60.479	126
CL1334.Contig1_All_1346_1	GAAGAAGAAGAAGAA	GAA(3*5)	3111	15	CGAACAGATATACTCCCGTCAACGCTCCTGGACAAGGAAGAAGTG[GAAGAAGAAGAAGAA]GATAACGAATGGCCATGGGGAATGTACTGTCTCTCAGCCCTATGGAAAGACTT	CGAACAGATATACTCCCGTCAAC	59.906	AAGTCTTTCCATAGGGCTGAGAG	60.261	113
CL1334.Contig1_All_1346_2	GAAGAAGAAGAAGAA	GAA(3*5)	3111	15	CGAACAGATATACTCCCGTCAACGCTCCTGGACAAGGAAGAAGTG[GAAGAAGAAGAAGAA]GATAACGAATGGCCATGGGGAATGTACTGTCTCTCAGCCCTATGGAA	CGAACAGATATACTCCCGTCAAC	59.906	TTCCATAGGGCTGAGAGACAGTA	60.268	107
CL1334.Contig1_All_1346_5	GAAGAAGAAGAAGAA	GAA(3*5)	3111	15	CGAACAGATATACTCCCGTCAACGCTCCTGGACAAGGAAGAAGTG[GAAGAAGAAGAAGAA]GATAACGAATGGCCATGGGGAATGTACTGTCTCTCAGCCCTATGG	CGAACAGATATACTCCCGTCAAC	59.906	CCATAGGGCTGAGAGACAGTACA	60.686	105
CL13354.Contig1_All_6359_4	GAAGAAGAAGAAGAAGAA	GAA(3*6)	421	18	GATCGGATTTCTGTCTGAACATTCATTTATTATAGATTAAAAGAGCTGACTATAGGGACCAGGGACTAGGGAGGAAGGATGATGATGTC[GAAGAAGAAGAAGAAGAA]GGCACTTCCATTAGTGGTGATGGTTG	GATCGGATTTCTGTCTGAACATT	59.478	CAACCATCACCACTAATGGAAGT	60.158	133
CL13354.Contig1_All_6359_5	GAAGAAGAAGAAGAAGAA	GAA(3*6)	421	18	GATCGGATTTCTGTCTGAACATTCATTTATTATAGATTAAAAGAGCTGACTATAGGGACCAGGGACTAGGGAGGAAGGATGATGATGTC[GAAGAAGAAGAAGAAGAA]GGCACTTCCATTAGTGGTGATGGTTGT	GATCGGATTTCTGTCTGAACATT	59.478	ACAACCATCACCACTAATGGAAG	60.158	134
CL13425.Contig2_All_6369_1	ATTCCATTCCATTCCATTCC	ATTCC(5*4)	155	20	ATTTGATGCCTTTGCTATTCAGACAAGCGATTTGCTGTGTTCTCAAATCATCCACCA[ATTCCATTCCATTCCATTCC]ATTGATTCCAAACCCTAATCCCACTCATACGCAATCAT	ATTTGATGCCTTTGCTATTCAGA	60.108	ATGATTGCGTATGAGTGGGATTA	60.58	115
CL13425.Contig2_All_6369_2	ATTCCATTCCATTCCATTCC	ATTCC(5*4)	155	20	GATTTGATGCCTTTGCTATTCAGACAAGCGATTTGCTGTGTTCTCAAATCATCCACCA[ATTCCATTCCATTCCATTCC]ATTGATTCCAAACCCTAATCCCACTCATACGCAATCAT	GATTTGATGCCTTTGCTATTCAG	60.108	ATGATTGCGTATGAGTGGGATTA	60.58	116
CL13425.Contig2_All_6369_3	ATTCCATTCCATTCCATTCC	ATTCC(5*4)	155	20	AGATTTGATGCCTTTGCTATTCAGACAAGCGATTTGCTGTGTTCTCAAATCATCCACCA[ATTCCATTCCATTCCATTCC]ATTGATTCCAAACCCTAATCCCACTCATACGCAATCAT	AGATTTGATGCCTTTGCTATTCA	60.108	ATGATTGCGTATGAGTGGGATTA	60.58	117
CL13425.Contig2_All_6369_4	ATTCCATTCCATTCCATTCC	ATTCC(5*4)	155	20	TGAAGATTTGATGCCTTTGCTATTCAGACAAGCGATTTGCTGTGTTCTCAAATCATCCACCA[ATTCCATTCCATTCCATTCC]ATTGATTCCAAACCCTAATCCCACTCATACGCAATCAT	TGAAGATTTGATGCCTTTGCTAT	60.108	ATGATTGCGTATGAGTGGGATTA	60.58	120
CL13425.Contig2_All_6369_5	ATTCCATTCCATTCCATTCC	ATTCC(5*4)	155	20	ATTTGATGCCTTTGCTATTCAGACAAGCGATTTGCTGTGTTCTCAAATCATCCACCA[ATTCCATTCCATTCCATTCC]ATTGATTCCAAACCCTAATCCCACTCATACGCAATCATCAGCTTC	ATTTGATGCCTTTGCTATTCAGA	60.108	GAAGCTGATGATTGCGTATGAGT	60.655	122
CL13425.Contig5_All_6371_2	GTGGTGGTGGTGGTG	GTG(3*5)	2375	15	CCCGTTTATTGTTTCTTTGTTTGTTTGGGTTGGGTTTCTCGCT[GTGGTGGTGGTGGTG]GATAATTGCAAAGTGCAAGTCGGGATCTTAAT	CCCGTTTATTGTTTCTTTGTTTG	59.804	ATTAAGATCCCGACTTGCACTTT	60.365	90
CL13428.Contig1_All_6372_1	TCTCTCTCTCTCTCTC	TC(2*8)	2017	16	CTCTCACTAGTGCATCAACGTGTGGTCTTCAGCTCTCAGCTTCAGGAGAAGACCAACAGGCAACAGGAAAA[TCTCTCTCTCTCTCTC]CATCGTAATCTCAAGGATAGTTCGTTCATCCTCAGTTATACACTTCACCATTGATAAGAAATCGGCATAGC	CTCTCACTAGTGCATCAACGTGT	59.481	GCTATGCCGATTTCTTATCAATG	59.973	158
CL13428.Contig1_All_6372_2	TCTCTCTCTCTCTCTC	TC(2*8)	2017	16	CTCTCACTAGTGCATCAACGTGTGGTCTTCAGCTCTCAGCTTCAGGAGAAGACCAACAGGCAACAGGAAAA[TCTCTCTCTCTCTCTC]CATCGTAATCTCAAGGATAGTTCGTTCATCCTCAGTTATACACTTCACCATTGATAAGAAATCGGCATAG	CTCTCACTAGTGCATCAACGTGT	59.481	CTATGCCGATTTCTTATCAATGG	59.844	157
CL13428.Contig1_All_6372_3	TCTCTCTCTCTCTCTC	TC(2*8)	2017	16	CTCTCACTAGTGCATCAACGTGTGGTCTTCAGCTCTCAGCTTCAGGAGAAGACCAACAGGCAACAGGAAAA[TCTCTCTCTCTCTCTC]CATCGTAATCTCAAGGATAGTTCGTTCATCCTCAGTTATACACTTCACCATTGATAAGAAATCGGCATA	CTCTCACTAGTGCATCAACGTGT	59.481	TATGCCGATTTCTTATCAATGGT	59.726	156
CL13428.Contig1_All_6372_4	TCTCTCTCTCTCTCTC	TC(2*8)	2017	16	AGCTCTCAGCTTCAGGAGAAGACCAACAGGCAACAGGAAAA[TCTCTCTCTCTCTCTC]CATCGTAATCTCAAGGATAGTTCGTTCATCCTCAGTTATACACTTCACCATTGATAAGAAATCGGCATAGC	AGCTCTCAGCTTCAGGAGAAGAC	60.816	GCTATGCCGATTTCTTATCAATG	59.973	128
CL13428.Contig1_All_6372_5	TCTCTCTCTCTCTCTC	TC(2*8)	2017	16	CTCTCACTAGTGCATCAACGTGTGGTCTTCAGCTCTCAGCTTCAGGAGAAGACCAACAGGCAACAGGAAAA[TCTCTCTCTCTCTCTC]CATCGTAATCTCAAGGATAGTTCGTTCATCC	CTCTCACTAGTGCATCAACGTGT	59.481	GGATGAACGAACTATCCTTGAGA	59.607	118
CL13462.Contig1_All_6375_1	AGAGAGAGAGAGAG	AG(2*7)	286	14	AATCATAACAGACTGCCATTGCTGTAC[AGAGAGAGAGAGAG]AAGGAAGGAAGCTTCTTCAAATTCAATGGCGAATGAGAACAAATCAATGCGGATTCCTAGCCAAGTAATGCCAAATCATC	AATCATAACAGACTGCCATTGCT	60.041	GATGATTTGGCATTACTTGGCTA	60.338	121
CL13462.Contig1_All_6375_3	AGAGAGAGAGAGAG	AG(2*7)	286	14	TTCGTAATCATAACAGACTGCCATTGCTGTAC[AGAGAGAGAGAGAG]AAGGAAGGAAGCTTCTTCAAATTCAATGGCGAATGAGAACAAATCAATGCGGATTCCTAGCCAAGTAATGCCAAATCATC	TTCGTAATCATAACAGACTGCCA	59.661	GATGATTTGGCATTACTTGGCTA	60.338	126
CL13462.Contig1_All_6375_5	AGAGAGAGAGAGAG	AG(2*7)	286	14	CGTTACGAGTGGGTTCAGATAAAGTAGTTAAGCTTCGTAATCATAACAGACTGCCATTGCTGTAC[AGAGAGAGAGAGAG]AAGGAAGGAAGCTTCTTCAAATTCAATGGCGAATGAGAACAAATCAATGCGGATTCCTAGCCAAGTAATGCCAAATCATC	CGTTACGAGTGGGTTCAGATAAA	60.4	GATGATTTGGCATTACTTGGCTA	60.338	159
CL13462.Contig1_All_6376_1	CTTCTTCTTCTTCTT	CTT(3*5)	383	15	TAGCCAAGTAATGCCAAATCATCTCG[CTTCTTCTTCTTCTT]TTCACTTTTTCTTCACCATCATTCATTGTTCATGTGGTCAGTGGTCCCAAAGCTCTCGTCCAAAAGCAGTGTAGATGGTAGC	TAGCCAAGTAATGCCAAATCATC	60.338	GCTACCATCTACACTGCTTTTGG	60.195	123
CL13462.Contig1_All_6376_2	CTTCTTCTTCTTCTT	CTT(3*5)	383	15	TAGCCAAGTAATGCCAAATCATCTCG[CTTCTTCTTCTTCTT]TTCACTTTTTCTTCACCATCATTCATTGTTCATGTGGTCAGT	TAGCCAAGTAATGCCAAATCATC	60.338	ACTGACCACATGAACAATGAATG	59.772	83
CL13462.Contig1_All_6376_3	CTTCTTCTTCTTCTT	CTT(3*5)	383	15	TAGCCAAGTAATGCCAAATCATCTCG[CTTCTTCTTCTTCTT]TTCACTTTTTCTTCACCATCATTCATTGTTCATGTGGTCAGTG	TAGCCAAGTAATGCCAAATCATC	60.338	CACTGACCACATGAACAATGAAT	59.772	84
CL13462.Contig1_All_6376_4	CTTCTTCTTCTTCTT	CTT(3*5)	383	15	CTAGCCAAGTAATGCCAAATCATCTCG[CTTCTTCTTCTTCTT]TTCACTTTTTCTTCACCATCATTCATTGTTCATGTGGTCAGTGGTCCCAAAGCTCTCGTCCAAAAGCAGTGTAGATGGTAGC	CTAGCCAAGTAATGCCAAATCAT	59.553	GCTACCATCTACACTGCTTTTGG	60.195	124
CL13462.Contig1_All_6376_5	CTTCTTCTTCTTCTT	CTT(3*5)	383	15	TAGCCAAGTAATGCCAAATCATCTCG[CTTCTTCTTCTTCTT]TTCACTTTTTCTTCACCATCATTCATTGTTCATGTGGTCAGTGGTCCCAAAGCTCTCGTCCAAAAGCAGTGTAGAT	TAGCCAAGTAATGCCAAATCATC	60.338	ATCTACACTGCTTTTGGACGAGA	60.309	117
CL13472.Contig3_All_6377_1	AAGAAGAAGAAGAAGAAG	AAG(3*6)	358	18	AAAGTTATCACCACCAGCAAAGATTCAGAAGAGTCAGAAAGGGCAACA[AAGAAGAAGAAGAAGAAG]CCATTAATCCCTCTGCTAGGAGCTTTGTTCACTAAAAAGAAGGCAAAATAATCACATAAATTCCATCTCATCTGCTTTGA	AAAGTTATCACCACCAGCAAAGA	60.048	TCAAAGCAGATGAGATGGAATTT	60.089	146
CL13472.Contig3_All_6377_2	AAGAAGAAGAAGAAGAAG	AAG(3*6)	358	18	CACCAGCAAAGATTCAGAAGAGTCAGAAAGGGCAACA[AAGAAGAAGAAGAAGAAG]CCATTAATCCCTCTGCTAGGAGCTTTGTTCACTAAAAAGAAGGCAAAATAATCACATAAATTCCATCTCATCTGCTTTGA	CACCAGCAAAGATTCAGAAGAGT	59.936	TCAAAGCAGATGAGATGGAATTT	60.089	135
CL13472.Contig3_All_6377_3	AAGAAGAAGAAGAAGAAG	AAG(3*6)	358	18	AAAGTTATCACCACCAGCAAAGATTCAGAAGAGTCAGAAAGGGCAACA[AAGAAGAAGAAGAAGAAG]CCATTAATCCCTCTGCTAGGAGCTTTGTTCACTAAAAAGAAGGCAAAATAATCACATAAATTCCATCTCATCTGCTTTGACTT	AAAGTTATCACCACCAGCAAAGA	60.048	AAGTCAAAGCAGATGAGATGGAA	60.256	149
CL13472.Contig3_All_6377_4	AAGAAGAAGAAGAAGAAG	AAG(3*6)	358	18	AAAGTTATCACCACCAGCAAAGATTCAGAAGAGTCAGAAAGGGCAACA[AAGAAGAAGAAGAAGAAG]CCATTAATCCCTCTGCTAGGAGCTTTGTTCACTAAAAAGAAGGCAAAATAATCACATAAATTCCATCTCATCTGCTTTGACTTT	AAAGTTATCACCACCAGCAAAGA	60.048	AAAGTCAAAGCAGATGAGATGGA	60.256	150
CL13472.Contig3_All_6377_5	AAGAAGAAGAAGAAGAAG	AAG(3*6)	358	18	CACCAGCAAAGATTCAGAAGAGTCAGAAAGGGCAACA[AAGAAGAAGAAGAAGAAG]CCATTAATCCCTCTGCTAGGAGCTTTGTTCACTAAAAAGAAGGCAAAATAATCACATAAATTCCATCTCATCTGCTTTGACTT	CACCAGCAAAGATTCAGAAGAGT	59.936	AAGTCAAAGCAGATGAGATGGAA	60.256	138
CL13475.Contig2_All_6378_1	AGAGAGAGAGAGAG	AG(2*7)	204	14	GAGATAGAATTGGAGGCTGGTTTTTGGCACTAGTTTGATCATCTTCTTCAAATTGTTGAGAAAAA[AGAGAGAGAGAGAG]GGCTTCGGTGGAGATTTTCAAACGGCGGTTTTCAACGAAAGAAAAGAGATCTGAAGAAAGGAAAGGCAACTTAGG	GAGATAGAATTGGAGGCTGGTTT	59.984	CCTAAGTTGCCTTTCCTTTCTTC	59.793	154
CL13475.Contig2_All_6378_2	AGAGAGAGAGAGAG	AG(2*7)	204	14	GAGATAGAATTGGAGGCTGGTTTTTGGCACTAGTTTGATCATCTTCTTCAAATTGTTGAGAAAAA[AGAGAGAGAGAGAG]GGCTTCGGTGGAGATTTTCAAACGGCGGTTTTCAACGAAAGAAAAGAGATCTGAAGAAAGGAAAGGCAACT	GAGATAGAATTGGAGGCTGGTTT	59.984	AGTTGCCTTTCCTTTCTTCAGAT	59.79	150
CL13475.Contig2_All_6378_3	AGAGAGAGAGAGAG	AG(2*7)	204	14	GAGATAGAATTGGAGGCTGGTTTTTGGCACTAGTTTGATCATCTTCTTCAAATTGTTGAGAAAAA[AGAGAGAGAGAGAG]GGCTTCGGTGGAGATTTTCAAACGGCGGTTTTCAACGAAAGAAAAGAGATCTGAAGAAAGGAAAGGCAACTTAGGGTTAGA	GAGATAGAATTGGAGGCTGGTTT	59.984	TCTAACCCTAAGTTGCCTTTCCT	59.692	160
CL13475.Contig2_All_6378_4	AGAGAGAGAGAGAG	AG(2*7)	204	14	GATAGAATTGGAGGCTGGTTTTTGGCACTAGTTTGATCATCTTCTTCAAATTGTTGAGAAAAA[AGAGAGAGAGAGAG]GGCTTCGGTGGAGATTTTCAAACGGCGGTTTTCAACGAAAGAAAAGAGATCTGAAGAAAGGAAAGGCAACTTAGG	GATAGAATTGGAGGCTGGTTTTT	59.867	CCTAAGTTGCCTTTCCTTTCTTC	59.793	152
CL13475.Contig2_All_6378_5	AGAGAGAGAGAGAG	AG(2*7)	204	14	GATAGAATTGGAGGCTGGTTTTTGGCACTAGTTTGATCATCTTCTTCAAATTGTTGAGAAAAA[AGAGAGAGAGAGAG]GGCTTCGGTGGAGATTTTCAAACGGCGGTTTTCAACGAAAGAAAAGAGATCTGAAGAAAGGAAAGGCAACT	GATAGAATTGGAGGCTGGTTTTT	59.867	AGTTGCCTTTCCTTTCTTCAGAT	59.79	148
CL13483.Contig2_All_6379_1	CTCTCTCTCTCT	CT(2*6)	162	12	GCCTAAAGTGTTGCATCCAAATATCATG[CTCTCTCTCTCT]TCTGTCTAACAACAGATTTGCATGTCTAAGAATTGACTCCTTGGTCACTCTTGTT	GCCTAAAGTGTTGCATCCAAATA	60.368	AACAAGAGTGACCAAGGAGTCAA	60.195	95
CL13483.Contig2_All_6379_2	CTCTCTCTCTCT	CT(2*6)	162	12	GCCTAAAGTGTTGCATCCAAATATCATG[CTCTCTCTCTCT]TCTGTCTAACAACAGATTTGCATGTCTAAGAATTGACTCCTTGGTCACTCTTGTTCTTGCTCTCTATCTTCTGTCAACCTTAAGATGTATGTGTGCTATGCACTGGCTA	GCCTAAAGTGTTGCATCCAAATA	60.368	TAGCCAGTGCATAGCACACATAC	60.228	149
CL13483.Contig2_All_6379_3	CTCTCTCTCTCT	CT(2*6)	162	12	CGCCGTAAAAGCTCATATGATAATCAGGGAGAAGGGTCGGCCTAAAGTGTTGCATCCAAATATCATG[CTCTCTCTCTCT]TCTGTCTAACAACAGATTTGCATGTCTAAGAATTGACTCCTTGGTCACTCTTGTT	CGCCGTAAAAGCTCATATGATAA	60.46	AACAAGAGTGACCAAGGAGTCAA	60.195	134
CL13483.Contig2_All_6379_4	CTCTCTCTCTCT	CT(2*6)	162	12	GCCTAAAGTGTTGCATCCAAATATCATG[CTCTCTCTCTCT]TCTGTCTAACAACAGATTTGCATGTCTAAGAATTGACTCCTTGGTCACTCTTGTTCTTG	GCCTAAAGTGTTGCATCCAAATA	60.368	CAAGAACAAGAGTGACCAAGGAG	60.321	99
CL13483.Contig2_All_6379_5	CTCTCTCTCTCT	CT(2*6)	162	12	CGCCGTAAAAGCTCATATGATAATCAGGGAGAAGGGTCGGCCTAAAGTGTTGCATCCAAATATCATG[CTCTCTCTCTCT]TCTGTCTAACAACAGATTTGCATGTCTAAGAATTGACTCCTTGGTCACTCTTGTTCTTG	CGCCGTAAAAGCTCATATGATAA	60.46	CAAGAACAAGAGTGACCAAGGAG	60.321	138
CL13487.Contig3_All_6380_1	CATCATCATCATCAT	CAT(3*5)	175	15	TGGCATACATAAAGTCAATCCTTGATCAATATTATGTATCACACAATATATCTTCTTATCATCAGATGCAAATATTCTAAATTACACAGCAC[CATCATCATCATCAT]TCAATTCTCAACTCAACAACATCTACAGAAGATATGTTTAATCCCCATCGCTC	TGGCATACATAAAGTCAATCCTTG	60.251	GAGCGATGGGGATTAAACATATC	60.856	160
CL13487.Contig3_All_6380_2	CATCATCATCATCAT	CAT(3*5)	175	15	TGGCATACATAAAGTCAATCCTTGATCAATATTATGTATCACACAATATATCTTCTTATCATCAGATGCAAATATTCTAAATTACACAGCAC[CATCATCATCATCAT]TCAATTCTCAACTCAACAACATCTACAGAAGATATGTTTAATCCCCATCGCT	TGGCATACATAAAGTCAATCCTTG	60.251	AGCGATGGGGATTAAACATATC	59.214	159
CL13487.Contig3_All_6380_3	CATCATCATCATCAT	CAT(3*5)	175	15	GGCATGGCATACATAAAGTCAATCCTTGATCAATATTATGTATCACACAATATATCTTCTTATCATCAGATGCAAATATTCTAAATTACACAGCAC[CATCATCATCATCAT]TCAATTCTCAACTCAACAACATCTACAGAAGATATGTTTAATCCCCATC	GGCATGGCATACATAAAGTCAAT	60.115	GATGGGGATTAAACATATCTTCTG	58.001	160
CL13487.Contig3_All_6380_4	CATCATCATCATCAT	CAT(3*5)	175	15	GGCATACATAAAGTCAATCCTTGATCAATATTATGTATCACACAATATATCTTCTTATCATCAGATGCAAATATTCTAAATTACACAGCAC[CATCATCATCATCAT]TCAATTCTCAACTCAACAACATCTACAGAAGATATGTTTAATCCCCATCGCTC	GGCATACATAAAGTCAATCCTTG	57.725	GAGCGATGGGGATTAAACATATC	60.856	159
CL13487.Contig3_All_6380_5	CATCATCATCATCAT	CAT(3*5)	175	15	TGGCATACATAAAGTCAATCCTTGATCAATATTATGTATCACACAATATATCTTCTTATCATCAGATGCAAATATTCTAAATTACACAGCAC[CATCATCATCATCAT]TCAATTCTCAACTCAACAACATCTACAGAAGATATGTTTAATCCCCATCGCTC	TGGCATACATAAAGTCAATCCTT	57.725	GAGCGATGGGGATTAAACATATC	60.856	160
CL13498.Contig1_All_6381_1	TCATCATCATCATCA	TCA(3*5)	217	15	CTGAACCCAAGAAAAATGAACAGCACCACATATGGATCT[TCATCATCATCATCA]TCTTCATCATATGGTGGGGGAATTCTGTCACGGCCCCAATCATGCAGCTTCCATTCAGGCATTTGTTGTATCACAAC	CTGAACCCAAGAAAAATGAACAG	60.022	GTTGTGATACAACAAATGCCTGA	59.919	131
CL13498.Contig1_All_6381_2	TCATCATCATCATCA	TCA(3*5)	217	15	CTGAACCCAAGAAAAATGAACAGCACCACATATGGATCT[TCATCATCATCATCA]TCTTCATCATATGGTGGGGGAATTCTGTCACGGCCCCAATCATGCAGCTTCCATTCAGGCATTTGTTGTATCACAACCAGA	CTGAACCCAAGAAAAATGAACAG	60.022	TCTGGTTGTGATACAACAAATGC	59.919	135
CL13498.Contig1_All_6381_3	TCATCATCATCATCA	TCA(3*5)	217	15	CCCAACTACCCAAAAACATTACAATCAAACTGAACCCAAGAAAAATGAACAGCACCACATATGGATCT[TCATCATCATCATCA]TCTTCATCATATGGTGGGGGAATTCTGTCACGGCCCCAATCATGCAGCTTCCATTCAGGCATTTGTTGTATCACAAC	CCCAACTACCCAAAAACATTACA	60.024	GTTGTGATACAACAAATGCCTGA	59.919	160
CL13498.Contig1_All_6381_4	TCATCATCATCATCA	TCA(3*5)	217	15	AAGAAAAATGAACAGCACCACATATGGATCT[TCATCATCATCATCA]TCTTCATCATATGGTGGGGGAATTCTGTCACGGCCCCAATCATGCAGCTTCCATTCAGGCATTTGTTGTATCACAAC	AAGAAAAATGAACAGCACCACAT	59.926	GTTGTGATACAACAAATGCCTGA	59.919	123
CL13498.Contig1_All_6381_5	TCATCATCATCATCA	TCA(3*5)	217	15	AAGAAAAATGAACAGCACCACATATGGATCT[TCATCATCATCATCA]TCTTCATCATATGGTGGGGGAATTCTGTCACGGCCCCAATCATGCAGCTTCCATTCAGGCATTTGTTGTATCACAACCAGA	AAGAAAAATGAACAGCACCACAT	59.926	TCTGGTTGTGATACAACAAATGC	59.919	127
CL13512.Contig4_All_6385_1	ACAAAACAAAACAAAACAAA	ACAAA(5*4)	176	20	AAGAAAACTCAGCCATCTTGTTGTTCTAAATTTAACTTGGGATAAATAATATATAGTTTTATATGTTTCTTCT[ACAAAACAAAACAAAACAAA]ACAAGATGTTAACAGACAAACTTCTTAAATTAAGGGAAAGATTCAATAAGCACACA	AAGAAAACTCAGCCATCTTGTTG	59.812	TGTGTGCTTATTGAATCTTTCCC	60.358	149
CL13512.Contig4_All_6385_2	ACAAAACAAAACAAAACAAA	ACAAA(5*4)	176	20	AAAACTCAGCCATCTTGTTGTTCTAAATTTAACTTGGGATAAATAATATATAGTTTTATATGTTTCTTCT[ACAAAACAAAACAAAACAAA]ACAAGATGTTAACAGACAAACTTCTTAAATTAAGGGAAAGATTCAATAAGCACACA	AAAACTCAGCCATCTTGTTGTTC	59.688	TGTGTGCTTATTGAATCTTTCCC	60.358	146
CL13512.Contig4_All_6385_3	ACAAAACAAAACAAAACAAA	ACAAA(5*4)	176	20	GAAAACTCAGCCATCTTGTTGTTCTAAATTTAACTTGGGATAAATAATATATAGTTTTATATGTTTCTTCT[ACAAAACAAAACAAAACAAA]ACAAGATGTTAACAGACAAACTTCTTAAATTAAGGGAAAGATTCAATAAGCACACA	GAAAACTCAGCCATCTTGTTGTT	59.688	TGTGTGCTTATTGAATCTTTCCC	60.358	147
CL13512.Contig4_All_6385_4	ACAAAACAAAACAAAACAAA	ACAAA(5*4)	176	20	AAGAAAACTCAGCCATCTTGTTGTTCTAAATTTAACTTGGGATAAATAATATATAGTTTTATATGTTTCTTCT[ACAAAACAAAACAAAACAAA]ACAAGATGTTAACAGACAAACTTCTTAAATTAAGGGAAAGATTCAATAAGCACA	AAGAAAACTCAGCCATCTTGTTG	59.812	TGTGCTTATTGAATCTTTCCCTT	59.175	147
CL13512.Contig4_All_6385_5	ACAAAACAAAACAAAACAAA	ACAAA(5*4)	176	20	AAACTCAGCCATCTTGTTGTTCTAAATTTAACTTGGGATAAATAATATATAGTTTTATATGTTTCTTCT[ACAAAACAAAACAAAACAAA]ACAAGATGTTAACAGACAAACTTCTTAAATTAAGGGAAAGATTCAATAAGCACACA	AAACTCAGCCATCTTGTTGTTCT	59.336	TGTGTGCTTATTGAATCTTTCCC	60.358	145
CL13518.Contig1_All_6386_1	TGATGATGATGATGATGA	TGA(3*6)	880	18	AAAGATGGAATCAGAAGCCAAATTTCCTAAATCATTTGATAATAG[TGATGATGATGATGATGA]GGCTAGTTTTGACGCAAGAATGCGTCAGCAGATACTTAAAAAACAAAGCGAGTTCAAAGAAGTTCCACCCCCTAAACAAAAATCCCAAAATGCA	AAAGATGGAATCAGAAGCCAAAT	60.316	TGCATTTTGGGATTTTTGTTTAG	60.215	157
CL13518.Contig1_All_6386_2	TGATGATGATGATGATGA	TGA(3*6)	880	18	AGAGAAAGATGGAATCAGAAGCCAAATTTCCTAAATCATTTGATAATAG[TGATGATGATGATGATGA]GGCTAGTTTTGACGCAAGAATGCGTCAGCAGATACTTAAAAAACAAAGCGAGTTCAAAGAA	AGAGAAAGATGGAATCAGAAGCC	60.216	TTCTTTGAACTCGCTTTGTTTTT	59.482	128
CL13518.Contig1_All_6386_3	TGATGATGATGATGATGA	TGA(3*6)	880	18	AAAGATGGAATCAGAAGCCAAATTTCCTAAATCATTTGATAATAG[TGATGATGATGATGATGA]GGCTAGTTTTGACGCAAGAATGCGTCAGCAGATACTTAAAAAACAAAGCGAGTTCAAAGAA	AAAGATGGAATCAGAAGCCAAAT	60.316	TTCTTTGAACTCGCTTTGTTTTT	59.482	124
CL13518.Contig1_All_6386_4	TGATGATGATGATGATGA	TGA(3*6)	880	18	AAAGATGGAATCAGAAGCCAAATTTCCTAAATCATTTGATAATAG[TGATGATGATGATGATGA]GGCTAGTTTTGACGCAAGAATGCGTCAGCAGATACTTAAAAAACAAAGCGAGTTCAAAGAAGTTCCACCCCCTAAACAAAAATCCCAAAATGCAA	AAAGATGGAATCAGAAGCCAAAT	60.316	TTGCATTTTGGGATTTTTGTTTA	60.535	158
CL13518.Contig1_All_6386_5	TGATGATGATGATGATGA	TGA(3*6)	880	18	CAGAAGCCAAATTTCCTAAATCATTTGATAATAG[TGATGATGATGATGATGA]GGCTAGTTTTGACGCAAGAATGCGTCAGCAGATACTTAAAAAACAAAGCGAGTTCAAAGAA	CAGAAGCCAAATTTCCTAAATCA	59.632	TTCTTTGAACTCGCTTTGTTTTT	59.482	113
CL13518.Contig1_All_6387_4	GATGATGATGATGATGAT	GAT(3*6)	1043	18	AAATTCTTCTCGGAAGGAACAACAACAACGGGAACATTTGCCTTCAAGGTCA[GATGATGATGATGATGAT]GAGGAGCCAAAGGTTGAGAAGTTGTCACT	AAATTCTTCTCGGAAGGAACAAC	59.998	AGTGACAACTTCTCAACCTTTGG	59.707	99
CL13518.Contig2_All_6388_1	TGATGATGATGATGATGA	TGA(3*6)	876	18	GGAATCAAAAGCCAAATTTCCTAAATCTTTTGATAATAG[TGATGATGATGATGATGA]GGCAAGCTTTGATGCAAGAATGCGTCAACAGATACTAAAGAAGCAGAGCGAGTTCA	GGAATCAAAAGCCAAATTTCCTA	60.618	TGAACTCGCTCTGCTTCTTTAGT	59.854	113
CL13518.Contig2_All_6388_2	TGATGATGATGATGATGA	TGA(3*6)	876	18	GAAATATGGAATCAAAAGCCAAATTTCCTAAATCTTTTGATAATAG[TGATGATGATGATGATGA]GGCAAGCTTTGATGCAAGAATGCGTCAACAGATACTAAAGAAGCAGAGCGAGTTCA	GAAATATGGAATCAAAAGCCAAA	59.371	TGAACTCGCTCTGCTTCTTTAGT	59.854	120
CL13518.Contig2_All_6388_3	TGATGATGATGATGATGA	TGA(3*6)	876	18	GAGAAATATGGAATCAAAAGCCAAATTTCCTAAATCTTTTGATAATAG[TGATGATGATGATGATGA]GGCAAGCTTTGATGCAAGAATGCGTCAACAGATACTAAAGAAGCAGAGCGAGTTCAAAGAAGTTCTACCCCCTAAGC	GAGAAATATGGAATCAAAAGCCA	59.475	GCTTAGGGGGTAGAACTTCTTTG	59.692	143
CL13518.Contig2_All_6388_4	TGATGATGATGATGATGA	TGA(3*6)	876	18	GAGAAATATGGAATCAAAAGCCAAATTTCCTAAATCTTTTGATAATAG[TGATGATGATGATGATGA]GGCAAGCTTTGATGCAAGAATGCGTCAACAGATACTAAAGAAGCAGAGCGAGTTCAAAGAAGTTCTACCCCCTAAGCA	GAGAAATATGGAATCAAAAGCCA	59.475	TGCTTAGGGGGTAGAACTTCTTT	59.692	144
CL13518.Contig2_All_6388_5	TGATGATGATGATGATGA	TGA(3*6)	876	18	GAGAAATATGGAATCAAAAGCCAAATTTCCTAAATCTTTTGATAATAG[TGATGATGATGATGATGA]GGCAAGCTTTGATGCAAGAATGCGTCAACAGATACTAAAGAAGCAGAGCGAGTTCAA	GAGAAATATGGAATCAAAAGCCA	59.475	TTGAACTCGCTCTGCTTCTTTAG	60.314	123
CL13527.Contig3_All_6391_1	GAGAGAGAGAGAGAGA	GA(2*8)	476	16	GCCATAATCGAGAAAGGCTATAATTGAAGAAGACAAGTAAATAGTAGTGGAACAAATTTGAAGAATTTGAAAAGAGG[GAGAGAGAGAGAGAGA]GGACAGACTTGAATCTTCAAGGAGCTGGGAGGAGAGAAATAT	GCCATAATCGAGAAAGGCTATAA	58.85	ATATTTCTCTCCTCCCAGCTCCT	60.905	135
CL13527.Contig3_All_6391_2	GAGAGAGAGAGAGAGA	GA(2*8)	476	16	GCCATAATCGAGAAAGGCTATAATTGAAGAAGACAAGTAAATAGTAGTGGAACAAATTTGAAGAATTTGAAAAGAGG[GAGAGAGAGAGAGAGA]GGACAGACTTGAATCTTCAAGGAGCTGGGAGGAGAGAAATAT	GCCATAATCGAGAAAGGCTATAA	58.85	ATATTTCTCTCCTCCCAGCTCC	60.062	135
CL13527.Contig3_All_6391_3	GAGAGAGAGAGAGAGA	GA(2*8)	476	16	GCCATAATCGAGAAAGGCTATAATTGAAGAAGACAAGTAAATAGTAGTGGAACAAATTTGAAGAATTTGAAAAGAGG[GAGAGAGAGAGAGAGA]GGACAGACTTGAATCTTCAAGGAGCTGGGAGGAGAGAAATATT	GCCATAATCGAGAAAGGCTATAA	58.85	AATATTTCTCTCCTCCCAGCTCC	61.228	136
CL13527.Contig3_All_6391_4	GAGAGAGAGAGAGAGA	GA(2*8)	476	16	AATTTGAAGAATTTGAAAAGAGG[GAGAGAGAGAGAGAGA]GGACAGACTTGAATCTTCAAGGAGCTGGGAGGAGAGAAATATTATTAATCAAGTTCTCCAACCAATGAC	AATTTGAAGAATTTGAAAAGAGGG	59.109	GTCATTGGTTGGAGAACTTGATT	59.384	108
CL13527.Contig3_All_6391_5	GAGAGAGAGAGAGAGA	GA(2*8)	476	16	GGCCATAATCGAGAAAGGCTATAATTGAAGAAGACAAGTAAATAGTAGTGGAACAAATTTGAAGAATTTGAAAAGAGG[GAGAGAGAGAGAGAGA]GGACAGACTTGAATCTTCAAGGAGCTGGGAGGAGAGAAATAT	GGCCATAATCGAGAAAGGCTAT	60.758	ATATTTCTCTCCTCCCAGCTCCT	60.905	136
CL13551.Contig2_All_6392_1	TCTCTCTCTCTCTC	TC(2*7)	163	14	TCTTTTTCTCCATTAACGACCTGGTCCCGCCGTTTTCCTCTGCCCCGAAATATTGCCTTCAAT[TCTCTCTCTCTCTC]GCCATCTTCTTCGACTAATCCTATTTCGTCTTTCTCTAGAGGATTTCACTGCGTTAGATTTG	TCTTTTTCTCCATTAACGACCTG	59.654	CAAATCTAACGCAGTGAAATCCT	59.68	139
CL13551.Contig2_All_6392_2	TCTCTCTCTCTCTC	TC(2*7)	163	14	GCATTCTTTTTCTCCATTAACGACCTGGTCCCGCCGTTTTCCTCTGCCCCGAAATATTGCCTTCAAT[TCTCTCTCTCTCTC]GCCATCTTCTTCGACTAATCCTATTTCGTCTTTCTCTAGAGGATTTCACTGCGTTAGATTTG	GCATTCTTTTTCTCCATTAACGA	59.637	CAAATCTAACGCAGTGAAATCCT	59.68	143
CL13551.Contig2_All_6392_3	TCTCTCTCTCTCTC	TC(2*7)	163	14	CTTTTTCTCCATTAACGACCTGGTCCCGCCGTTTTCCTCTGCCCCGAAATATTGCCTTCAAT[TCTCTCTCTCTCTC]GCCATCTTCTTCGACTAATCCTATTTCGTCTTTCTCTAGAGGATTTCACTGCGTTAGATTTG	CTTTTTCTCCATTAACGACCTGG	61.161	CAAATCTAACGCAGTGAAATCCT	59.68	138
CL13551.Contig2_All_6392_4	TCTCTCTCTCTCTC	TC(2*7)	163	14	TCTTTTTCTCCATTAACGACCTGGTCCCGCCGTTTTCCTCTGCCCCGAAATATTGCCTTCAAT[TCTCTCTCTCTCTC]GCCATCTTCTTCGACTAATCCTATTTCGTCTTTCTCTAGAGGATTTCACTGCGTTAGATTT	TCTTTTTCTCCATTAACGACCTG	59.654	AAATCTAACGCAGTGAAATCCTC	58.837	138
CL13551.Contig2_All_6392_5	TCTCTCTCTCTCTC	TC(2*7)	163	14	GCATTCTTTTTCTCCATTAACGACCTGGTCCCGCCGTTTTCCTCTGCCCCGAAATATTGCCTTCAAT[TCTCTCTCTCTCTC]GCCATCTTCTTCGACTAATCCTATTTCGTCTTTCTCTAGAGGATTTCACTGCGTTAGATTT	GCATTCTTTTTCTCCATTAACGA	59.637	AAATCTAACGCAGTGAAATCCTC	58.837	142
CL13598.Contig1_All_6395_1	GAGAGAGAGAGAGA	GA(2*7)	224	14	GACGAATTACGATGAACTTCCTGGGAAATCCTATCCCATTTGGCCCCATATAATACAGATAAATACGC[GAGAGAGAGAGAGA]GGGGAATCTTCTGCAAAAAGATCAATCGTTTTGAGTCCATAGC	GACGAATTACGATGAACTTCCTG	60.014	GCTATGGACTCAAAACGATTGAT	59.519	125
CL13598.Contig1_All_6395_2	GAGAGAGAGAGAGA	GA(2*7)	224	14	CATTTGGCCCCATATAATACAGATAAATACGC[GAGAGAGAGAGAGA]GGGGAATCTTCTGCAAAAAGATCAATCGTTTTGAGTCCATAGC	CATTTGGCCCCATATAATACAGA	59.947	GCTATGGACTCAAAACGATTGAT	59.519	89
CL13598.Contig1_All_6395_3	GAGAGAGAGAGAGA	GA(2*7)	224	14	CATTTGGCCCCATATAATACAGATAAATACGC[GAGAGAGAGAGAGA]GGGGAATCTTCTGCAAAAAGATCAATCGTTTTGAGTCCATAGCCGGAATTCATTTCATTGAAGGAGGAGGGAAAATTTC	CATTTGGCCCCATATAATACAGA	59.947	GAAATTTTCCCTCCTCCTTCAAT	60.946	125
CL13598.Contig1_All_6395_4	GAGAGAGAGAGAGA	GA(2*7)	224	14	TGAACTTCCTGGGAAATCCTATCCCATTTGGCCCCATATAATACAGATAAATACGC[GAGAGAGAGAGAGA]GGGGAATCTTCTGCAAAAAGATCAATCGTTTTGAGTCCATAGC	TGAACTTCCTGGGAAATCCTATC	60.652	GCTATGGACTCAAAACGATTGAT	59.519	113
CL13611.Contig1_All_6397_1	GATGATGATGATGAT	GAT(3*5)	573	15	TGCTGTTCCTATTAAAGCCAATCTTCCTCATGTTAGACAGGTGGCGGCTGGTGATGACGACGAAGAAGACAGTGAC[GATGATGATGATGAT]GAGTCGGAAGCGATGAATGTGGATGGTCCTGGGACTCGGTCAAGCTCAGACAGTAG	TGCTGTTCCTATTAAAGCCAATC	59.657	CTACTGTCTGAGCTTGACCGAGT	60.124	147
CL13611.Contig1_All_6397_2	GATGATGATGATGAT	GAT(3*5)	573	15	GATGCTGTTCCTATTAAAGCCAATCTTCCTCATGTTAGACAGGTGGCGGCTGGTGATGACGACGAAGAAGACAGTGAC[GATGATGATGATGAT]GAGTCGGAAGCGATGAATGTGGATGGTCCTGGGACTCGGTCAAGCTCAGACAGTAG	GATGCTGTTCCTATTAAAGCCAA	59.657	CTACTGTCTGAGCTTGACCGAGT	60.124	149
CL13611.Contig1_All_6397_3	GATGATGATGATGAT	GAT(3*5)	573	15	AGATGCTGTTCCTATTAAAGCCAATCTTCCTCATGTTAGACAGGTGGCGGCTGGTGATGACGACGAAGAAGACAGTGAC[GATGATGATGATGAT]GAGTCGGAAGCGATGAATGTGGATGGTCCTGGGACTCGGTCAAGCTCAGACAGTAG	AGATGCTGTTCCTATTAAAGCCA	59.323	CTACTGTCTGAGCTTGACCGAGT	60.124	150
CL13611.Contig1_All_6397_4	GATGATGATGATGAT	GAT(3*5)	573	15	AAGCCAATCTTCCTCATGTTAGACAGGTGGCGGCTGGTGATGACGACGAAGAAGACAGTGAC[GATGATGATGATGAT]GAGTCGGAAGCGATGAATGTGGATGGTCCTGGGACTCGGTCAAGCTCAGACAGTAG	AAGCCAATCTTCCTCATGTTAGA	59.277	CTACTGTCTGAGCTTGACCGAGT	60.124	133
CL13611.Contig1_All_6397_5	GATGATGATGATGAT	GAT(3*5)	573	15	ATGACGACGAAGAAGACAGTGAC[GATGATGATGATGAT]GAGTCGGAAGCGATGAATGTGGATGGTCCTGGGACTCGGTCAAGCTCAGACAGTAG	ATGACGACGAAGAAGACAGTGAC	60.736	CTACTGTCTGAGCTTGACCGAGT	60.124	94
CL13611.Contig2_All_6398_1	TGATGATGATGATGATGATGA	TGA(3*7)	574	21	CTTCCTCATATTAGACAGGTGGCGGCTGGTGATGACAACGAAGAAGACAG[TGATGATGATGATGATGATGA]GTCGGAAGCAATGAACGTGGAGAGTCCTGGGGCTCGTTCGGGCTCAGGCACTAGGAACATGATGATAGATGAGCCAAAACCT	CTTCCTCATATTAGACAGGTGGC	59.168	AGGTTTTGGCTCATCTATCATCA	59.979	153
CL13611.Contig2_All_6398_2	TGATGATGATGATGATGATGA	TGA(3*7)	574	21	CTTCCTCATATTAGACAGGTGGCGGCTGGTGATGACAACGAAGAAGACAG[TGATGATGATGATGATGATGA]GTCGGAAGCAATGAACGTGGAGAGTCCTGGGGCTCGTTCGGGCTCAGGCACTAGGAACATGATGATAGATGAGCCAAAACCTG	CTTCCTCATATTAGACAGGTGGC	59.168	CAGGTTTTGGCTCATCTATCATC	59.979	154
CL13611.Contig2_All_6398_3	TGATGATGATGATGATGATGA	TGA(3*7)	574	21	GTTCCTGTTAAAGCCAATCTTCCTCATATTAGACAGGTGGCGGCTGGTGATGACAACGAAGAAGACAG[TGATGATGATGATGATGATGA]GTCGGAAGCAATGAACGTGGAGAGTCCTGGGGCTCGTTCGGGCTCAGGCACTAGGAACATGATGATA	GTTCCTGTTAAAGCCAATCTTCC	60.346	TATCATCATGTTCCTAGTGCCTG	59.124	156
CL13611.Contig2_All_6398_4	TGATGATGATGATGATGATGA	TGA(3*7)	574	21	GTTCCTGTTAAAGCCAATCTTCCTCATATTAGACAGGTGGCGGCTGGTGATGACAACGAAGAAGACAG[TGATGATGATGATGATGATGA]GTCGGAAGCAATGAACGTGGAGAGTCCTGGGGCTCGTTCGGGCTCAGGCACTAGGAACATGATGAT	GTTCCTGTTAAAGCCAATCTTCC	60.346	ATCATCATGTTCCTAGTGCCTGA	60.89	155
CL13611.Contig2_All_6398_5	TGATGATGATGATGATGATGA	TGA(3*7)	574	21	TTCCTGTTAAAGCCAATCTTCCTCATATTAGACAGGTGGCGGCTGGTGATGACAACGAAGAAGACAG[TGATGATGATGATGATGATGA]GTCGGAAGCAATGAACGTGGAGAGTCCTGGGGCTCGTTCGGGCTCAGGCACTAGGAACATGATGATA	TTCCTGTTAAAGCCAATCTTCCT	60.459	TATCATCATGTTCCTAGTGCCTG	59.124	155
CL13616.Contig3_All_6401_2	ATCATCATCATCATC	ATC(3*5)	414	15	TCCCAACCCTCTTTGGTAGTAATGAGGTGCACATTTCCACCAGTGAACTCCATGTCATG[ATCATCATCATCATC]ATGGTTCTGTTTCTTAGTGAAGCAAATTCCCATGAGGATTGATTGAGAAACCTTCA	TCCCAACCCTCTTTGGTAGTAAT	60.115	TGAAGGTTTCTCAATCAATCCTC	59.585	130
CL13616.Contig3_All_6401_4	ATCATCATCATCATC	ATC(3*5)	414	15	ATCCCAACCCTCTTTGGTAGTAATGAGGTGCACATTTCCACCAGTGAACTCCATGTCATG[ATCATCATCATCATC]ATGGTTCTGTTTCTTAGTGAAGCAAATTCCCATGAGGATTGATTGAGAAACCTTCA	ATCCCAACCCTCTTTGGTAGTAA	60.115	TGAAGGTTTCTCAATCAATCCTC	59.585	131
CL1363.Contig9_All_1356_1	TGTTGTTGTTGTTGT	TGT(3*5)	640	15	TTTCAAGGGTGAATCGAAAGTAACATATGTACCTGC[TGTTGTTGTTGTTGT]TTCTCCTTTCCCCCCATCTGATAAAATTGGGATTAAATCAGTCCAAAGGGTGGAGGAGGAAATAGTGCACATGAAA	TTTCAAGGGTGAATCGAAAGTAA	59.991	TTTCATGTGCACTATTTCCTCCT	60.014	127
CL1363.Contig9_All_1356_2	TGTTGTTGTTGTTGT	TGT(3*5)	640	15	TTTCAAGGGTGAATCGAAAGTAACATATGTACCTGC[TGTTGTTGTTGTTGT]TTCTCCTTTCCCCCCATCTGATAAAATTGGGATTAAATCAGTCCAAAGGGTGGAGGAGGAAATAGTGCACATGAAACACATGAAGATGGATTGGATTC	TTTCAAGGGTGAATCGAAAGTAA	59.991	GAATCCAATCCATCTTCATGTGT	60.074	149
CL1363.Contig9_All_1356_3	TGTTGTTGTTGTTGT	TGT(3*5)	640	15	TTTCAAGGGTGAATCGAAAGTAACATATGTACCTGC[TGTTGTTGTTGTTGT]TTCTCCTTTCCCCCCATCTGATAAAATTGGGATTAAATCAGTCCAAAGGGTGGAGGAGGAAATAGTGCACATGAAACACA	TTTCAAGGGTGAATCGAAAGTAA	59.991	TGTGTTTCATGTGCACTATTTCC	59.919	131
CL1363.Contig9_All_1356_4	TGTTGTTGTTGTTGT	TGT(3*5)	640	15	TTTCAAGGGTGAATCGAAAGTAACATATGTACCTGC[TGTTGTTGTTGTTGT]TTCTCCTTTCCCCCCATCTGATAAAATTGGGATTAAATCAGTCCAAAGGGTGGAGGAGGAAATAGTGCACATGAAAC	TTTCAAGGGTGAATCGAAAGTAA	59.991	GTTTCATGTGCACTATTTCCTCC	59.891	128
CL1363.Contig9_All_1356_5	TGTTGTTGTTGTTGT	TGT(3*5)	640	15	TTATTCATTTCAAGGGTGAATCGAAAGTAACATATGTACCTGC[TGTTGTTGTTGTTGT]TTCTCCTTTCCCCCCATCTGATAAAATTGGGATTAAATCAGTCCAAAGGGTGGAGGAGGAAATAGTGCACATGAAA	TTATTCATTTCAAGGGTGAATCG	60.187	TTTCATGTGCACTATTTCCTCCT	60.014	134
CL13647.Contig3_All_6407_2	CCTCCTCCTCCTCCT	CCT(3*5)	971	15	TACCTCCTCAACAGGTGGTAGAAGAGGATATAATTGTCTGGACCGGAGATGACGCGATGCCTCCTCCACAGGGGGGAGAAGAGGAGATAATTGTCTGGACTGGAGAAGGAGTG[CCTCCTCCTCCTCCT]GTGGGAGAAGAGGAGATAATTGACTGGAGCAG	TACCTCCTCAACAGGTGGTAGAA	60.04	CTGCTCCAGTCAATTATCTCCTC	59.384	160
CL13647.Contig3_All_6407_3	CCTCCTCCTCCTCCT	CCT(3*5)	971	15	TAATTGTCTGGACTGGAGAAGGAGTG[CCTCCTCCTCCTCCT]GTGGGAGAAGAGGAGATAATTGACTGGAGCAGAGGTGACGTGCTTCTCCCTATGCCTCAACATGCTGAAGAT	TAATTGTCTGGACTGGAGAAGGA	60.116	ATCTTCAGCATGTTGAGGCATAG	60.646	113
CL13647.Contig3_All_6407_4	CCTCCTCCTCCTCCT	CCT(3*5)	971	15	TAATTGTCTGGACTGGAGAAGGAGTG[CCTCCTCCTCCTCCT]GTGGGAGAAGAGGAGATAATTGACTGGAGCAGAGGTGACGTGCTTCTCCCTATGCCTCAACATGCTGAAGATGAAGATGCAGGGGATAT	TAATTGTCTGGACTGGAGAAGGA	60.116	ATATCCCCTGCATCTTCATCTTC	60.65	130
CL13647.Contig3_All_6407_5	CCTCCTCCTCCTCCT	CCT(3*5)	971	15	ATTGTCTGGACTGGAGAAGGAGTG[CCTCCTCCTCCTCCT]GTGGGAGAAGAGGAGATAATTGACTGGAGCAGAGGTGACGTGCTTCTCCCTATGCCTCAACATGCTGAAGAT	ATTGTCTGGACTGGAGAAGGAGT	60.537	ATCTTCAGCATGTTGAGGCATAG	60.646	111
CL13666.Contig1_All_6409_1	ATCATCATCATCATC	ATC(3*5)	3316	15	AGAGAAGATCCTCCCGTTTTATGGGT[ATCATCATCATCATC]AAACGCAGAACTTAATTAATCTTCCATATGGTGGAATATTACCCATGTCAACAACTACTACTAATAATGGTAGCTTCCAAATGCCTATGATGAGGTTGAAC	AGAGAAGATCCTCCCGTTTTATG	59.978	GTTCAACCTCATCATAGGCATTT	59.389	142
CL13666.Contig1_All_6409_2	ATCATCATCATCATC	ATC(3*5)	3316	15	AGAGAGAAGATCCTCCCGTTTTATGGGT[ATCATCATCATCATC]AAACGCAGAACTTAATTAATCTTCCATATGGTGGAATATTACCCATGTCAACAACTACTACTAATAATGGTAGCTTCCAAATGCCTATGATGAGGTTGAAC	AGAGAGAAGATCCTCCCGTTTTA	59.749	GTTCAACCTCATCATAGGCATTT	59.389	144
CL13666.Contig1_All_6409_3	ATCATCATCATCATC	ATC(3*5)	3316	15	AGAGAAGATCCTCCCGTTTTATGGGT[ATCATCATCATCATC]AAACGCAGAACTTAATTAATCTTCCATATGGTGGAATATTACCCATGTCAACAACTACTACTAATAATGGTAGCTTCCAAATGCCTATGATGA	AGAGAAGATCCTCCCGTTTTATG	59.978	TCATCATAGGCATTTGGAAGCTA	60.926	134
CL13666.Contig1_All_6409_4	ATCATCATCATCATC	ATC(3*5)	3316	15	AGAGAGAAGATCCTCCCGTTTTATGGGT[ATCATCATCATCATC]AAACGCAGAACTTAATTAATCTTCCATATGGTGGAATATTACCCATGTCAACAACTACTACTAATAATGGTAGCTTCCAAATGCCTATGATGA	AGAGAGAAGATCCTCCCGTTTTA	59.749	TCATCATAGGCATTTGGAAGCTA	60.926	136
CL13666.Contig1_All_6409_5	ATCATCATCATCATC	ATC(3*5)	3316	15	AGAGAAGATCCTCCCGTTTTATGGGT[ATCATCATCATCATC]AAACGCAGAACTTAATTAATCTTCCATATGGTGGAATATTACCCATGTCAACAACTACTACTAATAATGGTAGCTTCCAAATGCCTATGATGAGGTTGAACC	AGAGAAGATCCTCCCGTTTTATG	59.978	GGTTCAACCTCATCATAGGCAT	60.215	143
CL13680.Contig3_All_6411_1	GAAGAAGAAGAAGAAGAA	GAA(3*6)	734	18	TTGAAATTGTCTTACCAAGTGGGCAGTTCTTAGCAAGTCCTAAGAAG[GAAGAAGAAGAAGAAGAA]ATGGAATCCATTAATGATTTCATACTGGAGATGGAAAAGAGGAAGAGTC	TTGAAATTGTCTTACCAAGTGGG	60.255	GACTCTTCCTCTTTTCCATCTCC	59.722	114
CL13680.Contig3_All_6411_2	GAAGAAGAAGAAGAAGAA	GAA(3*6)	734	18	TTGAAATTGTCTTACCAAGTGGGCAGTTCTTAGCAAGTCCTAAGAAG[GAAGAAGAAGAAGAAGAA]ATGGAATCCATTAATGATTTCATACTGGAGATGGAAAAGAGGAAGAGTCC	TTGAAATTGTCTTACCAAGTGGG	60.255	GGACTCTTCCTCTTTTCCATCTC	59.722	115
CL13680.Contig3_All_6411_3	GAAGAAGAAGAAGAAGAA	GAA(3*6)	734	18	TTGAAATTGTCTTACCAAGTGGGCAGTTCTTAGCAAGTCCTAAGAAG[GAAGAAGAAGAAGAAGAA]ATGGAATCCATTAATGATTTCATACTGGAGATGGAAAAGAGG	TTGAAATTGTCTTACCAAGTGGG	60.255	CCTCTTTTCCATCTCCAGTATGA	59.601	107
CL13680.Contig3_All_6411_4	GAAGAAGAAGAAGAAGAA	GAA(3*6)	734	18	TTGAAATTGTCTTACCAAGTGGGCAGTTCTTAGCAAGTCCTAAGAAG[GAAGAAGAAGAAGAAGAA]ATGGAATCCATTAATGATTTCATACTGGAGATGGAAAAGAGGAAGAGTCCAAT	TTGAAATTGTCTTACCAAGTGGG	60.255	ATTGGACTCTTCCTCTTTTCCAT	59.501	118
CL13680.Contig3_All_6411_5	GAAGAAGAAGAAGAAGAA	GAA(3*6)	734	18	TTGAAATTGTCTTACCAAGTGGGCAGTTCTTAGCAAGTCCTAAGAAG[GAAGAAGAAGAAGAAGAA]ATGGAATCCATTAATGATTTCATACTGGAGATGGAAAAGAGGAAGA	TTGAAATTGTCTTACCAAGTGGG	60.255	TCTTCCTCTTTTCCATCTCCAGT	60.591	111
CL13694.Contig1_All_6413_1	GTCGTCGTCGTCGTC	GTC(3*5)	307	15	TATCTAATTCATGGCTACGGCAGCCGCCGCCGCAAAGCTCAGCGCTGGAGTCCTTCCGGTGTCGTCGCACTTGATCACTCCACGGAAACCACGGGCGTT[GTCGTCGTCGTCGTC]CATAAACAGCAGCAGCGTGAACCGATCTCCATCATCATCGATCTCC	TATCTAATTCATGGCTACGGCAG	60.472	GGAGATCGATGATGATGGAGA	59.986	160
CL13694.Contig1_All_6413_2	GTCGTCGTCGTCGTC	GTC(3*5)	307	15	TATCTAATTCATGGCTACGGCAGCCGCCGCCGCAAAGCTCAGCGCTGGAGTCCTTCCGGTGTCGTCGCACTTGATCACTCCACGGAAACCACGGGCGTT[GTCGTCGTCGTCGTC]CATAAACAGCAGCAGCGTGAACCGATCTCCATCATCAT	TATCTAATTCATGGCTACGGCAG	60.472	ATGATGATGGAGATCGGTTCAC	61.118	152
CL13694.Contig1_All_6413_4	GTCGTCGTCGTCGTC	GTC(3*5)	307	15	TATCTAATTCATGGCTACGGCAGCCGCCGCCGCAAAGCTCAGCGCTGGAGTCCTTCCGGTGTCGTCGCACTTGATCACTCCACGGAAACCACGGGCGTT[GTCGTCGTCGTCGTC]CATAAACAGCAGCAGCGTGAACCGATCTCCATCATCAT	TATCTAATTCATGGCTACGGCAG	60.472	ATGATGATGGAGATCGGTTCA	60.296	152
CL13694.Contig1_All_6413_5	GTCGTCGTCGTCGTC	GTC(3*5)	307	15	TATCTAATTCATGGCTACGGCAGCCGCCGCCGCAAAGCTCAGCGCTGGAGTCCTTCCGGTGTCGTCGCACTTGATCACTCCACGGAAACCACGGGCGTT[GTCGTCGTCGTCGTC]CATAAACAGCAGCAGCGTGAACCGATCTCCATCATCATCGATCT	TATCTAATTCATGGCTACGGCAG	60.472	AGATCGATGATGATGGAGATCG	61.351	158
CL13699.Contig1_All_6425_1	GAAGAAGAAGAAGAA	GAA(3*5)	1855	15	TCTCTTTCCTCCTAGAACTTCCGCCGCTATGGCGTTTCTCATCACGGTACCGTCGGCTACTGTGTTTGTGCCGCTTGGAAGATAATTTTTCATTCTCAGAACTT[GAAGAAGAAGAAGAA]GCGGAAGAGGAAGATGAATATGAC	TCTCTTTCCTCCTAGAACTTCCG	60.358	GTCATATTCATCTTCCTCTTCCG	59.104	143
CL13699.Contig1_All_6425_2	GAAGAAGAAGAAGAA	GAA(3*5)	1855	15	TCTCTTTCCTCCTAGAACTTCCGCCGCTATGGCGTTTCTCATCACGGTACCGTCGGCTACTGTGTTTGTGCCGCTTGGAAGATAATTTTTCATTCTCAGAACTT[GAAGAAGAAGAAGAA]GCGGAAGAGGAAGATGAATATGACT	TCTCTTTCCTCCTAGAACTTCCG	60.358	AGTCATATTCATCTTCCTCTTCCG	59.991	144
CL13699.Contig1_All_6425_3	GAAGAAGAAGAAGAA	GAA(3*5)	1855	15	CCTCCTATCTTTCTCTTTCCTCCTAGAACTTCCGCCGCTATGGCGTTTCTCATCACGGTACCGTCGGCTACTGTGTTTGTGCCGCTTGGAAGATAATTTTTCATTCTCAGAACTT[GAAGAAGAAGAAGAA]GCGGAAGAGGAAGATGAATATGAC	CCTCCTATCTTTCTCTTTCCTCC	58.912	GTCATATTCATCTTCCTCTTCCG	59.104	154
CL13699.Contig1_All_6425_4	GAAGAAGAAGAAGAA	GAA(3*5)	1855	15	CCTCCTATCTTTCTCTTTCCTCCTAGAACTTCCGCCGCTATGGCGTTTCTCATCACGGTACCGTCGGCTACTGTGTTTGTGCCGCTTGGAAGATAATTTTTCATTCTCAGAACTT[GAAGAAGAAGAAGAA]GCGGAAGAGGAAGATGAATATGACT	CCTCCTATCTTTCTCTTTCCTCC	58.912	AGTCATATTCATCTTCCTCTTCCG	59.991	155
CL13699.Contig1_All_6425_5	GAAGAAGAAGAAGAA	GAA(3*5)	1855	15	CCTCCTATCTTTCTCTTTCCTCCTAGAACTTCCGCCGCTATGGCGTTTCTCATCACGGTACCGTCGGCTACTGTGTTTGTGCCGCTTGGAAGATAATTTTTCATTCTCAGAACTT[GAAGAAGAAGAAGAA]GCGGAAGAGGAAGATGAATATGAC	CCTCCTATCTTTCTCTTTCCTCCT	59.771	GTCATATTCATCTTCCTCTTCCG	59.104	154
CL13705.Contig1_All_6426_1	ATGATGATGATGATG	ATG(3*5)	998	15	CTTGCCTGTTTCAGAGAGAAAAACATTAAATTTGTAGTTAAGTTACAGGAATGACA[ATGATGATGATGATG]AATTGATGACAATGATGAACATTACAGAGTCGAATGAGCTTCTCTTTGAGTTCAGGATCA	CTTGCCTGTTTCAGAGAGAAAAA	60.042	TGATCCTGAACTCAAAGAGAAGC	60.012	131
CL13705.Contig1_All_6426_2	ATGATGATGATGATG	ATG(3*5)	998	15	GTCTTGCCTGTTTCAGAGAGAAAAACATTAAATTTGTAGTTAAGTTACAGGAATGACA[ATGATGATGATGATG]AATTGATGACAATGATGAACATTACAGAGTCGAATGAGCTTCTCTTTGAGTTCAGGATCA	GTCTTGCCTGTTTCAGAGAGAAA	60.047	TGATCCTGAACTCAAAGAGAAGC	60.012	133
CL13705.Contig1_All_6426_3	ATGATGATGATGATG	ATG(3*5)	998	15	CTTGCCTGTTTCAGAGAGAAAAACATTAAATTTGTAGTTAAGTTACAGGAATGACA[ATGATGATGATGATG]AATTGATGACAATGATGAACATTACAGAGTCGAATGAGCTTCTCTTTGAGTTCAGGATCATTGCATTTGGTGTTGCTAAAGTACC	CTTGCCTGTTTCAGAGAGAAAAA	60.042	GGTACTTTAGCAACACCAAATGC	59.952	156
CL13705.Contig1_All_6426_4	ATGATGATGATGATG	ATG(3*5)	998	15	TTGCCTGTTTCAGAGAGAAAAACATTAAATTTGTAGTTAAGTTACAGGAATGACA[ATGATGATGATGATG]AATTGATGACAATGATGAACATTACAGAGTCGAATGAGCTTCTCTTTGAGTTCAGGATCA	TTGCCTGTTTCAGAGAGAAAAAC	59.92	TGATCCTGAACTCAAAGAGAAGC	60.012	130
CL13705.Contig1_All_6426_5	ATGATGATGATGATG	ATG(3*5)	998	15	GTCTTGCCTGTTTCAGAGAGAAAAACATTAAATTTGTAGTTAAGTTACAGGAATGACA[ATGATGATGATGATG]AATTGATGACAATGATGAACATTACAGAGTCGAATGAGCTTCTCTTTGAGTTCAGGATCATTGCATTTGGTGTTGCTAAAGTACC	GTCTTGCCTGTTTCAGAGAGAAA	60.047	GGTACTTTAGCAACACCAAATGC	59.952	158
CL13713.Contig2_All_6427_1	AGCAGCAGCAGCAGC	AGC(3*5)	298	15	AAGAAACGATTACTCGAACCCTTTGGATCACGACTCGCAGA[AGCAGCAGCAGCAGC]GCACTCCTTTAGTCTCATTGAACTTCTCGTCATCA	AAGAAACGATTACTCGAACCCTT	59.575	TGATGACGAGAAGTTCAATGAGA	59.867	91
CL13713.Contig2_All_6427_2	AGCAGCAGCAGCAGC	AGC(3*5)	298	15	AAGAAACGATTACTCGAACCCTTTGGATCACGACTCGCAGA[AGCAGCAGCAGCAGC]GCACTCCTTTAGTCTCATTGAACTTCTCGTCATCATTCTTTTTCCTAAGTGTTCTTCGTCTTCTTTCTTGCTTG	AAGAAACGATTACTCGAACCCTT	59.575	CAAGCAAGAAAGAAGACGAAGAA	60.169	130
CL13713.Contig2_All_6427_3	AGCAGCAGCAGCAGC	AGC(3*5)	298	15	ATTACTCGAACCCTTTGGATCACGACTCGCAGA[AGCAGCAGCAGCAGC]GCACTCCTTTAGTCTCATTGAACTTCTCGTCATCA	ATTACTCGAACCCTTTGGATCAC	60.584	TGATGACGAGAAGTTCAATGAGA	59.867	83
CL13713.Contig2_All_6427_4	AGCAGCAGCAGCAGC	AGC(3*5)	298	15	AAGAAACGATTACTCGAACCCTTTGGATCACGACTCGCAGA[AGCAGCAGCAGCAGC]GCACTCCTTTAGTCTCATTGAACTTCTCGTCATCATTCTTTTTCCTAAGTGTTCTTCGTCTTCTTTCTTGCT	AAGAAACGATTACTCGAACCCTT	59.575	AGCAAGAAAGAAGACGAAGAACA	59.703	128
CL13713.Contig2_All_6427_5	AGCAGCAGCAGCAGC	AGC(3*5)	298	15	AAGAAACGATTACTCGAACCCTTTGGATCACGACTCGCAGA[AGCAGCAGCAGCAGC]GCACTCCTTTAGTCTCATTGAACTTCTCGTCATCATTCTTTTTCCTAAGTGTTCTTCGTCTTCTTTCTTGCTTGT	AAGAAACGATTACTCGAACCCTT	59.575	ACAAGCAAGAAAGAAGACGAAGA	59.703	131
CL13714.Contig4_All_6428_1	TAGATAGATAGATAGATAGA	TAGA(4*5)	3631	20	AGCCACAAGAGCAATGGTTATTATTTCTAAGATTTCATTTCTCTATTCATTGATTTG[TAGATAGATAGATAGATAGA]TCATCTATACAAGTGGAAGCAAAATGGACT	AGCCACAAGAGCAATGGTTATTA	60.036	AGTCCATTTTGCTTCCACTTGTA	60.048	107
CL13714.Contig4_All_6428_2	TAGATAGATAGATAGATAGA	TAGA(4*5)	3631	20	GGAAGTTCGGTCTATGCTCTGTAAAGATGCTGTGAGCCACAAGAGCAATGGTTATTATTTCTAAGATTTCATTTCTCTATTCATTGATTTG[TAGATAGATAGATAGATAGA]TCATCTATACAAGTGGAAGCAAAATGGACT	GGAAGTTCGGTCTATGCTCTGTA	59.797	AGTCCATTTTGCTTCCACTTGTA	60.048	141
CL13714.Contig4_All_6428_3	TAGATAGATAGATAGATAGA	TAGA(4*5)	3631	20	CAAAAACAATAATGGAAGTTCGGTCTATGCTCTGTAAAGATGCTGTGAGCCACAAGAGCAATGGTTATTATTTCTAAGATTTCATTTCTCTATTCATTGATTTG[TAGATAGATAGATAGATAGA]TCATCTATACAAGTGGAAGCAAAATGGACT	CAAAAACAATAATGGAAGTTCGG	59.77	AGTCCATTTTGCTTCCACTTGTA	60.048	154
CL13714.Contig4_All_6428_4	TAGATAGATAGATAGATAGA	TAGA(4*5)	3631	20	CCAAAAACAATAATGGAAGTTCGGTCTATGCTCTGTAAAGATGCTGTGAGCCACAAGAGCAATGGTTATTATTTCTAAGATTTCATTTCTCTATTCATTGATTTG[TAGATAGATAGATAGATAGA]TCATCTATACAAGTGGAAGCAAAATGGACT	CCAAAAACAATAATGGAAGTTCG	59.77	AGTCCATTTTGCTTCCACTTGTA	60.048	155
CL13714.Contig4_All_6428_5	TAGATAGATAGATAGATAGA	TAGA(4*5)	3631	20	AGCCACAAGAGCAATGGTTATTATTTCTAAGATTTCATTTCTCTATTCATTGATTTG[TAGATAGATAGATAGATAGA]TCATCTATACAAGTGGAAGCAAAATGGACTTGGTTAGA	AGCCACAAGAGCAATGGTTATTA	60.036	TCTAACCAAGTCCATTTTGCTTC	59.659	115
CL13721.Contig1_All_6430_1	CTCTCTCTCTCTCTCT	CT(2*8)	165	16	CTCCTAAACGACCTTCCTTCTGTTAGTTAAAGAAGAAAGAAAACTC[CTCTCTCTCTCTCTCT]CCGGTGAATTTCCGTTTCCACCGATGAATCTTCAGCTTAATCCGCCCTACAACGTAAGTTTCCGATA	CTCCTAAACGACCTTCCTTCTGT	60.168	TATCGGAAACTTACGTTGTAGGG	59.461	129
CL13721.Contig1_All_6430_2	CTCTCTCTCTCTCTCT	CT(2*8)	165	16	CTCCTAAACGACCTTCCTTCTGTTAGTTAAAGAAGAAAGAAAACTC[CTCTCTCTCTCTCTCT]CCGGTGAATTTCCGTTTCCACCGATGAATCTTCAGCTTAATCCGCCCTACAACGTAAGTTTCCGATACCAATCTCTACATTCC	CTCCTAAACGACCTTCCTTCTGT	60.168	GGAATGTAGAGATTGGTATCGGA	59.346	145
CL13721.Contig1_All_6430_3	CTCTCTCTCTCTCTCT	CT(2*8)	165	16	ATTCATCGTCTCCTAAACGACCTTCCTTCTGTTAGTTAAAGAAGAAAGAAAACTC[CTCTCTCTCTCTCTCT]CCGGTGAATTTCCGTTTCCACCGATGAATCTTCAGCTTAATCCGCCCTACAACGTAAGTTTCCGATA	ATTCATCGTCTCCTAAACGACCT	60.373	TATCGGAAACTTACGTTGTAGGG	59.461	138
CL13721.Contig1_All_6430_4	CTCTCTCTCTCTCTCT	CT(2*8)	165	16	ATTCATCGTCTCCTAAACGACCTTCCTTCTGTTAGTTAAAGAAGAAAGAAAACTC[CTCTCTCTCTCTCTCT]CCGGTGAATTTCCGTTTCCACCGATGAATCTTCAGCTTAATCCGCCCTACAACGTAAGTTTCCGATACCAATCTCTACATTCC	ATTCATCGTCTCCTAAACGACCT	60.373	GGAATGTAGAGATTGGTATCGGA	59.346	154
CL13721.Contig1_All_6430_5	CTCTCTCTCTCTCTCT	CT(2*8)	165	16	TCCTAAACGACCTTCCTTCTGTTAGTTAAAGAAGAAAGAAAACTC[CTCTCTCTCTCTCTCT]CCGGTGAATTTCCGTTTCCACCGATGAATCTTCAGCTTAATCCGCCCTACAACGTAAGTTTCCGATA	TCCTAAACGACCTTCCTTCTGTT	60.501	TATCGGAAACTTACGTTGTAGGG	59.461	128
CL13721.Contig1_All_6431_1	AATAATAATAATAAT	AAT(3*5)	1018	15	TGCAAACAACAACCCTATTTTCTCATGTAAAC[AATAATAATAATAAT]AGTTTGTGTTTTCTTAATTAAATATCAAGTTAAAGATTGAGGAACAAGAACTAAACTCTTCCAACAGGAGATGGTGGTGGAGAAGAAACGTACTTG	TGCAAACAACAACCCTATTTTCT	59.926	CAAGTACGTTTCTTCTCCACCAC	60.082	143
CL13721.Contig1_All_6431_2	AATAATAATAATAAT	AAT(3*5)	1018	15	GTGCAAACAACAACCCTATTTTCTCATGTAAAC[AATAATAATAATAAT]AGTTTGTGTTTTCTTAATTAAATATCAAGTTAAAGATTGAGGAACAAGAACTAAACTCTTCCAACAGGAGATGGTGGTGGAGAAGAAACGTACTTG	GTGCAAACAACAACCCTATTTTC	59.806	CAAGTACGTTTCTTCTCCACCAC	60.082	144
CL13721.Contig1_All_6431_3	AATAATAATAATAAT	AAT(3*5)	1018	15	TGCAAACAACAACCCTATTTTCTCATGTAAAC[AATAATAATAATAAT]AGTTTGTGTTTTCTTAATTAAATATCAAGTTAAAGATTGAGGAACAAGAACTAAACTCTTCCAACAGGAGATGG	TGCAAACAACAACCCTATTTTCT	59.926	CCATCTCCTGTTGGAAGAGTTTA	59.64	121
CL13721.Contig1_All_6431_4	AATAATAATAATAAT	AAT(3*5)	1018	15	TGCAAACAACAACCCTATTTTCTCATGTAAAC[AATAATAATAATAAT]AGTTTGTGTTTTCTTAATTAAATATCAAGTTAAAGATTGAGGAACAAGAACTAAACTCTTCCAACAGGAGATGGT	TGCAAACAACAACCCTATTTTCT	59.926	ACCATCTCCTGTTGGAAGAGTTT	60.395	122
CL13721.Contig1_All_6431_5	AATAATAATAATAAT	AAT(3*5)	1018	15	GTGCAAACAACAACCCTATTTTCTCATGTAAAC[AATAATAATAATAAT]AGTTTGTGTTTTCTTAATTAAATATCAAGTTAAAGATTGAGGAACAAGAACTAAACTCTTCCAACAGGAGATGG	GTGCAAACAACAACCCTATTTTC	59.806	CCATCTCCTGTTGGAAGAGTTTA	59.64	122
CL13723.Contig1_All_6432_1	ATCATCATCATCATC	ATC(3*5)	238	15	AGAAGTCCTCATCGTCACAAGA[ATCATCATCATCATC]AACGAAATCATCCACAGTGTCGACGTCTTCGTCGTTATCGTCATCTTCTACATCCTTCACAGGG	AGAAGTCCTCATCGTCACAAGAA	60.295	CCCTGTGAAGGATGTAGAAGATG	60.005	101
CL13723.Contig1_All_6432_3	ATCATCATCATCATC	ATC(3*5)	238	15	AGAAGTCCTCATCGTCACAAGA[ATCATCATCATCATC]AACGAAATCATCCACAGTGTCGACGTCTTCGTCGTTATCGTCATCTTCTACATCCTTCACAGGGCTA	AGAAGTCCTCATCGTCACAAGAA	60.295	TAGCCCTGTGAAGGATGTAGAAG	59.791	104
[truncated: 8,879 more rows]
