# Supplementary material for: Comparative Analysis of Impatiens Leaf Transcriptomes Reveal Candidate Genes for Resistance to Downy Mildew Caused by Plasmopara obducens
Source: Int J Mol Sci. 2018 Jul 15;19(7):2057. doi: 10.3390/ijms19072057 (PMC6073305; doi:10.3390/ijms19072057)
Supplement: Supplementary file 1 [file ijms-19-02057-s001.zip › Supplymentary Table S5.xlsx]

## Sheet: Sheet1
Supplymentary Table S5. Single nucleotide polymorphisms (SNPs) in garden impatiens, Super Elfin XP Pink cultivar
GeneID	Coordinate	Reference	Consensus	Quality	BestHit	QualityOfBestHit	UniqReadsNumOfBestHit	AllReadsNumOfBestHit	SecondHit	QualityOfSecondhit	UniqReadsNumOfSecondHit	AllReadsNumOfSecondHit	TotalDepth	RankSum	EstimateCopyNumber	dbSNPTag	DistanceGromLastSNP
CL10000.Contig1_All	123	A	W	99	A	33	30	39	T	35	16	26	65	0.370398	1.29231	0	2580
CL10000.Contig2_All	123	A	W	51	T	34	11	21	A	36	3	12	33	0.277473	1.57576	0	3110
CL10000.Contig3_All	1025	C	T	20	T	37	8	8	C	0	0	0	8	1	1	0	5
CL10000.Contig3_All	1088	A	T	32	T	35	12	12	A	0	0	0	12	1	1	0	37
CL10001.Contig3_All	118	T	K	99	G	36	26	26	T	35	8	8	34	0.0411927	1	0	55
CL10001.Contig3_All	173	T	Y	99	T	36	43	43	C	36	40	40	83	0.216589	1	0	46
CL10001.Contig3_All	219	C	M	99	C	35	63	63	A	37	32	32	95	0.0805147	1	0	46
CL10001.Contig3_All	395	T	C	48	C	35	21	22	T	0	0	36	58	1	1.67241	0	10
CL10001.Contig4_All	73	T	Y	99	C	34	11	11	T	33	9	9	20	0.523794	1	0	97
CL10001.Contig4_All	170	T	G	76	G	36	35	35	T	0	0	0	35	1	1	0	97
CL10004.Contig1_All	106	C	S	99	C	34	183	183	G	35	26	26	209	0.376901	1	0	52
CL10004.Contig1_All	158	T	Y	99	T	34	174	174	C	35	81	81	255	0.0326089	1	0	52
CL10004.Contig1_All	292	T	Y	99	T	36	102	102	C	34	71	71	174	0.0167429	1	0	46
CL10004.Contig1_All	338	G	R	99	G	31	188	188	A	30	28	28	216	0.49806	1	0	31
CL10004.Contig1_All	369	A	R	99	A	33	218	218	G	35	37	37	260	0.3706	1	0	31
CL10004.Contig1_All	439	A	M	99	A	35	216	216	C	36	39	39	313	0.0232447	1	0	45
CL10004.Contig1_All	484	A	M	99	A	33	188	188	C	33	67	67	335	0.492304	1	0	45
CL10004.Contig1_All	614	G	S	99	G	36	174	174	C	35	39	39	213	0.124514	1	0	60
CL10004.Contig1_All	674	A	W	99	A	36	163	163	T	36	34	34	199	0.191324	1	0	33
CL10004.Contig1_All	707	G	R	99	G	37	174	174	A	35	29	29	203	0.248969	1	0	7
CL10004.Contig1_All	714	A	R	99	A	36	149	149	G	37	48	48	197	0.0900379	1	0	7
CL10004.Contig1_All	790	T	K	99	G	34	33	33	T	38	14	14	47	0.000811725	1	0	76
CL10007.Contig4_All	671	A	M	65	A	35	7	23	C	33	5	27	50	0.215909	1.76	0	1031
CL10007.Contig5_All	74	A	W	99	A	36	23	23	T	37	13	13	36	0.24718	1	0	184
CL10007.Contig5_All	258	A	R	99	A	31	56	56	G	31	30	30	87	0.358512	1	0	21
CL10007.Contig5_All	279	G	K	99	G	35	58	58	T	35	32	32	90	0.0873773	1	0	21
CL10007.Contig5_All	375	T	Y	99	T	36	53	53	C	34	33	34	87	0.088535	1.01149	0	18
CL10007.Contig5_All	393	T	Y	99	T	36	57	57	C	34	32	33	90	0.0856606	1.01111	0	18
CL10007.Contig5_All	422	G	R	99	G	35	56	56	A	35	33	33	89	0.294813	1	0	29
CL10007.Contig5_All	466	G	R	99	G	37	70	70	A	37	35	35	105	0.470197	1	0	44
CL10007.Contig5_All	590	C	S	50	C	35	99	99	G	36	7	7	106	0.309901	1	0	7
CL10007.Contig5_All	597	T	Y	99	T	36	73	73	C	36	44	44	117	0.314227	1	0	7
CL10007.Contig5_All	607	G	S	99	G	35	67	67	C	36	49	49	116	0.162625	1	0	10
CL10007.Contig5_All	629	G	R	99	G	35	72	72	A	36	54	54	126	0.270504	1	0	22
CL10007.Contig5_All	696	T	Y	99	T	34	79	79	C	33	56	56	135	0.380684	1	0	67
CL10007.Contig5_All	878	G	K	99	G	36	49	49	T	37	40	40	89	0.166242	1	0	70
CL10007.Contig5_All	948	T	Y	99	T	36	71	71	C	36	47	47	118	0.0527327	1	0	70
CL10007.Contig5_All	1209	A	R	99	A	36	64	86	G	36	37	49	135	0.337466	1.25185	0	7
CL10007.Contig5_All	1216	C	M	99	C	34	61	84	A	33	34	47	131	0.00747024	1.27481	0	7
CL10007.Contig5_All	1323	C	Y	98	T	39	6	44	C	33	5	55	99	0.502165	1.88889	0	107
CL10008.Contig1_All	173	T	K	99	T	33	106	106	G	35	56	56	162	0.28536	1	0	9
CL10008.Contig1_All	212	G	R	99	G	33	126	126	A	32	51	51	177	0.109499	1	0	15
CL10008.Contig1_All	227	C	Y	99	C	34	141	141	T	32	73	73	215	0.036576	1	0	15
CL10008.Contig1_All	478	A	M	99	A	35	79	79	C	36	39	39	118	0.281693	1	0	52
CL10008.Contig1_All	530	T	K	99	T	37	111	111	G	36	54	54	165	0.0745183	1	0	48
CL10008.Contig1_All	578	C	M	99	C	35	139	139	A	36	69	69	208	0.306692	1	0	48
CL10008.Contig1_All	645	A	R	99	A	36	168	168	G	36	81	81	249	0.434364	1	0	57
CL10008.Contig1_All	702	A	R	99	A	37	123	123	G	36	79	79	202	0.0296731	1	0	57
CL10008.Contig1_All	1464	A	W	99	A	36	122	122	T	37	61	61	183	0.259351	1	0	97
CL10008.Contig1_All	2027	T	W	99	T	37	148	148	A	38	107	109	304	0.0117035	1.00658	0	412
CL10008.Contig1_All	2439	A	R	99	A	37	166	166	G	37	89	89	271	0.236428	1	0	27
CL10008.Contig1_All	2466	A	W	99	A	35	154	156	T	34	101	101	290	0.422579	1.0069	0	27
CL10008.Contig1_All	2679	T	Y	99	T	37	161	161	C	37	94	94	535	0.29147	1	0	213
CL10008.Contig1_All	3007	C	M	99	C	37	175	175	A	35	47	47	223	1.38637e-06	1	0	48
CL10008.Contig1_All	3055	A	W	99	T	38	77	77	A	39	11	11	88	0.112904	1	0	31
CL10008.Contig1_All	3086	G	R	60	G	36	72	72	A	40	11	11	83	0.000365472	1	0	31
CL10009.Contig1_All	102	T	Y	61	T	31	7	7	C	34	5	5	12	0.133838	1	0	585
CL10009.Contig1_All	687	C	S	99	C	35	9	9	G	36	7	7	16	0.670149	1	0	585
CL1000.Contig7_All	128	T	A	60	A	35	23	27	T	0	0	18	45	1	1.48889	0	752
CL1000.Contig8_All	147	C	Y	99	C	35	40	40	T	34	13	13	53	0.580044	1	0	5
CL1000.Contig8_All	152	C	Y	99	C	34	35	35	T	34	14	14	49	0.65175	1	0	5
CL10011.Contig1_All	37	A	W	99	A	38	29	29	T	39	12	12	41	0.660204	1	0	36
CL10011.Contig1_All	142	G	R	99	A	37	37	37	G	35	36	36	73	0.112429	1	0	72
CL10011.Contig1_All	214	C	S	99	C	34	59	59	G	36	44	44	103	0.0216885	1	0	72
CL10011.Contig1_All	321	G	S	99	G	36	228	228	C	34	27	27	260	0.315563	1	0	27
CL10011.Contig1_All	348	A	R	99	A	32	124	124	G	33	110	110	234	0.12884	1	0	27
CL10011.Contig2_All	103	T	W	99	T	34	202	202	A	37	15	15	217	0.0512924	1	0	12
CL10011.Contig2_All	115	T	Y	99	C	35	101	101	T	32	103	103	207	0.00665633	1	0	12
CL10011.Contig2_All	130	C	Y	99	C	35	108	108	T	35	95	95	203	0.477564	1	0	15
CL10011.Contig2_All	186	G	K	72	G	35	107	140	T	37	8	14	154	0.0872855	1.25325	0	56
CL10011.Contig2_All	313	T	Y	99	T	37	9	71	C	33	9	58	129	0.519251	1.86047	0	127
CL10011.Contig3_All	203	T	G	34	G	36	13	13	T	0	0	0	13	1	1	0	5
CL10011.Contig3_All	233	A	G	35	G	37	13	13	A	0	0	0	13	1	1	0	19
CL10011.Contig3_All	252	G	A	34	A	37	13	13	G	0	0	0	13	1	1	0	19
CL10013.Contig3_All	3844	A	R	99	G	36	10	10	A	35	10	10	20	0.1575	1	0	5262
CL10018.Contig4_All	223	A	R	99	A	35	78	78	G	36	18	18	97	0.338077	1	0	113
CL10018.Contig4_All	336	A	R	99	A	36	58	58	G	36	34	34	92	0.265363	1	0	48
CL10018.Contig4_All	384	C	Y	99	C	35	44	44	T	36	20	20	64	0.471133	1	0	48
CL10018.Contig4_All	468	T	Y	99	T	36	43	43	C	34	24	27	70	0.123578	1.08571	0	42
CL10018.Contig4_All	510	T	Y	99	T	33	57	57	C	34	18	21	78	0.4654	1.07692	0	6
CL10018.Contig4_All	516	G	R	99	G	35	43	43	A	34	27	31	74	0.164209	1.10811	0	6
CL10018.Contig4_All	836	C	Y	99	C	36	59	59	T	37	37	37	96	0.384535	1	0	10
CL10018.Contig4_All	846	C	Y	97	C	36	77	77	T	37	11	11	88	0.105819	1	0	10
CL10018.Contig4_All	912	T	Y	99	T	36	56	56	C	37	28	28	84	0.0951919	1	0	12
CL10018.Contig4_All	924	G	R	99	G	37	49	50	A	36	24	25	75	0.457916	1.02667	0	12
CL10018.Contig4_All	948	C	Y	99	C	36	42	42	T	35	30	33	75	0.129073	1.04	0	24
CL10019.Contig1_All	143	G	K	99	G	34	22	22	T	37	18	18	40	0.511979	1	0	238
CL10019.Contig1_All	381	C	Y	99	C	35	181	184	T	38	37	42	227	0.00785428	1.07048	0	238
CL10019.Contig1_All	773	T	K	99	T	33	98	98	G	34	74	74	172	0.459355	1	0	46
CL10019.Contig1_All	819	G	R	99	G	34	102	103	A	32	81	81	184	0.0576558	1.01087	0	46
CL10019.Contig1_All	1035	C	Y	99	C	34	89	89	T	34	41	41	130	0.176985	1	0	21
CL10019.Contig1_All	1056	G	R	99	G	35	73	73	A	34	40	40	114	0.0907896	1	0	21
CL10020.Contig3_All	21	A	M	99	A	35	121	121	C	37	15	15	136	0.0310733	1	0	76
CL10020.Contig3_All	97	A	M	99	A	35	232	232	C	34	23	23	418	0.0750794	1.00478	0	76
CL10020.Contig3_All	210	A	R	99	A	36	152	154	G	35	103	118	387	0.010325	1.12403	0	113
CL10020.Contig3_All	419	T	W	99	T	36	230	230	A	35	25	25	619	0.0149512	1	0	46
CL10020.Contig3_All	465	C	Y	99	C	33	221	221	T	35	32	32	577	0.184204	1	0	42
CL10020.Contig3_All	507	C	Y	99	C	34	155	155	T	36	100	100	614	0.0809002	1	0	30
CL10020.Contig3_All	537	A	R	99	A	36	225	225	G	35	30	30	652	0.145619	1	0	30
CL10020.Contig3_All	718	C	Y	99	C	36	146	146	T	35	109	109	810	0.0180232	1	0	181
CL10020.Contig3_All	994	A	R	99	A	36	205	205	G	37	50	50	336	0.190302	1	0	9
CL10020.Contig3_All	1003	A	M	99	A	37	161	161	C	35	94	94	291	0.256333	1	0	9
CL10020.Contig3_All	1142	A	M	99	A	36	63	63	C	38	60	60	123	0.310889	1	0	139
CL10021.Contig2_All	406	T	W	99	T	39	17	17	A	36	7	7	24	0.54673	1	0	266
CL10022.Contig1_All	77	C	Y	99	C	34	226	226	T	34	29	29	299	0.275908	1	0	112
CL10022.Contig1_All	189	G	R	99	G	34	143	146	A	33	62	62	208	0.298294	1.01442	0	31
CL10022.Contig1_All	220	C	Y	99	C	36	125	126	T	33	27	27	153	0.000192343	1.00654	0	13
CL10022.Contig1_All	329	T	Y	99	T	35	89	89	C	34	62	62	151	0.0953109	1	0	22
CL10022.Contig1_All	351	T	W	99	T	36	83	83	A	35	59	59	142	0.0986152	1	0	22
CL10022.Contig1_All	455	G	R	99	A	32	104	104	G	36	49	49	154	0.00647709	1	0	23
CL10022.Contig1_All	485	G	R	99	G	35	108	108	A	36	62	62	170	0.438895	1	0	30
CL10022.Contig1_All	521	C	M	99	C	35	125	125	A	35	70	70	195	0.457343	1	0	36
CL10022.Contig1_All	839	A	R	99	A	36	66	66	G	37	49	49	115	0.44825	1	0	81
CL10022.Contig1_All	920	C	Y	99	C	34	43	44	T	35	38	38	82	0.0247822	1.0122	0	81
CL10022.Contig1_All	1043	G	R	99	G	36	133	140	A	36	26	26	166	0.427024	1.04217	0	123
CL10022.Contig1_All	1522	C	Y	99	C	35	57	57	T	34	41	41	98	0.0822712	1	0	56
CL10022.Contig1_All	1578	G	K	99	T	37	19	19	G	38	16	16	35	0.740226	1	0	56
CL10025.Contig3_All	989	A	R	99	A	35	28	77	G	37	9	25	102	0.624186	1.63725	0	31
CL10025.Contig3_All	1020	G	K	99	G	35	39	77	T	37	14	25	102	0.156058	1.48039	0	31
CL10025.Contig3_All	1739	A	W	99	A	35	33	33	T	37	19	19	52	0.298951	1	0	719
CL10026.Contig3_All	107	T	Y	36	T	29	22	22	C	36	5	5	28	0.511712	1	0	28
CL10026.Contig3_All	135	A	M	32	A	31	30	30	C	29	6	6	36	0.754124	1	0	28
CL10026.Contig3_All	170	T	K	29	T	31	34	34	G	34	5	5	39	0.349297	1	0	35
CL10027.Contig1_All	1596	C	A	21	A	37	8	10	C	0	0	5	15	1	1.46667	0	98
CL10033.Contig3_All	309	G	R	99	G	35	133	133	A	35	122	122	490	0.184293	1	0	83
CL10033.Contig3_All	392	G	S	99	C	33	131	131	G	33	124	124	838	0.222053	1	0	83
CL10033.Contig3_All	607	G	S	99	G	33	154	154	C	34	101	102	965	0.0984012	1.00207	0	17
CL10033.Contig3_All	624	C	Y	99	C	34	135	135	T	34	120	120	1031	0.237479	1.00097	0	17
CL10033.Contig3_All	684	T	K	99	T	35	130	130	G	35	125	125	972	0.351178	1	0	60
CL10033.Contig3_All	813	G	R	99	A	35	129	129	G	35	126	126	1051	0.101242	1	0	7
CL10033.Contig3_All	820	C	M	99	C	33	129	129	A	32	126	126	1130	0.0266452	1	0	7
CL10033.Contig3_All	1014	T	Y	99	C	34	132	132	T	34	123	123	913	0.488817	1	0	194
CL10033.Contig3_All	1210	C	Y	99	T	37	133	133	C	37	122	122	680	0.279951	1	0	170
CL10034.Contig1_All	130	T	Y	99	T	34	34	34	C	35	30	30	64	0.467832	1	0	109
CL10034.Contig1_All	239	C	Y	99	C	35	30	30	T	35	26	26	57	0.356897	1	0	109
CL10034.Contig1_All	404	C	Y	66	C	35	29	29	T	37	10	10	39	0.22795	1	0	21
CL10034.Contig1_All	425	A	R	46	A	38	21	21	G	38	7	7	28	0.458735	1	0	21
CL10034.Contig2_All	167	T	W	87	T	37	14	14	A	34	7	7	21	0.127262	1	0	514
CL10036.Contig1_All	669	C	S	74	C	36	11	11	G	38	5	5	16	0.159799	1	0	56
CL10036.Contig1_All	725	C	Y	99	T	36	8	8	C	37	6	6	14	0.586247	1	0	56
CL10036.Contig1_All	782	T	Y	80	T	39	7	7	C	40	5	5	12	0.659722	1	0	57
CL10037.Contig4_All	873	T	Y	99	C	36	18	18	T	30	19	20	38	0.51058	1.02632	0	48
CL10037.Contig4_All	921	G	R	99	G	36	30	31	A	33	30	30	61	0.24265	1.01639	0	48
CL10037.Contig4_All	1068	A	R	99	A	35	41	45	G	37	37	43	88	0.0335354	1.11364	0	22
CL10037.Contig4_All	1090	G	R	99	G	36	39	43	A	36	34	37	81	0.249972	1.09877	0	20
CL10037.Contig4_All	1110	G	R	99	G	36	44	44	A	37	27	29	73	0.413277	1.0274	0	8
CL10037.Contig4_All	1118	C	Y	99	C	36	44	44	T	35	25	25	69	0.0623303	1	0	8
CL10037.Contig4_All	1137	C	Y	99	C	35	43	43	T	37	18	18	61	0.561904	1	0	19
CL10037.Contig4_All	1159	T	K	99	T	37	43	43	G	36	17	17	60	0.152252	1	0	22
CL10037.Contig4_All	1206	A	R	99	A	36	48	48	G	38	24	24	72	0.0631299	1	0	47
CL10037.Contig4_All	1413	T	W	99	T	36	75	75	A	36	61	66	141	0.459051	1.03546	0	207
CL10037.Contig4_All	1684	G	S	99	G	37	60	60	C	36	25	25	85	0.355197	1	0	271
CL10037.Contig5_All	633	A	W	29	A	36	47	47	T	32	7	7	54	0.449894	1	0	27
CL10037.Contig5_All	660	A	R	99	A	36	48	48	G	34	20	20	68	0.0271324	1	0	27
CL10037.Contig5_All	741	T	W	99	T	33	43	43	A	31	26	26	70	0.118491	1	0	36
CL10037.Contig5_All	777	G	R	99	G	36	41	41	A	34	35	35	76	0.0272576	1	0	36
CL10037.Contig5_All	813	A	R	99	A	36	41	41	G	36	24	24	65	0.27037	1	0	15
CL10037.Contig5_All	828	G	R	33	G	37	60	60	A	38	8	8	69	0.0383448	1	0	15
CL10037.Contig5_All	858	A	W	99	A	36	36	36	T	36	34	34	70	0.106457	1	0	30
CL10037.Contig5_All	942	T	Y	99	T	36	82	82	C	37	15	16	98	0.312456	1.02041	0	23
CL10037.Contig5_All	965	A	M	99	A	37	79	80	C	38	58	58	138	0.0752741	1.01449	0	6
CL10037.Contig5_All	971	T	Y	97	T	36	121	121	C	36	10	11	132	0.370935	1.01515	0	6
CL10037.Contig5_All	1003	G	R	99	G	37	78	78	A	36	74	74	152	0.343916	1	0	14
CL10037.Contig5_All	1063	G	R	99	G	36	71	71	A	36	60	60	132	0.396154	1	0	24
CL10037.Contig5_All	1087	A	W	39	A	35	153	153	T	34	7	7	161	0.2644	1	0	11
CL10037.Contig5_All	1098	C	Y	99	C	36	133	133	T	37	18	18	151	0.312733	1	0	11
CL10037.Contig5_All	1215	A	M	99	A	36	84	84	C	34	11	11	95	0.405771	1	0	36
CL10037.Contig5_All	1362	T	Y	99	T	35	128	130	C	34	22	22	152	0.0979097	1.01316	0	26
CL10037.Contig5_All	1388	G	K	99	G	35	133	133	T	35	19	19	152	0.432537	1	0	26
CL10037.Contig5_All	1443	G	R	99	G	36	54	54	A	34	38	38	94	0.029561	1	0	55
CL10037.Contig5_All	1509	A	W	99	A	34	44	44	T	35	33	33	77	0.145695	1	0	66
CL10038.Contig1_All	55	C	Y	87	C	39	8	8	T	38	6	6	14	0.64319	1	0	59
CL10038.Contig1_All	427	C	Y	99	C	35	41	41	T	37	16	16	57	0.0797502	1	0	310
CL10039.Contig3_All	236	G	K	99	G	38	26	26	T	38	11	11	37	0.090581	1	0	2916
CL10040.Contig4_All	339	T	Y	99	T	31	149	149	C	31	106	106	2062	0.234404	1	0	295
CL10040.Contig4_All	634	T	Y	99	C	32	154	154	T	33	99	99	1116	0.0193427	1	0	108
CL10040.Contig4_All	742	C	M	99	C	38	172	172	A	38	49	49	222	0.308923	1	0	17
CL10040.Contig4_All	759	T	K	99	T	37	160	160	G	35	42	42	202	0.000385079	1	0	6
CL10040.Contig4_All	765	T	Y	99	T	36	129	129	C	38	17	17	146	0.00152774	1	0	6
CL10042.Contig3_All	167	T	Y	99	T	34	112	112	C	35	55	55	167	0.0688147	1	0	658
CL10042.Contig3_All	876	C	M	99	C	37	184	185	A	37	71	131	321	0.436789	1.38006	0	48
CL10042.Contig3_All	1380	A	W	99	A	38	102	102	T	38	98	98	200	0.261387	1	0	402
CL10043.Contig1_All	145	A	W	48	T	37	3	92	A	38	2	85	177	0.6	1.97175	0	124
CL10043.Contig1_All	269	T	Y	99	C	38	13	49	T	38	10	68	117	0.640733	1.80342	0	25
CL10043.Contig1_All	294	T	K	99	G	36	24	54	T	33	14	56	110	0.117636	1.65455	0	22
CL10043.Contig1_All	316	T	Y	99	C	35	21	37	T	34	17	46	83	0.577015	1.54217	0	22
CL10043.Contig1_All	363	G	K	99	T	35	46	51	G	35	25	32	83	0.374855	1.14458	0	47
CL10043.Contig1_All	496	A	R	99	G	38	12	24	A	37	6	28	52	0.481793	1.65385	0	30
CL10043.Contig2_All	269	T	Y	73	T	36	6	64	C	34	5	41	105	0.331169	1.89524	0	25
CL10043.Contig2_All	294	T	K	99	T	35	9	51	G	32	7	37	88	0.709266	1.81818	0	22
CL10043.Contig2_All	316	T	Y	71	T	35	13	42	C	37	6	22	64	0.350619	1.70312	0	22
CL10043.Contig2_All	489	G	K	61	G	38	13	13	T	37	5	5	18	0.144374	1	0	37
CL10043.Contig2_All	565	T	Y	70	T	38	8	8	C	36	5	5	14	0.516317	1	0	34
CL10047.Contig2_All	1130	A	R	37	A	33	85	101	G	30	9	9	110	0.0142295	1.14545	0	125
CL10047.Contig2_All	1255	C	M	99	C	34	181	181	A	31	20	20	201	0.0224688	1	0	125
CL10047.Contig2_All	1513	A	R	99	A	36	157	157	G	36	25	25	182	0.145817	1	0	258
CL10048.Contig1_All	521	C	M	99	C	33	26	26	A	31	13	13	39	0.706381	1	0	27
CL10048.Contig1_All	1087	A	R	65	A	33	28	28	G	36	7	7	35	0.553414	1	0	9
CL10048.Contig1_All	1096	G	R	84	G	34	29	29	A	32	9	9	38	0.0809567	1	0	9
CL10048.Contig1_All	1192	G	S	99	G	35	16	16	C	33	16	16	32	0.433604	1	0	57
CL10048.Contig1_All	1249	T	Y	99	T	36	19	19	C	35	9	9	28	0.367725	1	0	20
CL10048.Contig1_All	1269	G	R	99	G	33	21	21	A	36	10	10	31	0.108283	1	0	20
CL10048.Contig1_All	1392	G	S	99	G	35	10	10	C	37	8	8	18	0.316719	1	0	123
CL10049.Contig4_All	610	C	M	35	C	35	22	36	A	33	5	7	43	0.128589	1.37209	0	6
CL10049.Contig4_All	616	A	R	66	A	36	24	35	G	36	7	9	44	0.347252	1.29545	0	6
CL10049.Contig4_All	650	T	K	99	T	38	22	24	G	36	14	14	38	0.678153	1.05263	0	34
CL10049.Contig4_All	715	A	R	99	A	37	14	33	G	36	8	13	46	0.642473	1.52174	0	65
CL1004.Contig1_All	343	A	C	48	C	37	18	18	A	0	0	0	18	1	1	0	17
CL1004.Contig1_All	360	A	C	62	C	37	25	25	A	0	0	0	25	1	1	0	17
CL1004.Contig1_All	396	T	K	94	T	34	24	24	G	35	8	8	32	0.267742	1	0	36
CL1004.Contig1_All	468	A	G	29	G	33	11	11	A	0	0	0	11	1	1	0	24
CL1004.Contig1_All	552	A	G	26	G	37	10	10	A	0	0	0	10	1	1	0	48
CL1004.Contig1_All	618	T	A	32	A	38	12	12	T	0	0	0	12	1	1	0	6
CL1004.Contig1_All	624	T	C	29	C	37	11	11	T	0	0	0	11	1	1	0	6
CL1004.Contig1_All	744	A	T	56	T	36	21	21	A	0	0	0	21	1	1	0	25
CL1004.Contig1_All	769	C	T	46	T	34	18	18	C	0	0	0	18	1	1	0	25
CL1004.Contig1_All	852	G	A	41	A	37	15	15	G	0	0	0	15	1	1	0	31
CL1004.Contig1_All	948	G	A	23	A	36	9	9	G	0	0	0	9	1	1	0	16
CL1004.Contig1_All	1002	T	A	23	A	39	9	9	T	0	0	0	9	1	1	0	18
CL1004.Contig1_All	1020	A	G	23	G	35	9	9	A	0	0	0	9	1	1	0	18
CL10050.Contig1_All	147	C	S	99	G	36	42	42	C	36	28	28	75	0.405256	1	0	34
CL10050.Contig1_All	368	G	R	30	G	38	66	66	A	37	7	7	73	0.481321	1	0	76
CL10050.Contig1_All	444	T	K	99	G	36	45	45	T	37	41	41	86	0.0312108	1	0	76
CL10050.Contig1_All	594	A	R	99	G	36	15	26	A	38	13	32	58	0.0923031	1.51724	0	150
CL10052.Contig3_All	1219	A	W	99	A	36	44	46	T	37	35	38	84	0.450909	1.05952	0	45
CL10052.Contig3_All	1273	C	M	99	A	36	32	33	C	36	31	32	65	0.491833	1.03077	0	9
CL10052.Contig3_All	1405	G	R	99	G	36	37	39	A	37	18	20	59	0.730543	1.0678	0	132
CL10052.Contig3_All	1588	G	K	74	G	34	88	89	T	32	8	8	97	0.230951	1.01031	0	183
CL10054.Contig1_All	92	T	K	99	T	36	35	35	G	36	11	11	46	0.69017	1	0	153
CL10054.Contig1_All	245	G	R	99	G	33	31	31	A	33	20	20	51	0.618224	1	0	32
CL10054.Contig1_All	277	C	Y	99	C	35	25	25	T	35	20	20	45	0.738732	1	0	32
CL10054.Contig1_All	1690	A	R	99	A	35	45	45	G	36	24	24	69	0.425053	1	0	604
CL10054.Contig1_All	2294	T	W	99	T	36	99	99	A	36	59	59	158	0.262896	1	0	153
CL10054.Contig1_All	2570	G	K	99	G	34	41	41	T	32	19	19	60	0.512992	1	0	23
CL10057.Contig6_All	827	T	C	48	C	35	19	19	T	0	0	0	19	1	1	0	9
CL10057.Contig6_All	836	G	A	56	A	38	21	21	G	0	0	0	21	1	1	0	9
CL10057.Contig6_All	878	G	T	81	T	37	30	30	G	0	0	0	30	1	1	0	42
CL1005.Contig16_All	2283	C	M	52	C	37	41	41	A	39	6	6	47	0.178059	1	0	24
CL1005.Contig16_All	2307	G	K	30	G	37	38	38	T	37	5	5	43	0.654818	1	0	24
CL10060.Contig2_All	634	T	Y	92	T	35	37	68	C	35	10	32	100	0.645444	1.53	0	9
CL10060.Contig2_All	643	C	Y	76	C	33	45	73	T	31	10	28	101	0.306638	1.45545	0	9
CL10061.Contig1_All	735	C	Y	99	C	35	110	110	T	37	13	13	123	0.104079	1	0	33
CL10061.Contig1_All	768	G	R	26	G	36	115	115	A	38	7	7	122	0.136676	1	0	33
CL10061.Contig1_All	2483	C	Y	25	C	35	47	47	T	34	8	10	57	0.0657067	1.03509	0	949
CL10061.Contig2_All	468	C	A	29	A	37	10	10	G	37	1	1	11	1	1	0	24
CL10061.Contig2_All	492	A	G	65	G	36	25	25	A	0	0	0	25	1	1	0	12
CL10061.Contig2_All	504	C	T	70	T	39	25	25	C	0	0	0	25	1	1	0	12
CL10061.Contig2_All	528	A	G	72	G	35	28	28	A	0	0	0	28	1	1	0	24
CL10061.Contig2_All	552	C	A	73	A	34	27	27	C	0	0	0	27	1	1	0	24
CL10061.Contig2_All	594	G	T	33	T	38	13	13	G	0	0	0	13	1	1	0	12
CL10061.Contig2_All	606	A	G	33	G	38	13	13	A	0	0	0	13	1	1	0	12
CL10061.Contig2_All	903	A	T	54	T	32	21	21	A	0	0	0	21	1	1	0	15
CL10061.Contig2_All	918	C	T	71	T	35	28	28	C	0	0	0	28	1	1	0	15
CL10061.Contig2_All	1026	C	T	20	T	35	8	8	C	0	0	0	8	1	1	0	24
CL10061.Contig2_All	1209	G	A	20	A	32	8	8	G	0	0	0	8	1	1	0	30
CL10061.Contig2_All	1245	A	G	26	G	34	10	10	A	0	0	0	10	1	1	0	17
CL10061.Contig2_All	1311	A	T	37	T	34	15	16	A	0	0	0	16	1	1.0625	0	27
CL10061.Contig2_All	1605	A	G	26	G	37	10	10	A	0	0	0	10	1	1	0	22
CL10061.Contig2_All	1644	A	G	47	G	37	17	17	A	0	0	0	17	1	1	0	39
CL10061.Contig2_All	1686	G	T	41	T	35	15	15	G	0	0	0	15	1	1	0	27
CL10061.Contig2_All	1713	C	A	35	A	34	13	13	C	0	0	0	13	1	1	0	12
CL10061.Contig2_All	1725	T	A	26	A	38	10	10	T	0	0	0	10	1	1	0	12
CL10061.Contig2_All	1749	C	T	40	T	37	15	15	C	0	0	0	15	1	1	0	24
CL10061.Contig2_All	1833	A	G	46	G	37	17	17	A	0	0	0	17	1	1	0	27
CL10061.Contig2_All	1872	C	T	53	T	36	19	19	C	0	0	0	19	1	1	0	10
CL10061.Contig2_All	1974	C	T	46	T	34	17	17	C	0	0	0	17	1	1	0	66
CL10061.Contig2_All	2451	G	A	29	A	38	11	13	G	0	0	0	13	1	1.15385	0	27
CL10061.Contig2_All	2478	C	G	36	G	38	13	13	C	0	0	0	13	1	1	0	27
CL10061.Contig2_All	2631	T	A	20	A	37	8	8	T	0	0	0	8	1	1	0	20
CL10061.Contig2_All	2651	G	A	20	A	38	8	8	G	0	0	0	8	1	1	0	20
CL10062.Contig3_All	466	A	R	70	A	37	10	47	G	39	5	13	60	0.714785	1.75	0	1424
CL10064.Contig1_All	898	G	A	26	A	37	10	10	G	0	0	0	10	1	1	0	30
CL10064.Contig1_All	934	T	C	31	C	36	12	12	T	0	0	0	12	1	1	0	16
CL10068.Contig1_All	76	A	R	99	A	37	20	20	G	37	15	15	35	0.402562	1	0	385
CL10068.Contig1_All	461	A	R	99	A	38	32	32	G	34	21	21	53	0.514846	1	0	216
CL10068.Contig1_All	677	C	M	99	C	37	46	46	A	38	27	27	73	0.429711	1	0	96
CL10068.Contig1_All	773	T	Y	99	T	38	49	49	C	36	30	30	79	0.0453224	1	0	96
CL10068.Contig1_All	929	T	K	99	T	36	81	81	G	35	56	56	138	0.337924	1	0	24
CL10068.Contig1_All	953	A	W	99	A	36	74	74	T	35	55	55	129	0.215996	1	0	24
CL10068.Contig1_All	1077	A	M	99	A	37	30	30	C	36	19	19	49	0.605322	1	0	72
CL10068.Contig1_All	1149	C	S	99	C	36	17	17	G	35	11	11	28	0.686529	1	0	43
CL10068.Contig1_All	1192	A	M	99	A	37	21	21	C	35	13	13	34	0.130409	1	0	41
CL10069.Contig1_All	328	T	Y	99	T	35	15	15	C	36	12	12	27	0.745217	1	0	85
CL10069.Contig1_All	413	A	T	44	T	37	16	16	A	0	0	0	16	1	1	0	85
CL10069.Contig1_All	558	G	K	99	G	30	20	20	T	33	13	13	33	0.286525	1	0	23
CL10069.Contig1_All	649	C	M	99	C	35	31	31	A	36	16	20	51	0.332429	1.07843	0	68
CL10069.Contig1_All	984	T	Y	41	T	33	58	58	C	35	7	7	65	0.242481	1	0	8
CL10069.Contig1_All	1071	C	S	99	C	34	32	32	G	33	23	23	55	0.436155	1	0	79
CL10069.Contig1_All	1150	G	S	99	G	32	63	63	C	33	10	10	73	0.43943	1	0	62
CL10069.Contig1_All	1212	A	W	99	A	36	25	25	T	36	16	16	41	0.690316	1	0	21
CL10069.Contig1_All	1233	A	M	99	A	35	15	15	C	36	10	10	25	0.0153912	1	0	21
CL10070.Contig3_All	615	C	Y	69	C	37	6	6	T	37	5	5	11	0.732684	1	0	537
CL10070.Contig5_All	366	C	Y	70	C	34	13	13	T	35	6	6	19	0.691342	1	0	832
CL10070.Contig6_All	268	A	W	99	A	35	11	11	T	32	9	9	20	0.557466	1	0	84
CL10070.Contig6_All	352	C	Y	56	C	37	13	13	T	34	6	6	19	0.122033	1	0	8
CL10070.Contig6_All	360	G	R	99	G	34	14	14	A	35	9	9	23	0.390657	1	0	8
CL10070.Contig6_All	604	G	R	99	G	38	10	10	A	33	7	7	17	0.508253	1	0	177
CL10070.Contig6_All	781	C	M	99	C	36	11	11	A	38	9	9	20	0.602974	1	0	72
CL10070.Contig6_All	853	A	R	88	A	38	10	10	G	38	6	6	16	0.317682	1	0	57
CL10070.Contig6_All	910	G	K	99	G	37	11	11	T	36	6	6	17	0.615587	1	0	20
CL10070.Contig6_All	930	G	R	54	G	37	9	9	A	34	5	5	14	0.0414585	1	0	20
CL10071.Contig1_All	340	A	R	99	G	35	131	131	A	34	124	124	603	0.180827	1	0	12
CL10071.Contig1_All	407	T	W	99	A	32	225	225	T	30	30	30	1210	0.00342817	1	0	23
CL10071.Contig1_All	446	C	Y	99	C	33	209	209	T	34	46	46	1427	0.041418	1	0	39
CL10071.Contig1_All	693	A	M	99	A	33	225	225	C	33	29	29	2980	0.0415024	1	0	5
CL10071.Contig1_All	721	C	Y	99	C	33	225	225	T	31	29	29	2829	0.0033946	1	0	28
CL10071.Contig1_All	855	G	S	99	G	32	237	237	C	32	18	18	3008	0.0881162	1	0	54
CL10071.Contig1_All	909	C	Y	99	C	33	234	234	T	30	17	17	2156	0.366629	1	0	54
CL10071.Contig1_All	1257	A	R	99	A	34	219	219	G	35	36	36	1886	0.0462392	1	0	18
CL10071.Contig1_All	1281	A	M	99	A	35	228	228	C	34	26	26	1438	0.0252704	1	0	5
CL10071.Contig1_All	1293	G	S	99	G	33	230	230	C	32	23	23	1570	0.0991296	1	0	12
CL10071.Contig1_All	1314	C	Y	99	C	33	238	238	T	34	17	17	1301	0.321714	1	0	21
CL10071.Contig1_All	1438	G	K	99	G	34	233	233	T	36	21	21	606	0.0423286	1	0	124
CL10071.Contig1_All	1690	T	W	52	T	37	71	71	A	37	9	9	80	0.436489	1	0	27
CL10071.Contig1_All	1807	C	S	99	C	36	35	35	G	36	9	9	45	0.333904	1	0	117
CL10075.Contig1_All	571	T	W	81	T	38	74	301	A	37	9	62	363	0.430245	1.77135	0	228
CL10075.Contig1_All	799	T	K	99	T	38	80	297	G	38	22	58	355	0.443389	1.71268	0	12
CL10075.Contig1_All	811	A	R	99	A	36	79	289	G	37	20	51	340	0.311221	1.70882	0	12
CL10077.Contig1_All	286	G	R	99	G	34	240	251	A	35	15	15	1317	0.421341	1.00911	0	6
CL10077.Contig1_All	292	T	W	99	T	34	231	238	A	33	24	24	1354	0.00235418	1.00591	0	6
CL10077.Contig1_All	325	A	W	99	A	31	234	234	T	33	20	20	1851	0.156256	1.00054	0	28
CL10077.Contig1_All	353	T	Y	99	T	31	150	150	C	33	105	105	1601	0.00136121	1	0	21
CL10077.Contig1_All	374	C	Y	99	C	32	155	155	T	34	100	100	1436	0.00759802	1	0	21
CL10077.Contig1_All	497	T	Y	99	T	38	233	233	C	39	22	22	458	0.249084	1	0	6
CL10077.Contig1_All	503	C	M	99	C	37	155	155	A	37	100	100	457	0.00283069	1	0	6
CL10077.Contig1_All	556	C	M	98	C	38	126	126	A	39	10	10	136	0.374105	1	0	11
CL1007.Contig1_All	40	T	Y	99	T	29	11	11	C	37	8	8	19	0.537939	1	0	102
CL1007.Contig1_All	142	T	Y	99	T	29	21	21	C	33	13	13	34	0.605088	1	0	102
CL1007.Contig1_All	270	G	R	51	G	35	7	7	A	36	4	5	12	0.662121	1.08333	0	124
CL1007.Contig1_All	394	T	W	31	T	34	5	19	A	36	3	13	32	0.75	1.75	0	71
CL10081.Contig1_All	196	C	M	99	A	38	6	6	C	29	6	6	12	0.12013	1	0	54
CL10083.Contig2_All	162	T	Y	99	T	34	163	163	C	35	23	23	186	0.217125	1	0	8
CL10083.Contig2_All	170	C	Y	99	C	33	98	98	T	33	86	86	184	0.385944	1	0	8
CL10083.Contig2_All	267	A	W	99	A	34	172	172	T	34	30	30	202	0.422846	1	0	11
CL10083.Contig2_All	278	T	Y	99	T	34	124	125	C	34	82	82	207	0.455323	1.00966	0	11
CL10083.Contig2_All	351	T	Y	99	T	36	157	158	C	35	29	29	187	0.415277	1.0107	0	55
CL10083.Contig2_All	406	G	K	99	G	35	92	92	T	35	86	86	178	0.116346	1	0	42
CL10083.Contig2_All	448	C	Y	79	C	38	151	151	T	36	11	11	162	0.1141	1	0	10
CL10083.Contig2_All	458	G	R	50	G	38	137	137	A	33	11	11	148	0.00514473	1	0	6
CL10083.Contig2_All	464	A	R	99	A	36	74	74	G	37	69	69	144	0.00497669	1	0	6
CL10083.Contig2_All	482	G	S	99	G	37	80	80	C	37	79	79	159	0.377611	1	0	18
CL10083.Contig2_All	596	T	K	99	T	37	36	36	G	37	22	22	58	0.617261	1	0	43
CL10083.Contig2_All	639	T	K	99	G	36	19	19	T	37	18	18	37	0.494014	1	0	43
CL10083.Contig2_All	704	C	Y	99	C	29	19	19	T	37	8	8	27	0.554259	1	0	65
CL10085.Contig1_All	106	T	Y	99	T	37	42	42	C	37	19	19	61	0.748461	1	0	32
CL10085.Contig1_All	138	G	R	99	G	37	53	53	A	36	25	25	78	0.0921433	1	0	32
CL10085.Contig1_All	182	C	S	99	C	35	48	49	G	36	23	23	72	0.434129	1.02778	0	44
CL10085.Contig1_All	381	A	R	99	A	36	94	94	G	36	58	58	153	0.243812	1	0	102
CL10085.Contig1_All	483	T	W	99	T	34	113	113	A	33	78	83	196	0.11644	1.05102	0	6
CL10085.Contig1_All	489	A	R	99	A	33	113	113	G	34	79	84	198	0.199559	1.05051	0	6
CL10085.Contig1_All	534	C	M	99	C	33	108	108	A	33	75	75	183	0.392111	1	0	45
CL10085.Contig1_All	943	T	K	99	T	35	13	13	G	36	12	12	25	0.643573	1	0	409
CL10089.Contig4_All	212	C	T	26	T	36	10	10	C	0	0	0	10	1	1	0	20
CL10089.Contig4_All	232	T	C	35	C	37	13	13	T	0	0	0	13	1	1	0	20
CL10089.Contig4_All	296	T	G	38	G	37	14	14	T	0	0	0	14	1	1	0	19
CL10089.Contig4_All	315	G	A	26	A	38	10	10	G	0	0	0	10	1	1	0	19
CL10089.Contig4_All	662	C	T	23	T	38	9	9	C	0	0	0	9	1	1	0	15
CL10089.Contig4_All	695	G	R	48	G	38	15	15	A	38	5	5	20	0.733198	1	0	12
CL10089.Contig4_All	707	C	A	65	A	37	24	24	C	0	0	0	24	1	1	0	12
CL10089.Contig4_All	731	T	K	99	G	36	22	22	T	37	9	9	31	0.679109	1	0	24
CL10089.Contig4_All	770	C	Y	99	T	35	29	29	C	35	9	9	38	0.696824	1	0	36
CL10089.Contig4_All	806	T	C	94	C	36	41	41	T	0	0	0	41	1	1	0	6
CL10089.Contig4_All	875	G	T	70	T	37	46	46	G	37	1	1	47	1	1	0	63
CL10089.Contig4_All	1098	A	G	26	G	36	10	10	A	0	0	0	10	1	1	0	50
CL10089.Contig4_All	1250	C	T	34	T	36	13	13	C	0	0	0	13	1	1	0	10
CL10091.Contig1_All	1297	C	M	99	C	37	23	79	A	36	17	48	127	0.723113	1.68504	0	2466
CL10092.Contig1_All	46	C	M	37	A	37	6	8	C	40	2	9	17	0.142857	1.52941	0	1295
CL10096.Contig2_All	235	T	K	99	T	36	20	20	G	38	9	9	29	0.0473411	1	0	518
CL10096.Contig2_All	753	T	Y	37	T	36	14	14	C	31	6	6	20	0.00232198	1	0	18
CL10096.Contig2_All	771	G	K	92	G	33	19	19	T	37	7	7	26	0.0414305	1	0	18
CL10097.Contig1_All	831	T	A	29	A	36	11	14	T	0	0	7	21	1	1.47619	0	5
CL10097.Contig1_All	836	T	G	29	G	36	11	13	T	0	0	7	20	1	1.45	0	5
CL10097.Contig1_All	851	C	T	29	T	37	11	12	C	0	0	6	18	1	1.38889	0	15
CL10099.Contig6_All	64	A	R	99	G	36	9	9	A	35	8	8	17	0.481283	1	0	9
CL10099.Contig6_All	91	C	Y	99	C	37	21	21	T	36	12	12	33	0.0376028	1	0	27
CL10099.Contig6_All	224	G	R	99	G	31	34	34	A	33	29	29	63	0.51306	1	0	133
CL10099.Contig6_All	389	C	Y	99	C	35	36	37	T	35	27	27	64	0.658539	1.04688	0	165
CL1009.Contig1_All	292	T	C	23	C	36	9	9	T	0	0	0	9	1	1	0	9
CL100.Contig7_All	37	T	Y	99	C	38	8	8	T	39	6	6	14	0.425907	1	0	285
CL100.Contig7_All	322	C	Y	99	T	37	27	30	C	36	25	32	62	0.643306	1.96774	0	285
CL100.Contig7_All	880	A	W	99	A	36	28	28	T	36	25	25	53	0.265073	1	0	16
CL100.Contig7_All	896	T	K	99	T	37	29	29	G	37	20	20	49	0.692538	1	0	16
CL100.Contig7_All	914	A	W	99	A	36	32	32	T	37	18	18	50	0.496009	1	0	18
CL100.Contig7_All	946	A	M	99	A	36	38	38	C	36	22	22	60	0.366031	1	0	32
CL100.Contig7_All	1072	G	K	99	G	38	38	38	T	36	31	31	69	0.136153	1	0	126
CL100.Contig7_All	1286	C	S	99	C	35	27	27	G	36	12	12	40	0.446316	1	0	214
CL10101.Contig4_All	293	C	S	72	C	35	33	33	G	37	7	7	40	0.55452	1	0	75
CL10101.Contig4_All	580	A	W	82	A	37	62	62	T	38	9	9	71	0.25015	1	0	118
CL10101.Contig4_All	698	C	Y	53	C	37	55	55	T	37	8	8	63	0.735877	1	0	118
CL10101.Contig4_All	1081	A	R	99	A	34	73	73	G	33	14	14	87	0.168844	1	0	383
CL10101.Contig4_All	1864	C	Y	71	C	37	74	74	T	37	10	10	84	0.458746	1	0	531
CL10101.Contig4_All	2395	C	S	99	C	36	69	69	G	36	13	13	82	0.489871	1	0	60
CL10101.Contig4_All	2455	T	Y	99	T	35	80	80	C	32	15	15	95	0.00675751	1	0	33
CL10104.Contig4_All	608	A	W	30	A	36	26	46	T	36	5	7	53	0.664439	1.81132	0	82
CL10104.Contig5_All	621	A	W	99	A	34	15	35	T	33	8	10	45	0.48741	1.95556	0	1436
CL10105.Contig2_All	522	T	A	40	A	37	37	54	T	31	1	1	55	1	1.30909	0	81
CL10105.Contig2_All	603	A	G	37	G	30	18	26	A	0	0	0	26	1	1.30769	0	18
CL10108.Contig2_All	142	T	W	99	T	37	11	11	A	35	7	7	18	0.73245	1	0	57
CL10108.Contig2_All	318	G	R	99	G	34	47	47	A	33	43	43	90	0.328423	1	0	75
CL10108.Contig2_All	393	A	R	99	A	36	45	45	G	36	33	33	78	0.489914	1	0	14
CL10108.Contig2_All	407	G	K	99	G	35	43	43	T	35	28	28	71	0.284126	1	0	14
CL10108.Contig2_All	501	T	K	99	T	36	38	38	G	34	27	27	65	0.0596747	1	0	94
CL1010.Contig3_All	535	T	W	99	T	32	172	172	A	32	80	80	779	0.00858699	1	0	9
CL1010.Contig3_All	736	C	Y	99	T	34	133	135	C	34	122	122	2986	0.465462	1.02612	0	192
CL10110.Contig12_All	658	T	K	99	T	38	24	24	G	37	23	23	47	0.115796	1	0	336
CL10110.Contig12_All	1135	T	G	53	G	38	21	21	T	0	0	0	21	1	1	0	55
CL10110.Contig12_All	1204	G	A	99	A	37	51	51	G	0	0	0	51	1	1	0	21
CL10110.Contig12_All	1225	T	G	99	G	36	53	53	T	0	0	0	53	1	1	0	21
CL10110.Contig12_All	1257	G	A	99	A	36	45	45	G	0	0	0	45	1	1	0	12
CL10110.Contig7_All	391	C	A	85	A	36	41	70	C	0	0	0	70	1	1.41429	0	51
CL10110.Contig7_All	496	G	A	99	A	35	140	140	G	0	0	0	140	1	1	0	9
CL10110.Contig7_All	523	A	G	99	G	36	96	96	A	0	0	0	96	1	1	0	15
CL10110.Contig7_All	540	G	C	99	C	36	126	126	G	0	0	0	126	1	1	0	17
CL10110.Contig7_All	595	C	T	99	T	38	69	69	C	0	0	0	69	1	1	0	13
CL10110.Contig7_All	697	A	C	51	C	37	21	26	A	0	0	0	26	1	1.38462	0	87
CL10114.Contig1_All	162	A	M	99	A	37	46	46	C	39	13	13	59	0.006319	1	0	118
CL10114.Contig1_All	280	A	M	99	A	35	106	106	C	34	29	29	135	0.146224	1	0	118
CL10114.Contig1_All	547	C	Y	99	C	37	95	95	T	35	17	17	112	0.0138474	1	0	201
CL10114.Contig1_All	748	A	R	49	A	32	75	75	G	34	9	9	84	0.0496075	1	0	36
CL10114.Contig1_All	784	G	R	99	G	36	84	84	A	37	18	18	102	0.0356249	1	0	36
CL10114.Contig1_All	859	A	W	24	A	37	91	91	T	38	6	6	97	0.32662	1	0	75
CL10114.Contig1_All	982	C	Y	99	C	36	50	50	T	34	18	18	68	0.483368	1	0	123
CL10114.Contig1_All	1518	G	R	26	G	36	43	43	A	39	7	7	50	0.670343	1	0	38
CL10115.Contig1_All	185	A	R	99	A	36	143	143	G	34	112	112	299	0.000839506	1.01003	0	45
CL10115.Contig1_All	230	T	Y	99	C	37	131	143	T	35	124	127	326	0.00422081	1.08282	0	45
CL10115.Contig1_All	321	T	K	99	T	28	136	139	G	27	117	137	288	0.37071	1.07986	0	91
CL10116.Contig1_All	96	A	M	99	A	36	36	36	C	32	14	14	50	0.154289	1	0	13
CL10116.Contig1_All	251	C	Y	99	C	34	70	70	T	33	47	47	117	0.305477	1	0	155
CL10116.Contig1_All	535	C	M	99	A	35	31	31	C	36	29	29	60	0.412844	1	0	141
CL10116.Contig1_All	676	C	Y	99	C	33	51	51	T	34	32	32	84	0.407531	1	0	6
CL10116.Contig1_All	682	C	M	99	C	34	48	48	A	33	37	37	85	0.164776	1	0	6
CL10116.Contig1_All	717	A	M	99	A	33	47	47	C	34	33	33	80	0.399707	1	0	35
CL10116.Contig1_All	908	A	R	99	A	34	52	52	G	36	42	42	94	0.157721	1	0	26
CL10116.Contig1_All	990	G	K	99	G	33	46	46	T	36	27	27	73	0.00415114	1	0	24
CL10116.Contig1_All	1014	T	K	99	T	37	31	31	G	36	17	17	48	0.568674	1	0	24
CL10118.Contig3_All	158	A	R	99	A	33	67	67	G	35	50	50	117	0.131684	1	0	101
CL10118.Contig3_All	259	G	R	99	G	35	60	60	A	35	21	21	81	0.423093	1	0	101
CL10118.Contig3_All	663	C	M	99	C	35	43	43	A	36	24	24	67	0.072414	1	0	39
CL10118.Contig3_All	702	A	R	99	A	34	53	53	G	37	35	35	88	0.0356816	1	0	39
CL10118.Contig3_All	741	G	R	99	G	36	65	65	A	36	50	50	115	0.446146	1	0	39
CL10118.Contig3_All	963	C	S	99	C	35	56	56	G	35	42	42	98	0.338569	1	0	126
CL10118.Contig3_All	1119	C	S	99	C	33	75	76	G	37	21	21	97	0.00165189	1.01031	0	24
CL10118.Contig3_All	1143	G	R	99	G	35	57	62	A	35	14	14	76	0.250789	1.06579	0	24
CL10118.Contig3_All	1235	C	Y	99	T	38	11	22	C	38	10	25	47	0.689111	1.55319	0	31
CL10118.Contig3_All	1266	G	R	32	G	39	3	16	A	35	3	19	35	0.55	1.82857	0	31
CL10119.Contig5_All	98	G	K	99	G	34	18	18	T	36	8	8	26	0.424544	1	0	63
CL10119.Contig5_All	1272	A	W	99	A	37	43	43	T	37	29	29	72	0.436149	1	0	519
CL10119.Contig5_All	1791	A	R	99	A	35	62	62	G	36	13	13	75	0.0850867	1	0	63
CL10119.Contig5_All	1854	G	R	99	G	37	92	92	A	37	41	41	133	0.285965	1	0	63
CL10119.Contig5_All	2016	T	W	99	T	37	95	95	A	37	82	82	177	0.153674	1	0	162
CL10119.Contig5_All	2202	G	S	96	G	34	120	121	C	37	9	10	132	0.0938502	1.04545	0	13
CL10119.Contig5_All	2215	G	K	37	G	36	117	117	T	37	7	7	124	0.374717	1	0	13
CL10119.Contig5_All	2230	G	R	23	G	36	90	90	A	36	7	7	98	0.447317	1	0	15
CL10119.Contig5_All	2258	T	Y	99	T	35	41	41	C	35	27	27	69	0.146202	1	0	28
CL10120.Contig2_All	180	C	M	99	C	38	184	184	A	39	71	71	544	0.0645983	1	0	145
CL10120.Contig2_All	325	T	W	99	T	33	129	129	A	33	124	124	2855	0.334979	1	0	80
CL10120.Contig2_All	405	C	Y	99	C	33	192	192	T	33	63	63	4297	0.158648	1	0	62
CL10126.Contig3_All	97	T	K	99	T	35	14	14	G	36	9	9	23	0.660814	1	0	48
CL10126.Contig3_All	448	A	M	99	A	34	34	34	C	34	19	19	53	0.711758	1	0	33
CL10126.Contig3_All	481	T	Y	99	T	33	24	24	C	36	12	12	36	0.559322	1	0	33
CL10126.Contig4_All	701	T	K	99	T	37	227	227	G	37	28	28	407	0.410834	1	0	193
CL10126.Contig4_All	894	C	S	99	C	35	155	155	G	33	100	100	257	0.0222914	1	0	105
CL10126.Contig4_All	999	G	R	99	A	32	127	127	G	32	128	128	281	0.471571	1	0	105
CL10126.Contig4_All	1281	G	R	99	A	34	127	127	G	34	128	128	334	0.39097	1	0	72
CL10126.Contig4_All	1353	G	K	99	G	32	144	144	T	34	111	111	259	0.0323173	1	0	72
CL10126.Contig4_All	1446	G	K	99	G	35	128	129	T	35	107	107	236	0.180541	1.00424	0	93
CL10126.Contig4_All	1664	T	Y	99	T	32	106	106	C	33	57	57	164	0.158535	1	0	18
CL10126.Contig4_All	1682	C	S	99	C	34	109	109	G	34	64	64	174	0.111838	1	0	18
CL10126.Contig4_All	1744	T	Y	99	T	36	147	147	C	36	14	14	161	0.407501	1	0	62
CL10126.Contig4_All	1844	A	M	99	A	32	117	117	C	34	72	72	189	0.0733606	1	0	8
CL10126.Contig4_All	1852	C	Y	99	C	35	124	124	T	33	72	72	197	0.00358231	1	0	8
CL10126.Contig4_All	2028	A	W	99	A	37	158	158	T	35	97	97	281	0.00223004	1	0	176
CL10127.Contig4_All	169	C	S	44	C	34	66	66	G	37	6	6	72	0.241055	1	0	207
CL10127.Contig4_All	376	G	R	99	G	35	107	107	A	36	15	15	122	0.268972	1	0	181
CL10127.Contig4_All	557	C	Y	99	C	36	91	91	T	32	14	14	105	0.451234	1	0	34
CL10127.Contig4_All	591	G	R	99	G	34	94	94	A	34	17	17	111	0.444646	1	0	34
CL10127.Contig4_All	700	A	W	99	A	35	53	53	T	35	10	10	63	0.365894	1	0	29
CL10127.Contig4_All	729	A	W	97	A	35	53	53	T	37	9	9	62	0.369165	1	0	29
CL10127.Contig4_All	1068	G	K	66	G	36	95	95	T	37	8	10	105	0.150331	1.05714	0	84
CL10127.Contig4_All	1152	T	K	68	T	37	87	87	G	37	9	9	96	0.393485	1	0	84
CL10127.Contig4_All	1263	T	Y	62	T	37	109	109	C	38	10	10	119	0.100502	1	0	68
CL10127.Contig4_All	1331	T	Y	88	T	36	72	72	C	36	10	10	82	0.388431	1	0	68
CL10127.Contig4_All	1719	G	K	99	G	36	238	238	T	38	17	17	625	0.32477	1.0144	0	58
CL10127.Contig4_All	1777	C	Y	58	C	35	243	243	T	37	12	15	751	0.0823786	1.03196	0	58
CL10127.Contig4_All	1963	A	R	99	A	37	237	237	G	37	18	18	477	0.0913384	1.01258	0	168
CL10127.Contig4_All	2365	C	Y	76	C	37	243	243	T	38	12	12	427	0.155203	1	0	54
CL10127.Contig4_All	2449	T	Y	99	T	36	232	232	C	37	23	23	401	0.403414	1	0	27
CL10127.Contig4_All	2518	C	S	99	C	36	243	243	G	34	12	12	562	0.387182	1	0	13
CL10127.Contig4_All	2684	A	R	99	A	33	49	49	G	37	17	17	66	2.2172e-05	1	0	153
CL10128.Contig1_All	190	T	Y	55	C	40	5	5	T	27	6	6	11	0.0021645	1	0	382
CL10128.Contig2_All	156	T	Y	99	C	37	9	9	T	33	8	8	17	0.518614	1	0	382
CL10129.Contig1_All	63	C	Y	81	C	36	10	10	T	39	6	6	16	0.565872	1	0	34
CL10129.Contig1_All	97	T	W	99	T	34	14	14	A	35	9	9	23	0.629032	1	0	32
CL10129.Contig1_All	129	C	Y	99	T	36	10	10	C	35	7	7	17	0.369807	1	0	21
CL10129.Contig1_All	150	T	K	99	T	34	9	9	G	34	8	8	17	0.740642	1	0	21
CL10129.Contig1_All	522	A	R	99	A	35	16	16	G	35	11	11	27	0.197138	1	0	56
CL10129.Contig1_All	578	G	R	99	G	36	16	16	A	38	9	9	25	0.359116	1	0	56
CL10129.Contig1_All	644	C	S	99	C	36	45	45	G	36	30	30	75	0.292483	1	0	38
CL10129.Contig1_All	682	C	Y	99	C	35	76	76	T	36	44	44	120	0.349506	1	0	27
CL10129.Contig1_All	709	C	Y	99	C	35	85	85	T	35	52	52	137	0.447071	1	0	27
CL10129.Contig1_All	1309	C	Y	99	C	36	110	110	T	36	90	90	200	0.208508	1	0	81
CL10129.Contig1_All	1390	C	Y	99	C	35	98	98	T	36	91	91	189	0.17893	1	0	75
CL10129.Contig1_All	1465	C	M	99	C	36	104	104	A	36	97	97	201	0.167675	1	0	75
CL10129.Contig1_All	1608	G	R	99	G	36	75	75	A	36	38	38	113	0.185016	1	0	62
CL10129.Contig1_All	1670	A	W	99	A	37	55	55	T	37	20	20	75	0.305311	1	0	62
CL10129.Contig1_All	2147	C	S	99	C	34	109	109	G	34	55	71	180	0.303107	1.08889	0	60
CL10129.Contig1_All	2207	G	R	99	G	33	72	72	A	34	46	50	122	0.111861	1.03279	0	60
CL10129.Contig1_All	2296	G	K	99	G	35	72	72	T	34	58	64	136	0.0498545	1.04412	0	10
CL10129.Contig1_All	2306	G	R	99	G	34	74	74	A	33	58	65	139	0.0142039	1.05036	0	10
CL10129.Contig3_All	454	T	C	99	C	37	113	113	T	0	0	0	113	1	1	0	39
CL10129.Contig3_All	493	T	C	99	C	37	136	136	T	0	0	0	136	1	1	0	39
CL10129.Contig3_All	766	A	T	99	T	33	108	108	G	16	1	1	109	1	1	0	5
CL10129.Contig3_All	771	A	C	94	C	35	106	106	A	0	0	0	106	1	1	0	5
CL10129.Contig3_All	838	G	A	99	A	36	68	68	G	0	0	0	68	1	1	0	63
CL10129.Contig3_All	901	T	C	99	C	36	79	79	T	0	0	0	79	1	1	0	27
CL10129.Contig3_All	964	A	T	99	T	33	85	85	G	8	1	1	86	1	1	0	33
CL10129.Contig3_All	1066	G	A	99	A	36	59	69	G	0	0	0	69	1	1.21739	0	21
CL10129.Contig3_All	1087	C	T	98	T	36	44	55	C	0	0	0	55	1	1.30909	0	12
CL10129.Contig3_All	1099	G	A	91	A	37	38	51	T	34	1	1	52	1	1.36538	0	6
CL10129.Contig3_All	1105	T	C	92	C	37	37	50	T	0	0	0	50	1	1.38	0	6
CL10129.Contig3_All	1168	G	T	58	T	37	21	42	G	0	0	0	42	1	1.5	0	12
CL10129.Contig3_All	1180	A	T	38	T	36	14	45	A	0	0	0	46	1	1.69565	0	12
CL1012.Contig1_All	97	C	Y	66	C	32	6	6	T	34	5	5	11	0.268398	1	0	505
CL10130.Contig3_All	386	G	R	99	G	34	183	183	A	34	72	72	1113	0.310592	1	0	101
CL10130.Contig3_All	487	T	Y	99	T	33	173	173	C	36	82	82	986	0.00211039	1	0	25
CL10130.Contig3_All	512	G	R	99	G	36	194	194	A	36	61	61	859	0.0848352	1	0	15
CL10130.Contig3_All	527	G	R	99	G	34	196	196	A	35	57	57	787	0.00958408	1	0	15
CL10130.Contig3_All	566	G	R	99	G	32	164	164	A	34	91	91	956	0.000760747	1	0	39
CL10131.Contig3_All	86	T	Y	99	T	35	235	235	C	37	20	20	547	0.000335455	1	0	9
CL10131.Contig3_All	155	A	R	99	A	34	167	167	G	34	88	88	969	0.441784	1	0	28
CL10131.Contig3_All	183	C	Y	99	C	34	228	228	T	34	27	27	921	0.344534	1	0	28
CL10131.Contig3_All	233	T	W	99	T	34	170	170	A	32	85	85	783	0.012733	1	0	30
CL10131.Contig3_All	551	A	W	99	A	37	164	169	T	36	91	94	847	0.0980289	1.06612	0	117
CL10131.Contig3_All	668	C	Y	99	C	33	142	142	T	35	113	113	1066	0.00031112	1.02064	0	51
CL10131.Contig3_All	719	A	W	99	A	33	159	159	T	30	95	95	1201	0.00391791	1.08493	0	51
CL10131.Contig3_All	1060	A	M	99	A	37	218	218	C	37	34	34	557	0.213506	1.03232	0	98
CL10131.Contig3_All	1160	T	Y	99	T	38	26	26	C	36	14	14	40	0.0207837	1	0	100
CL10134.Contig1_All	28	A	R	99	A	37	40	40	G	38	20	20	60	0.340136	1	0	17
CL10134.Contig1_All	45	C	M	99	C	37	47	47	A	39	21	21	68	0.0739646	1	0	17
CL10134.Contig1_All	84	T	Y	99	T	35	76	76	C	35	35	36	112	0.237616	1.00893	0	39
CL10134.Contig1_All	148	C	S	99	C	37	96	96	G	37	25	28	124	0.376878	1.02419	0	14
CL10134.Contig1_All	162	T	Y	99	T	36	116	116	C	36	20	23	139	0.360778	1.02158	0	14
CL10134.Contig1_All	235	G	R	99	G	36	109	109	A	37	24	26	135	0.301279	1.01481	0	8
CL10134.Contig1_All	243	T	W	99	T	35	123	124	A	37	30	32	156	0.135539	1.01923	0	8
CL10134.Contig1_All	253	T	K	99	T	36	117	118	G	37	29	35	153	0.00181491	1.04575	0	10
CL10134.Contig2_All	77	A	R	90	A	39	7	7	G	37	6	6	13	0.117133	1	0	33
CL10134.Contig7_All	66	C	Y	65	C	34	46	46	T	35	9	9	55	0.74777	1	0	133
CL10134.Contig7_All	199	G	R	75	G	35	74	74	A	34	9	9	83	0.343562	1	0	133
CL10134.Contig7_All	447	T	Y	99	T	37	106	106	C	36	32	32	138	0.376264	1	0	105
CL10134.Contig7_All	552	G	S	99	G	35	99	99	C	36	19	19	118	0.0804367	1	0	36
CL10134.Contig7_All	588	T	W	78	T	37	70	70	A	35	10	10	80	0.21393	1	0	36
CL10135.Contig3_All	780	T	Y	30	T	37	28	28	C	33	6	6	34	0.12746	1	0	6
CL10135.Contig3_All	797	A	R	54	A	36	31	31	G	36	7	7	38	0.699149	1	0	11
CL10137.Contig1_All	219	G	C	29	C	38	11	11	G	0	0	0	11	1	1	0	14
CL10137.Contig1_All	289	G	T	73	T	36	30	30	G	0	0	0	30	1	1	0	24
CL10137.Contig1_All	313	T	Y	99	C	36	17	17	T	37	7	7	24	0.623469	1	0	6
CL10137.Contig1_All	388	G	T	99	T	37	45	45	G	0	0	0	45	1	1	0	30
CL10137.Contig1_All	418	G	R	99	G	37	39	39	A	37	27	27	66	0.389586	1	0	30
CL10137.Contig1_All	462	G	C	99	C	35	107	107	G	0	0	0	107	1	1	0	16
CL10137.Contig1_All	478	A	G	99	G	36	105	105	A	0	0	0	105	1	1	0	16
CL10137.Contig1_All	529	G	R	57	G	38	78	78	A	38	9	9	87	0.320285	1	0	16
CL10137.Contig1_All	559	T	G	95	G	36	49	49	T	0	0	0	49	1	1	0	12
CL10137.Contig1_All	583	T	A	97	A	35	42	42	T	0	0	0	42	1	1	0	10
CL10137.Contig1_All	593	T	C	93	C	36	41	41	T	0	0	0	41	1	1	0	10
CL10137.Contig1_All	611	C	A	99	A	37	56	56	C	0	0	0	56	1	1	0	18
CL10137.Contig1_All	662	G	A	99	A	35	129	129	G	0	0	0	129	1	1	0	17
CL10137.Contig1_All	679	C	T	99	T	35	169	169	C	0	0	0	169	1	1	0	17
CL10137.Contig1_All	728	T	C	99	C	36	217	217	T	0	0	0	217	1	1	0	49
CL10137.Contig1_All	790	T	C	99	C	36	242	242	T	0	0	0	242	1	1	0	31
CL10137.Contig1_All	821	A	R	99	A	36	214	214	G	37	13	13	227	0.383703	1	0	23
CL10137.Contig1_All	844	G	A	99	A	36	236	236	G	0	0	0	236	1	1	0	23
CL10137.Contig1_All	904	G	A	99	A	36	248	248	G	31	1	1	249	1	1	0	12
CL10137.Contig1_All	916	T	A	99	A	36	241	241	T	0	0	0	241	1	1	0	12
CL10137.Contig1_All	940	G	R	99	G	37	212	212	A	36	20	20	232	0.172014	1	0	24
CL10137.Contig1_All	1008	G	R	38	G	36	225	225	A	36	8	8	233	0.195809	1	0	5
CL10137.Contig1_All	1013	C	Y	99	C	34	240	240	T	31	15	15	259	0.00866181	1	0	5
CL10137.Contig1_All	1031	G	R	99	G	35	242	242	A	35	13	13	258	0.214382	1	0	5
CL10137.Contig1_All	1036	C	T	99	T	34	255	255	C	0	0	0	259	1	1	0	5
CL10137.Contig1_All	1045	A	W	76	A	35	245	245	T	34	10	10	273	0.0537355	1	0	9
CL10137.Contig1_All	1078	G	A	99	A	34	255	255	G	0	0	0	288	1	1	0	21
CL10137.Contig1_All	1099	A	W	99	A	37	133	133	T	36	122	122	285	0.060763	1	0	12
CL10137.Contig1_All	1111	G	R	99	G	35	136	136	A	34	99	99	235	0.0237827	1	0	12
CL10137.Contig1_All	1132	T	C	99	C	36	233	233	T	0	0	0	233	1	1	0	15
CL10137.Contig1_All	1147	A	W	99	A	35	210	210	T	36	17	17	227	0.496936	1	0	15
CL10137.Contig1_All	1219	T	C	99	C	37	226	226	T	0	0	0	226	1	1	0	9
CL10137.Contig1_All	1228	G	R	99	A	37	137	137	G	37	92	92	229	0.146896	1	0	9
CL10137.Contig1_All	1252	T	C	68	C	35	205	205	T	36	2	2	207	1	1	0	6
CL10137.Contig1_All	1258	A	G	93	G	35	159	159	A	30	1	1	160	1	1	0	6
CL10137.Contig1_All	1294	C	T	99	T	36	136	136	C	0	0	0	136	1	1	0	27
CL10137.Contig1_All	1321	T	C	99	C	36	145	145	T	0	0	0	145	1	1	0	27
CL10137.Contig1_All	1369	T	A	99	A	35	73	73	T	0	0	0	73	1	1	0	21
CL10137.Contig1_All	2002	T	K	99	T	34	141	141	G	33	113	113	400	0.206175	1	0	75
CL10137.Contig1_All	2077	C	Y	99	C	35	138	138	T	34	117	117	449	0.127699	1	0	36
CL10137.Contig1_All	2173	T	Y	99	T	36	221	221	C	36	34	34	261	0.442902	1	0	49
CL10137.Contig1_All	2222	T	W	99	T	22	95	95	A	23	77	77	181	0.211672	1	0	49
CL10137.Contig1_All	2284	G	S	99	C	32	91	91	G	34	62	62	153	0.0783995	1	0	62
CL10138.Contig3_All	122	C	M	99	C	37	121	121	A	37	82	82	203	0.376723	1	0	128
CL10138.Contig3_All	250	G	R	99	G	35	147	147	A	35	108	110	331	0.402286	1.01208	0	30
CL10138.Contig3_All	280	T	Y	99	T	34	165	165	C	34	87	89	435	0.46343	1.0092	0	30
CL10138.Contig3_All	388	A	M	99	A	34	136	136	C	34	119	119	648	0.273999	1	0	51
CL10138.Contig3_All	439	G	R	99	G	35	138	138	A	35	117	117	978	0.226973	1	0	51
CL10138.Contig3_All	592	T	W	99	T	36	135	135	A	34	120	120	1179	0.0496453	1.07634	0	153
CL10138.Contig3_All	837	G	R	99	A	34	128	128	G	34	127	127	1302	0.0149006	1	0	122
CL1013.Contig1_All	140	T	Y	43	T	35	17	17	C	34	5	5	23	0.246449	1	0	7
CL1013.Contig1_All	147	G	R	39	G	36	20	20	A	36	5	5	25	0.717354	1	0	7
CL1013.Contig1_All	170	G	R	99	G	38	34	34	A	35	13	13	47	0.500893	1	0	16
CL1013.Contig1_All	186	A	W	99	A	38	36	36	T	35	14	14	50	0.00946472	1	0	16
CL1013.Contig1_All	230	G	K	99	G	35	48	48	T	35	18	18	66	0.488514	1	0	9
CL1013.Contig1_All	239	G	S	99	G	35	45	45	C	36	18	18	63	0.180296	1	0	9
CL1013.Contig1_All	271	T	Y	99	T	37	43	43	C	37	15	15	58	0.298956	1	0	19
CL1013.Contig1_All	290	C	Y	99	C	36	48	48	T	35	16	16	64	0.20123	1	0	19
CL1013.Contig1_All	392	A	R	43	A	36	37	37	G	35	6	6	43	0.746595	1	0	42
CL1013.Contig1_All	632	C	M	99	C	37	33	33	A	39	20	20	53	0.551043	1	0	177
CL1013.Contig1_All	809	T	Y	70	T	33	21	21	C	36	7	7	28	0.173884	1	0	15
CL1013.Contig1_All	824	G	S	87	G	34	16	16	C	35	6	6	22	0.400935	1	0	15
CL1013.Contig1_All	839	T	Y	39	T	36	19	19	C	38	5	5	24	0.223179	1	0	8
CL1013.Contig1_All	847	G	R	35	G	36	18	18	A	36	5	5	23	0.581295	1	0	8
CL1013.Contig1_All	857	C	Y	29	C	38	19	19	T	38	5	5	24	0.72265	1	0	10
CL1013.Contig1_All	1124	T	Y	99	T	36	39	39	C	33	19	19	58	0.536493	1	0	267
CL10142.Contig1_All	440	C	S	25	C	34	132	132	G	32	8	8	140	0.295067	1	0	45
CL10142.Contig1_All	485	T	W	99	T	36	176	176	A	33	13	13	189	0.0109897	1	0	33
CL10142.Contig1_All	518	T	Y	34	T	36	161	161	C	32	9	9	170	0.0202075	1	0	11
CL10142.Contig1_All	529	A	R	42	A	34	166	166	G	27	11	11	177	0.011713	1	0	11
CL10142.Contig1_All	665	G	R	29	G	33	188	188	A	34	8	8	196	0.189045	1	0	11
CL10142.Contig1_All	676	G	R	66	G	33	198	198	A	34	10	10	208	0.44539	1	0	11
CL10142.Contig1_All	689	T	Y	32	T	34	187	187	C	33	9	9	196	0.0599536	1	0	13
CL10142.Contig1_All	728	C	Y	80	C	35	134	134	T	35	11	11	145	0.354438	1	0	39
CL10143.Contig6_All	525	C	Y	60	C	37	19	19	T	39	6	6	25	0.609173	1	0	51
CL10143.Contig6_All	909	C	S	25	C	35	46	46	G	39	6	8	54	0.00428008	1.07407	0	201
CL10143.Contig6_All	2241	A	R	29	A	36	86	86	G	37	7	7	94	0.295011	1	0	238
CL10143.Contig6_All	3235	A	R	99	A	36	114	114	G	35	17	17	131	0.279076	1	0	411
CL10143.Contig6_All	3646	C	S	99	C	35	93	93	G	33	12	12	105	0.133954	1	0	411
CL10143.Contig7_All	1351	C	M	99	C	34	35	35	A	32	21	21	56	0.580228	1	0	135
CL10143.Contig7_All	1486	G	S	99	G	33	14	14	C	28	9	9	24	0.506884	1	0	124
CL10143.Contig7_All	1610	T	K	50	T	36	91	91	G	29	10	10	101	0.000440888	1	0	124
CL10144.Contig1_All	202	A	R	28	G	39	3	28	A	34	2	50	78	0.1	2.03846	0	19
CL10145.Contig1_All	166	C	S	99	C	36	137	137	G	36	117	117	1378	0.420221	1	0	127
CL10145.Contig1_All	293	C	Y	99	C	35	176	176	T	34	79	79	1141	0.00999959	1	0	19
CL10145.Contig1_All	312	G	R	99	G	35	149	149	A	35	106	106	1013	0.220628	1	0	19
CL10145.Contig1_All	388	C	M	99	C	34	147	147	A	34	108	108	932	0.460647	1	0	76
CL10145.Contig1_All	470	A	M	99	A	34	140	140	C	34	115	115	1630	0.247454	1.01227	0	82
CL10146.Contig3_All	1371	G	S	99	G	36	90	118	C	37	51	78	196	0.332372	1.84184	0	18
CL10146.Contig3_All	1389	C	S	99	C	35	81	81	G	35	59	63	144	0.176053	1.08333	0	18
CL10146.Contig3_All	1623	T	Y	99	T	34	142	142	C	36	112	112	263	0.000786794	1	0	183
CL10146.Contig3_All	1806	T	Y	99	C	37	112	112	T	37	112	112	224	0.437737	1	0	183
CL10146.Contig3_All	2019	G	K	99	G	34	76	76	T	38	32	32	108	6.31561e-06	1	0	213
CL10148.Contig3_All	1600	T	Y	99	T	35	102	102	C	33	45	45	147	0.0292905	1	0	5262
CL10149.Contig5_All	159	A	M	99	A	36	10	10	C	35	6	6	16	0.578297	1	0	98
CL10149.Contig5_All	570	C	Y	70	C	39	6	6	T	37	5	5	11	0.607143	1	0	411
CL1014.Contig1_All	220	C	Y	68	C	37	9	9	T	38	6	6	15	0.536164	1	0	5
CL1014.Contig1_All	280	C	Y	49	C	36	13	13	T	37	5	5	18	0.658263	1	0	8
CL1014.Contig1_All	288	C	S	75	C	38	12	12	G	38	5	5	17	0.661522	1	0	8
CL10151.Contig1_All	106	T	Y	63	T	37	11	11	C	36	5	5	16	0.665293	1	0	50
CL10155.Contig4_All	257	A	M	99	A	32	147	147	C	33	108	108	2068	0.098597	1	0	39
CL10155.Contig4_All	296	T	Y	99	T	34	161	161	C	34	94	94	1796	0.053759	1.00668	0	39
CL10155.Contig4_All	338	T	Y	99	T	33	164	164	C	32	91	91	1938	0.411304	1.01238	0	42
CL10155.Contig4_All	425	A	R	99	G	32	132	132	A	32	123	123	1901	0.167882	1.02998	0	45
CL10155.Contig4_All	512	C	Y	99	C	33	150	150	T	34	105	112	2283	0.161872	1.05125	0	38
CL10155.Contig4_All	872	C	Y	99	C	37	129	129	T	38	126	126	435	0.218099	1	0	15
CL10155.Contig4_All	887	A	W	99	T	38	125	125	A	35	130	130	359	2.93646e-08	1	0	15
CL10155.Contig4_All	924	G	K	99	G	36	28	28	T	35	14	14	42	0.597606	1	0	21
CL10157.Contig1_All	319	A	R	99	A	34	181	181	G	34	74	74	303	0.126902	1	0	118
CL10157.Contig1_All	437	G	R	99	G	33	173	173	A	31	81	81	328	0.00997373	1	0	118
CL10157.Contig1_All	631	C	M	99	C	36	190	190	A	35	64	64	459	0.132126	1	0	12
CL10157.Contig1_All	643	A	R	99	A	34	180	180	G	35	75	75	430	0.106271	1	0	12
CL10157.Contig1_All	714	C	Y	99	C	36	186	186	T	35	69	69	443	0.0514296	1	0	71
CL10157.Contig1_All	1412	A	R	99	A	34	166	166	G	35	89	89	423	0.0195718	1	0	48
CL10157.Contig1_All	1460	C	Y	99	C	34	184	184	T	36	71	71	395	0.00087065	1	0	32
CL10157.Contig1_All	1492	C	Y	99	C	36	192	192	T	37	63	63	304	0.184944	1	0	32
CL10157.Contig1_All	1526	G	R	99	G	37	186	186	A	35	53	53	239	0.0395848	1	0	17
CL10157.Contig1_All	1543	A	M	99	A	34	87	87	C	35	16	16	103	0.404674	1	0	17
CL10158.Contig2_All	223	G	R	99	G	36	23	23	A	36	13	13	36	0.397488	1	0	50
CL10158.Contig2_All	273	G	R	99	G	38	26	26	A	37	14	14	40	0.610071	1	0	50
CL10159.Contig4_All	141	T	Y	99	T	30	41	41	C	35	33	33	74	3.69037e-05	1	0	35
CL10159.Contig4_All	176	T	W	99	T	38	34	34	A	37	21	25	59	0.613597	1.13559	0	35
CL10159.Contig4_All	230	T	K	99	G	35	27	27	T	36	13	21	48	0.313914	1.33333	0	54
CL10159.Contig4_All	359	C	Y	99	C	33	39	66	T	30	26	47	115	0.0348061	1.43478	0	27
CL1015.Contig7_All	190	A	R	30	A	32	27	27	G	38	5	5	32	0.506461	1	0	1066
CL10160.Contig5_All	316	G	S	99	G	35	108	108	C	34	19	19	127	0.231664	1	0	205
CL10160.Contig5_All	521	T	Y	99	T	32	108	108	C	35	21	21	129	0.0193666	1	0	20
CL10160.Contig5_All	541	G	K	99	G	32	107	107	T	33	15	15	122	0.336873	1	0	20
CL10160.Contig5_All	708	A	R	68	A	31	68	68	G	29	11	11	81	0.243875	1	0	72
CL10161.Contig3_All	617	A	R	99	A	34	131	131	G	34	123	123	585	0.177823	1	0	447
CL10162.Contig11_All	555	G	A	97	A	34	75	77	G	0	0	0	77	1	1.05195	0	17
CL10162.Contig11_All	572	C	S	99	C	33	47	48	G	35	17	17	65	0.19732	1.03077	0	17
CL10162.Contig11_All	594	T	W	99	T	34	40	42	A	32	14	16	58	0.269164	1.13793	0	22
CL10162.Contig11_All	654	G	S	99	G	37	9	33	C	35	9	12	45	0.36522	2.2	0	21
CL10162.Contig11_All	675	A	C	32	C	36	12	41	A	0	0	0	41	1	2.41463	0	21
CL10162.Contig2_All	2780	G	R	99	G	35	53	76	A	37	23	27	103	0.048245	1.59223	0	51
CL10162.Contig2_All	2831	A	W	99	A	36	36	59	T	38	16	28	87	0.0731789	1.45977	0	51
CL10162.Contig3_All	1803	T	W	38	A	35	6	8	T	37	2	7	15	0.428571	2.86667	0	22
CL10163.Contig3_All	1193	A	R	99	A	36	28	29	G	35	12	14	43	0.171166	1.13953	0	561
CL10163.Contig3_All	1754	G	R	99	G	36	26	26	A	32	23	23	49	0.510839	1	0	42
CL10163.Contig3_All	1796	C	Y	99	C	36	26	26	T	35	22	22	48	0.699444	1	0	42
CL10163.Contig3_All	1852	C	Y	99	C	36	29	29	T	33	23	23	52	0.0200553	1	0	56
CL10163.Contig3_All	2165	G	K	99	G	35	33	33	T	32	30	30	63	0.147329	1	0	313
CL10165.Contig2_All	357	C	Y	99	C	35	104	104	T	35	43	49	153	0.341354	1.03922	0	16
CL10165.Contig2_All	373	A	W	99	A	34	95	95	T	36	50	56	151	0.00513557	1.03974	0	16
CL10165.Contig2_All	409	T	Y	99	T	36	72	155	C	36	47	66	221	0.328869	1.46154	0	36
CL10165.Contig3_All	1352	C	T	29	T	34	11	11	C	0	0	0	11	1	1	0	6
CL10165.Contig3_All	1358	T	G	29	G	40	11	11	T	0	0	0	11	1	1	0	6
CL10165.Contig3_All	1373	A	G	29	G	38	11	17	A	0	0	0	17	1	1.35294	0	15
CL10165.Contig3_All	1401	G	A	29	A	34	11	17	G	0	0	0	17	1	1.35294	0	28
CL10166.Contig1_All	826	A	R	99	A	36	33	139	G	35	17	45	184	0.519521	1.72826	0	68
CL10166.Contig1_All	940	A	R	99	A	34	159	204	G	36	38	46	250	0.2124	1.216	0	102
CL10166.Contig1_All	1042	A	R	99	A	35	39	146	G	31	19	33	179	0.0303864	1.67598	0	71
CL10166.Contig1_All	1113	C	Y	79	C	36	21	232	T	36	7	37	269	0.283892	1.89591	0	23
CL10166.Contig2_All	940	A	R	92	A	35	37	79	G	39	11	15	94	0.000726897	1.5	0	75
CL10166.Contig2_All	1015	T	Y	99	T	38	32	32	C	34	29	29	61	0.00307979	1	0	75
CL10166.Contig2_All	1115	A	R	61	A	34	17	124	G	33	6	20	144	0.588581	1.84028	0	71
CL10166.Contig2_All	1186	C	Y	27	C	39	5	216	T	40	3	33	249	0.642857	1.96787	0	23
CL10168.Contig1_All	114	C	S	99	C	35	70	70	G	36	22	22	92	0.43817	1	0	191
CL10168.Contig1_All	305	A	R	97	A	32	83	83	G	34	10	10	95	0.316513	1	0	6
CL10168.Contig1_All	311	C	S	99	C	33	82	82	G	33	10	10	92	0.239241	1	0	6
CL10168.Contig1_All	322	C	Y	34	C	29	81	81	T	32	8	8	89	0.208839	1	0	11
CL10168.Contig1_All	337	C	Y	24	C	34	83	83	T	30	8	8	91	0.170279	1	0	15
CL10168.Contig1_All	450	G	S	99	G	34	92	92	C	34	26	26	118	0.235544	1	0	81
CL10168.Contig1_All	531	C	Y	99	C	35	96	96	T	32	20	20	116	0.0709066	1	0	81
CL10168.Contig1_All	711	C	Y	99	C	35	85	85	T	37	17	17	102	0.10932	1	0	7
CL10168.Contig1_All	718	T	K	99	T	32	78	78	G	35	14	14	92	0.0804193	1	0	7
CL10168.Contig1_All	781	C	Y	99	C	36	108	108	T	37	15	15	123	0.420367	1	0	21
CL10168.Contig1_All	901	T	Y	99	T	35	110	110	C	35	26	26	136	0.2275	1	0	15
CL10168.Contig1_All	916	G	S	99	G	34	81	81	C	34	23	23	104	0.405597	1	0	15
CL10168.Contig1_All	1024	A	R	99	A	36	163	163	G	37	31	31	194	0.387377	1	0	20
CL10168.Contig1_All	1044	T	K	99	T	36	159	159	G	37	29	29	188	0.360833	1	0	20
CL10168.Contig1_All	1078	C	Y	99	C	35	169	169	T	35	29	29	198	0.234429	1	0	34
CL10168.Contig1_All	1204	T	W	99	T	37	41	41	A	35	22	22	63	0.66564	1	0	60
CL10168.Contig1_All	1264	A	R	59	A	38	21	21	G	37	6	6	27	0.334938	1	0	60
CL10169.Contig2_All	376	G	A	78	A	36	30	47	G	0	0	0	47	1	1.3617	0	18
CL10169.Contig2_All	394	A	G	75	G	38	31	42	A	0	0	0	42	1	1.2619	0	11
CL10169.Contig2_All	405	G	A	74	A	38	28	35	G	0	0	0	35	1	1.2	0	11
CL10169.Contig2_All	418	G	C	75	C	37	28	30	G	0	0	0	30	1	1.06667	0	13
CL10169.Contig2_All	460	A	G	42	G	32	18	18	A	0	0	0	18	1	1	0	42
CL10169.Contig3_All	249	C	Y	99	C	34	96	96	T	36	42	42	138	0.226047	1	0	77
CL10169.Contig3_All	529	A	M	99	A	36	111	111	C	35	55	55	166	0.31856	1	0	57
CL10169.Contig3_All	586	A	W	99	A	37	86	86	T	35	60	65	151	0.000538784	1.03311	0	57
CL10169.Contig5_All	235	C	Y	99	C	36	91	91	T	37	46	46	137	0.419638	1	0	1301
CL1016.Contig1_All	150	T	W	78	T	38	6	15	A	38	5	13	28	0.268398	1.75	0	1066
CL1016.Contig2_All	150	T	W	50	T	37	8	17	A	38	4	14	31	0.230303	1.83871	0	1139
CL10170.Contig1_All	4234	A	G	29	G	37	11	11	A	0	0	0	11	1	1	0	21
CL10170.Contig1_All	4255	T	A	38	A	38	14	14	T	0	0	0	14	1	1	0	13
CL10170.Contig1_All	4268	C	T	41	T	37	15	15	C	0	0	0	15	1	1	0	13
CL10170.Contig2_All	362	C	Y	56	C	33	9	9	T	30	5	5	14	0.148851	1	0	58
CL10171.Contig2_All	910	A	R	99	A	33	59	59	G	33	31	31	90	0.451006	1	0	213
CL10171.Contig2_All	1123	C	Y	99	C	37	60	60	T	29	20	20	80	2.22089e-05	1	0	213
CL10171.Contig2_All	1538	T	Y	99	T	36	76	77	C	37	19	19	96	0.100395	1.01042	0	290
CL10175.Contig1_All	106	T	Y	99	T	36	30	30	C	35	15	15	45	0.13838	1	0	45
CL10175.Contig1_All	238	C	S	99	C	32	25	25	G	35	22	22	47	0.0516423	1	0	132
CL10175.Contig1_All	685	A	R	99	G	31	44	44	A	34	34	34	78	0.350894	1	0	99
CL10175.Contig1_All	784	C	S	99	C	34	33	33	G	32	20	20	53	0.744561	1	0	50
CL10175.Contig1_All	1503	C	Y	99	C	37	22	22	T	39	10	10	32	0.591617	1	0	272
CL10176.Contig1_All	2012	G	A	23	A	36	9	49	G	0	0	72	121	1	2.71901	0	2818
CL10176.Contig3_All	2131	A	W	21	A	37	25	30	T	40	5	5	35	0.042314	1.14286	0	11
CL10176.Contig3_All	2142	C	Y	47	C	38	25	25	T	37	7	7	32	0.251338	1	0	11
CL10179.Contig4_All	1177	G	C	21	C	31	9	9	G	0	0	0	9	1	1	0	45
CL10179.Contig4_All	1636	G	A	20	A	39	8	8	G	0	0	0	8	1	1	0	7
CL10179.Contig4_All	1643	C	G	24	G	38	9	9	C	0	0	0	9	1	1	0	7
CL10179.Contig4_All	1661	C	T	29	T	37	11	11	C	0	0	0	11	1	1	0	18
CL10179.Contig4_All	1708	C	T	29	T	37	11	11	C	0	0	0	11	1	1	0	42
CL10179.Contig4_All	1750	A	G	29	G	36	11	11	A	0	0	0	11	1	1	0	42
CL10179.Contig4_All	1875	A	G	26	G	36	10	10	A	0	0	0	10	1	1	0	22
CL10179.Contig4_All	1897	C	T	41	T	38	15	15	C	0	0	0	15	1	1	0	13
CL10179.Contig4_All	1910	G	T	46	T	37	17	17	G	0	0	0	17	1	1	0	13
CL10179.Contig4_All	1992	C	G	24	G	38	9	9	C	0	0	0	9	1	1	0	28
CL10179.Contig4_All	2435	A	C	23	C	37	9	9	A	0	0	0	9	1	1	0	6
CL10179.Contig4_All	2441	A	C	23	C	37	9	9	A	0	0	0	9	1	1	0	6
CL10179.Contig4_All	2878	G	A	20	A	38	8	8	G	0	0	0	8	1	1	0	12
CL10179.Contig4_All	2942	A	G	23	G	36	9	9	A	0	0	0	9	1	1	0	5
CL10179.Contig4_All	2986	A	T	24	T	39	9	9	A	0	0	0	9	1	1	0	44
CL10179.Contig4_All	3044	G	C	30	C	37	11	11	G	0	0	0	11	1	1	0	5
CL10179.Contig4_All	3049	A	G	29	G	35	11	11	A	0	0	0	11	1	1	0	5
CL10179.Contig4_All	3118	A	G	29	G	34	11	11	A	0	0	0	11	1	1	0	54
CL10179.Contig4_All	3416	G	T	21	T	36	8	8	G	0	0	0	8	1	1	0	5
CL10179.Contig4_All	3472	T	C	32	C	37	12	12	T	0	0	0	12	1	1	0	51
CL10179.Contig4_All	3532	C	T	29	T	33	12	12	C	0	0	0	12	1	1	0	60
CL10179.Contig4_All	3592	G	A	23	A	38	9	9	G	0	0	0	9	1	1	0	60
CL10179.Contig4_All	3655	T	C	29	C	36	11	11	T	0	0	0	11	1	1	0	63
CL10179.Contig4_All	3737	A	C	24	C	39	9	9	A	0	0	0	9	1	1	0	36
CL10179.Contig4_All	3800	A	T	27	T	35	10	10	A	0	0	0	10	1	1	0	5
CL10179.Contig4_All	3805	G	A	20	A	33	8	8	G	0	0	0	8	1	1	0	5
CL10179.Contig4_All	3836	G	A	31	A	39	11	11	C	10	1	1	12	1	1	0	31
CL10179.Contig4_All	3880	G	A	52	A	38	19	19	G	0	0	0	19	1	1	0	44
CL10179.Contig4_All	3928	A	T	34	T	36	13	13	A	0	0	0	13	1	1	0	48
CL10179.Contig4_All	3991	G	T	26	T	37	10	10	G	0	0	0	10	1	1	0	13
CL10179.Contig4_All	4004	G	A	26	A	34	10	10	G	0	0	0	10	1	1	0	13
CL10179.Contig4_All	13863	C	T	60	T	35	24	48	C	0	0	0	48	1	2.5	0	36
CL10179.Contig4_All	13935	T	A	99	A	37	52	55	T	0	0	0	55	1	1.16364	0	6
CL10179.Contig4_All	13949	C	T	91	T	35	47	47	A	11	1	1	48	1	1	0	14
CL10179.Contig4_All	13966	T	C	78	C	34	37	37	T	0	0	0	37	1	1	0	17
CL1017.Contig5_All	1015	A	G	41	G	37	24	24	A	34	1	13	37	1	1.32432	0	94
CL1017.Contig5_All	1109	T	C	28	C	36	11	13	T	0	0	91	104	1	2.04808	0	25
CL10180.Contig2_All	145	G	R	99	G	33	32	32	A	33	16	16	48	0.101535	1	0	44
CL10180.Contig2_All	189	G	K	99	G	34	24	24	T	34	10	10	35	0.611198	1	0	44
CL10183.Contig3_All	78	G	R	99	G	37	31	31	A	36	28	28	59	0.547664	1	0	36
CL10183.Contig3_All	121	G	R	38	G	37	198	198	A	37	10	10	208	0.343153	1	0	14
CL10183.Contig3_All	194	C	S	99	C	33	223	223	G	33	32	32	348	0.162829	1	0	21
CL10183.Contig3_All	215	A	R	99	A	33	243	243	G	35	12	12	313	0.241451	1	0	9
CL10183.Contig3_All	224	G	S	99	G	34	197	197	C	36	58	58	284	0.0030023	1	0	8
CL10183.Contig3_All	334	C	M	40	C	36	248	248	A	37	7	7	392	0.359967	1	0	20
CL10183.Contig3_All	376	A	M	99	A	35	192	192	C	35	63	63	353	0.217827	1	0	41
CL10183.Contig3_All	417	T	W	99	T	36	200	200	A	37	55	55	367	0.21458	1	0	41
CL10183.Contig3_All	470	T	Y	99	T	33	182	182	C	33	73	73	294	0.108414	1	0	53
CL10183.Contig3_All	546	A	R	99	A	36	201	201	G	36	54	54	290	0.240887	1	0	76
CL10183.Contig3_All	641	A	R	99	A	36	235	239	G	37	20	22	325	0.0923555	1.03692	0	19
CL10183.Contig3_All	668	C	Y	99	C	36	236	240	T	36	19	21	353	0.259453	1.03399	0	8
CL10183.Contig3_All	708	A	M	99	A	37	218	218	C	36	37	37	305	0.19373	1	0	39
CL10183.Contig3_All	747	G	R	64	G	35	222	222	A	36	10	10	232	0.422669	1	0	9
CL10183.Contig3_All	756	A	R	29	A	35	246	246	G	35	9	9	269	0.20968	1	0	9
CL10183.Contig3_All	801	G	K	99	G	36	193	193	T	36	15	15	208	0.429308	1	0	21
CL10189.Contig3_All	437	C	M	99	C	33	69	69	A	34	43	43	112	0.0335736	1	0	265
CL10189.Contig3_All	860	T	W	99	T	33	43	43	A	31	36	36	81	0.327116	1	0	21
CL10189.Contig3_All	920	G	K	99	G	34	41	41	T	36	27	27	68	0.185077	1	0	60
CL10189.Contig3_All	1037	G	R	99	G	31	62	62	A	30	43	43	105	0.322971	1	0	6
CL10189.Contig3_All	1043	G	K	99	G	33	61	61	T	32	46	46	108	0.343573	1	0	6
CL10189.Contig3_All	1454	C	S	99	C	33	60	60	G	34	36	36	97	0.0297542	1	0	114
CL10189.Contig3_All	1568	T	K	99	G	34	35	35	T	34	27	27	62	0.557335	1	0	114
CL10189.Contig3_All	1745	A	M	99	A	37	19	19	C	35	13	13	32	0.662454	1	0	127
CL10189.Contig3_All	1872	C	Y	99	C	32	18	18	T	36	15	15	33	0.576819	1	0	127
CL1018.Contig1_All	200	C	M	89	C	34	15	15	A	37	6	6	21	0.259343	1	0	6
CL1018.Contig1_All	206	A	R	75	A	35	13	13	G	36	6	6	19	0.319401	1	0	6
CL10191.Contig5_All	821	A	R	92	A	37	12	12	G	37	7	7	19	0.483568	1	0	21
CL10191.Contig5_All	913	A	R	74	A	36	16	16	G	40	6	6	22	0.510045	1	0	92
CL10193.Contig1_All	56	T	Y	44	T	37	31	31	C	36	7	7	38	0.253134	1	0	27
CL10193.Contig1_All	96	G	R	99	G	36	47	47	A	38	45	45	92	0.0247413	1	0	23
CL10193.Contig1_All	864	T	Y	99	T	35	153	153	C	33	102	102	664	0.281343	1	0	123
CL10193.Contig1_All	987	A	R	99	A	37	143	143	G	37	112	112	442	0.330088	1	0	123
CL10193.Contig2_All	98	C	Y	99	C	38	103	187	T	38	48	75	262	0.379918	1.42366	0	46
CL10193.Contig2_All	144	C	Y	99	C	35	184	316	T	34	71	106	485	0.228307	1.41031	0	39
CL10193.Contig2_All	183	C	Y	99	C	34	202	296	T	35	53	70	538	0.0206157	1.2119	0	39
CL10193.Contig2_All	376	C	Y	99	C	36	120	120	T	37	75	75	195	0.0660032	1	0	44
CL10193.Contig2_All	420	C	Y	99	C	35	91	91	T	34	37	37	129	0.225344	1	0	18
CL10193.Contig2_All	438	T	Y	99	T	36	118	118	C	36	19	19	137	0.349703	1	0	18
CL10193.Contig2_All	603	T	W	99	T	35	219	219	A	30	34	34	509	0.00310212	1.02554	0	165
CL10193.Contig3_All	648	T	A	99	A	37	107	137	T	0	0	1	138	1	1.22464	0	31
CL10193.Contig3_All	711	G	A	99	A	36	255	277	G	0	0	0	539	1	1.04082	0	63
CL10193.Contig3_All	803	T	C	99	C	35	173	185	T	0	0	0	185	1	1.06486	0	8
CL10193.Contig3_All	811	C	T	99	T	36	118	130	C	0	0	0	130	1	1.09231	0	8
CL10197.Contig9_All	558	C	Y	99	C	36	45	45	T	35	20	20	65	0.304437	1	0	68
CL10197.Contig9_All	664	T	Y	99	T	36	44	44	C	33	13	13	57	0.600475	1	0	106
CL10197.Contig9_All	786	G	R	99	G	35	49	54	A	33	14	15	69	0.113544	1.23188	0	122
CL10197.Contig9_All	1372	T	Y	99	T	37	38	38	C	37	12	12	50	0.347383	1	0	326
CL10198.Contig1_All	145	C	M	99	C	36	8	8	A	34	8	8	16	0.286869	1	0	150
CL10198.Contig1_All	295	T	Y	99	C	28	11	11	T	27	11	11	22	0.724416	1	0	96
CL10198.Contig1_All	391	A	M	99	C	30	11	11	A	34	9	9	20	0.523794	1	0	96
CL10198.Contig1_All	672	C	G	77	G	34	34	34	C	0	0	0	34	1	1	0	68
CL10198.Contig1_All	740	C	Y	99	C	35	18	18	T	34	11	11	29	0.623079	1	0	68
CL10198.Contig3_All	105	C	Y	99	C	37	50	50	T	36	27	27	77	0.148977	1	0	90
CL10198.Contig3_All	195	T	K	99	T	35	74	74	G	37	13	13	87	0.0124078	1	0	24
CL10198.Contig3_All	219	C	Y	99	C	36	67	67	T	34	38	38	105	0.425944	1	0	24
CL10198.Contig3_All	616	G	R	99	G	33	33	33	A	34	19	19	52	0.742494	1	0	18
CL10198.Contig3_All	634	A	R	99	G	34	28	28	A	33	27	27	55	0.176477	1	0	18
CL10198.Contig3_All	1347	C	M	99	C	34	39	39	A	36	22	22	61	0.0567853	1	0	713
CL10199.Contig1_All	870	C	T	38	T	38	14	14	C	0	0	0	14	1	1	0	45
CL10199.Contig3_All	508	T	Y	99	T	34	16	16	C	33	11	11	27	0.170995	1	0	391
CL1019.Contig1_All	464	C	A	55	A	34	21	54	C	0	0	14	68	1	1.69118	0	1337
CL101.Contig1_All	1188	C	G	38	G	35	15	15	T	34	1	1	16	1	1	0	9
CL101.Contig1_All	1197	G	T	70	T	36	26	26	G	0	0	0	26	1	1	0	9
CL101.Contig1_All	1281	G	A	99	A	35	49	49	G	0	0	0	49	1	1	0	12
CL101.Contig1_All	1293	T	C	92	C	34	42	42	T	0	0	0	42	1	1	0	12
CL101.Contig1_All	1308	T	G	88	G	35	43	43	T	0	0	0	43	1	1	0	15
CL101.Contig1_All	1353	G	A	94	A	35	51	51	G	0	0	0	51	1	1	0	11
CL101.Contig1_All	1364	A	T	84	T	35	48	48	A	0	0	0	48	1	1	0	11
CL101.Contig1_All	1416	A	G	94	G	33	58	58	A	0	0	0	58	1	1	0	52
CL101.Contig1_All	1590	C	M	99	C	36	45	45	A	35	18	18	63	0.564901	1	0	40
CL101.Contig1_All	1630	A	M	99	A	37	52	52	C	37	19	19	71	0.34361	1	0	39
CL101.Contig1_All	1669	C	Y	99	C	35	54	54	T	39	14	14	68	0.0114506	1	0	11
CL101.Contig1_All	1680	G	K	99	G	34	51	51	T	37	15	15	66	0.025535	1	0	11
CL101.Contig1_All	1702	A	R	99	A	34	46	46	G	32	27	27	73	0.232299	1	0	22
CL101.Contig1_All	1740	A	M	99	A	36	70	70	C	37	13	13	83	0.129735	1	0	37
CL101.Contig1_All	1777	A	M	99	A	34	73	73	C	35	18	18	91	0.281677	1	0	9
CL101.Contig1_All	1786	T	Y	99	T	34	65	65	C	34	25	25	90	0.41793	1	0	9
CL10202.Contig1_All	269	G	R	99	A	33	8	8	G	38	5	5	13	0.511267	1	0	9
CL10202.Contig1_All	278	C	S	92	C	36	7	7	G	35	5	5	12	0.5	1	0	9
CL10202.Contig1_All	978	T	Y	36	T	33	18	18	C	31	5	5	23	0.20164	1	0	60
CL10202.Contig1_All	1111	G	R	99	G	31	12	12	A	31	10	10	22	0.361171	1	0	38
CL10202.Contig1_All	1149	T	Y	99	T	32	12	12	C	35	10	10	22	0.337198	1	0	38
CL10203.Contig1_All	516	A	M	99	A	34	142	142	C	36	18	18	160	0.04297	1	0	45
CL10203.Contig1_All	561	C	Y	83	C	35	112	112	T	36	10	10	122	0.114299	1	0	45
CL10203.Contig1_All	883	T	Y	99	T	36	81	81	C	35	81	81	162	0.0691353	1	0	156
CL10203.Contig1_All	1039	A	R	99	A	35	79	79	G	36	17	17	96	0.438977	1	0	23
CL10203.Contig1_All	1062	G	R	99	G	35	94	94	A	36	17	17	113	0.382519	1	0	23
CL10205.Contig1_All	150	G	A	99	A	34	86	86	T	10	1	1	87	1	1	0	9
CL10205.Contig1_All	192	A	R	76	A	37	244	244	G	37	11	11	347	0.408293	1	0	42
CL10205.Contig2_All	85	A	T	99	T	38	255	255	A	0	0	0	464	1	1	0	23
CL10205.Contig2_All	138	T	A	99	A	34	255	255	T	0	0	0	665	1	1.20902	0	22
CL10205.Contig2_All	160	G	T	99	T	33	255	255	G	0	0	0	486	1	1.28807	0	22
CL10205.Contig2_All	220	C	T	30	T	35	15	17	C	0	0	0	17	1	1.11765	0	60
CL10205.Contig2_All	1218	C	G	60	G	35	25	29	C	0	0	0	29	1	1.13793	0	24
CL10205.Contig2_All	1251	C	T	46	T	35	28	37	C	37	1	1	38	1	1.23684	0	6
CL10205.Contig2_All	1257	C	G	31	G	32	27	36	C	34	1	1	37	1	1.24324	0	6
CL10205.Contig3_All	168	T	C	99	C	34	255	255	T	0	0	0	671	1	1	0	11
CL10205.Contig5_All	51	C	S	99	C	36	22	22	G	37	20	20	42	0.331332	1	0	108
CL10205.Contig5_All	159	A	W	99	A	32	232	232	T	32	23	23	1391	0.419557	1	0	14
CL10205.Contig5_All	287	T	Y	99	T	33	149	149	C	34	106	106	4599	0.206344	1.00087	0	19
CL10205.Contig5_All	306	A	W	99	A	32	133	133	T	33	121	121	4765	9.27321e-05	1.00021	0	19
CL10205.Contig5_All	437	C	Y	99	C	32	144	144	T	32	104	104	3542	0.319499	1	0	44
CL10205.Contig5_All	1067	C	Y	99	C	30	171	172	T	30	79	79	7882	0.450594	1.00127	0	18
CL10205.Contig5_All	1274	C	Y	99	C	25	151	151	T	24	101	101	9032	0.489096	1	0	30
CL10205.Contig5_All	1845	A	W	99	T	36	26	26	A	37	23	23	49	0.167185	1	0	102
CL10205.Contig6_All	25	C	M	99	C	35	152	152	A	36	103	103	347	0.0105887	1	0	114
CL10205.Contig6_All	139	G	R	99	G	33	239	239	A	33	16	16	1118	0.11626	1	0	114
CL10206.Contig4_All	147	G	R	61	G	36	7	7	A	39	5	5	12	0.0530303	1	0	4442
CL1020.Contig1_All	164	A	C	56	C	38	24	27	A	0	0	22	49	1	1.5102	0	16
CL10212.Contig1_All	289	A	R	99	A	35	162	162	G	34	93	93	719	0.0256417	1	0	195
CL10212.Contig1_All	484	A	M	99	A	37	166	167	C	37	89	89	741	0.166052	1.00945	0	195
CL10212.Contig1_All	747	T	W	99	T	35	171	171	A	35	84	84	605	0.171923	1	0	28
CL10212.Contig1_All	775	T	Y	99	T	36	174	174	C	37	81	81	635	0.079716	1	0	7
CL10212.Contig1_All	782	G	R	99	G	36	163	163	A	36	91	91	644	0.0271981	1	0	7
CL10214.Contig1_All	294	T	Y	99	T	34	26	26	C	36	19	19	45	0.539767	1	0	94
CL10214.Contig1_All	472	G	R	99	A	37	15	15	G	39	14	14	29	0.0728097	1	0	80
CL10214.Contig1_All	571	G	R	99	G	35	24	24	A	36	20	20	44	0.412307	1	0	99
CL10214.Contig1_All	877	T	Y	46	T	36	16	16	C	40	5	5	21	0.512507	1	0	66
CL10214.Contig1_All	943	A	M	99	A	36	15	15	C	36	10	10	25	0.341476	1	0	66
CL10214.Contig1_All	1744	G	R	99	G	37	8	8	A	35	8	8	16	0.139316	1	0	94
CL10214.Contig1_All	1851	A	W	45	A	37	20	20	T	37	5	5	25	0.643723	1	0	107
CL10216.Contig3_All	49	T	C	88	C	38	36	37	T	0	0	4	41	1	1.12195	0	39
CL10219.Contig3_All	265	C	S	99	C	32	27	27	G	33	13	13	40	0.387832	1	0	38
CL10219.Contig3_All	303	A	M	99	A	37	24	24	C	35	10	10	34	0.527273	1	0	38
CL10219.Contig3_All	503	T	Y	99	T	36	16	16	C	32	9	9	25	0.125661	1	0	118
CL10219.Contig3_All	638	A	W	96	A	37	13	14	T	37	6	6	20	0.659701	1.05	0	17
CL10219.Contig3_All	732	T	Y	48	T	38	13	13	C	39	5	5	18	0.086718	1	0	82
CL10221.Contig10_All	183	T	W	76	T	30	31	31	A	36	7	8	39	0.502634	1.02564	0	21
CL10221.Contig10_All	213	C	Y	83	C	31	44	45	T	37	10	16	61	0.00318953	1.11475	0	30
CL10221.Contig10_All	246	T	W	99	T	36	49	50	A	37	30	44	94	0.299694	1.15957	0	33
CL10221.Contig10_All	288	G	R	99	A	35	60	61	G	37	48	61	122	0.0206599	1.11475	0	42
CL10221.Contig10_All	354	T	Y	99	T	35	61	61	C	34	55	59	120	0.38158	1.03333	0	18
CL10221.Contig10_All	372	G	R	99	G	35	63	63	A	36	48	55	118	0.216017	1.05932	0	18
CL10221.Contig10_All	397	C	Y	99	C	36	64	64	T	36	37	44	108	0.0955206	1.06481	0	20
CL10221.Contig10_All	417	G	K	99	G	35	52	52	T	35	41	44	96	0.417252	1.03125	0	20
CL10221.Contig10_All	480	C	M	99	C	36	56	62	A	36	37	42	104	0.343018	1.10577	0	63
CL10221.Contig10_All	627	T	Y	99	T	35	53	53	C	36	37	41	94	0.317173	1.04255	0	6
CL10221.Contig10_All	633	G	R	99	G	36	46	46	A	38	34	37	83	0.0347516	1.03614	0	6
CL10221.Contig8_All	29	A	G	23	G	39	9	9	A	0	0	0	9	1	1	0	17
CL10221.Contig8_All	46	A	G	32	G	39	12	12	A	0	0	0	12	1	1	0	16
CL10221.Contig8_All	62	A	C	54	C	38	20	20	A	0	0	0	20	1	1	0	16
CL10221.Contig8_All	127	T	C	95	C	36	55	55	T	0	0	0	55	1	1	0	33
CL10221.Contig8_All	160	T	C	99	C	38	63	63	T	0	0	0	63	1	1	0	27
CL10221.Contig8_All	187	T	A	93	A	37	50	50	T	0	0	0	50	1	1	0	27
CL10221.Contig8_All	238	A	T	81	T	29	65	65	A	8	1	1	66	1	1	0	34
CL10221.Contig8_All	272	T	C	98	C	35	60	60	T	0	0	0	60	1	1	0	14
CL10221.Contig8_All	286	G	A	93	A	35	54	54	G	0	0	0	54	1	1	0	14
CL10221.Contig8_All	301	A	G	88	G	35	49	49	A	0	0	0	49	1	1	0	15
CL10221.Contig8_All	337	G	A	97	A	35	44	44	G	0	0	0	44	1	1	0	13
CL10221.Contig8_All	350	G	A	83	A	36	33	33	G	0	0	0	33	1	1	0	7
CL10221.Contig8_All	357	C	T	66	T	37	28	28	C	0	0	0	28	1	1	0	7
CL10221.Contig8_All	364	T	C	69	C	37	28	28	T	0	0	0	28	1	1	0	7
CL10221.Contig9_All	222	G	K	99	G	32	79	79	T	34	59	59	138	0.0474753	1	0	444
CL10221.Contig9_All	1535	A	R	99	A	37	227	227	G	36	28	28	315	0.101634	1	0	377
CL10221.Contig9_All	1912	A	W	99	A	33	217	222	T	37	38	38	414	7.95088e-05	1.04348	0	268
CL10221.Contig9_All	2180	T	W	99	T	36	217	217	A	37	33	33	250	0.308546	1	0	73
CL10221.Contig9_All	2253	T	W	99	T	37	102	102	A	35	56	56	158	0.0212648	1	0	12
CL10221.Contig9_All	2265	T	Y	99	T	37	102	102	C	38	27	27	129	0.154803	1	0	12
CL10223.Contig1_All	790	T	G	20	G	36	8	8	T	0	0	0	8	1	1	0	25
CL10223.Contig1_All	815	T	A	24	A	38	9	9	T	0	0	0	9	1	1	0	25
CL10223.Contig1_All	901	T	A	56	A	37	20	20	T	0	0	0	20	1	1	0	51
CL10223.Contig1_All	952	C	G	43	G	35	16	16	C	0	0	0	16	1	1	0	51
CL10223.Contig1_All	1037	T	C	52	C	33	20	20	T	0	0	0	20	1	1	0	5
CL10223.Contig1_All	1042	T	C	39	C	37	19	19	T	8	1	1	20	1	1	0	5
CL10223.Contig1_All	1089	A	C	26	C	37	10	10	A	0	0	0	10	1	1	0	6
CL10223.Contig1_All	1350	A	G	20	G	38	8	8	A	0	0	0	8	1	1	0	16
CL10223.Contig1_All	1636	C	T	29	T	36	20	20	C	34	1	1	21	1	1	0	21
CL10223.Contig1_All	1657	G	C	24	C	35	20	20	G	37	1	1	21	1	1	0	21
CL10223.Contig1_All	1720	G	C	41	C	36	15	15	G	0	0	0	15	1	1	0	9
CL10223.Contig1_All	1729	G	A	38	A	35	14	14	G	0	0	0	14	1	1	0	9
CL10223.Contig1_All	1738	A	G	35	G	34	13	13	A	0	0	0	13	1	1	0	9
CL10223.Contig1_All	1857	G	C	99	C	35	60	60	G	0	0	0	60	1	1	0	8
CL10223.Contig1_All	1865	G	C	97	C	37	57	57	G	10	1	1	58	1	1	0	8
CL10223.Contig1_All	1885	T	C	98	C	36	56	56	T	0	0	0	56	1	1	0	20
CL10223.Contig1_All	1923	A	C	91	C	36	46	46	A	0	0	0	46	1	1	0	17
CL10223.Contig1_All	1940	A	G	93	G	37	40	40	A	0	0	0	40	1	1	0	17
CL10223.Contig1_All	1969	T	C	93	C	36	49	49	T	0	0	0	49	1	1	0	29
CL10223.Contig1_All	2009	C	T	97	T	38	42	42	C	0	0	0	42	1	1	0	13
CL10223.Contig1_All	2022	T	G	79	G	35	41	41	T	0	0	0	41	1	1	0	13
CL10223.Contig1_All	2059	G	A	63	A	36	24	24	G	0	0	0	24	1	1	0	15
CL10223.Contig1_All	2074	A	G	67	G	35	25	25	A	0	0	0	25	1	1	0	15
CL10223.Contig1_All	2134	A	G	29	G	36	11	11	A	0	0	0	11	1	1	0	7
CL10223.Contig1_All	2141	A	C	24	C	38	9	9	A	0	0	0	9	1	1	0	6
CL10223.Contig1_All	2147	G	T	24	T	35	9	9	G	0	0	0	9	1	1	0	5
CL10223.Contig1_All	2152	A	G	26	G	35	10	10	A	0	0	0	10	1	1	0	5
CL10223.Contig1_All	2175	A	G	26	G	35	10	10	A	0	0	0	10	1	1	0	19
CL10223.Contig1_All	2209	C	Y	47	C	38	13	13	T	33	6	6	19	0.0142636	1	0	11
CL10223.Contig1_All	2284	C	T	74	T	36	30	30	C	0	0	0	30	1	1	0	15
CL10223.Contig1_All	2299	T	C	73	C	36	34	34	T	0	0	0	34	1	1	0	15
CL10223.Contig1_All	2326	A	R	28	A	37	23	23	G	36	5	5	28	0.300051	1	0	12
CL10223.Contig1_All	2380	A	R	93	A	35	16	16	G	35	7	7	23	0.612881	1	0	15
CL10223.Contig1_All	2395	A	G	38	G	37	14	14	A	0	0	0	14	1	1	0	15
CL10223.Contig1_All	2420	G	A	32	A	35	12	12	G	0	0	0	12	1	1	0	7
CL10223.Contig1_All	2427	T	A	30	A	36	11	11	T	0	0	0	11	1	1	0	7
CL10223.Contig1_All	2547	T	G	23	G	38	9	9	T	0	0	0	9	1	1	0	5
CL10223.Contig1_All	2552	A	G	23	G	37	9	9	A	0	0	0	9	1	1	0	5
CL10223.Contig1_All	2578	A	T	38	T	37	14	14	A	0	0	0	14	1	1	0	9
CL10223.Contig1_All	2587	G	S	99	C	34	10	10	G	36	9	9	19	0.274481	1	0	6
CL10223.Contig1_All	2593	C	T	58	T	37	21	21	C	0	0	0	21	1	1	0	6
CL10223.Contig1_All	2665	C	T	99	T	36	52	52	C	0	0	0	52	1	1	0	6
CL10223.Contig1_All	2671	C	G	99	G	34	54	54	C	0	0	0	54	1	1	0	6
CL10223.Contig1_All	2689	T	G	99	G	33	51	51	T	0	0	0	51	1	1	0	18
CL10223.Contig1_All	2743	G	R	99	A	36	32	32	G	35	25	25	57	0.541362	1	0	54
CL10223.Contig1_All	2800	A	G	90	G	36	41	41	A	0	0	0	41	1	1	0	20
CL10223.Contig1_All	2820	C	T	74	T	35	42	42	C	31	1	1	43	1	1	0	20
CL10223.Contig1_All	2845	C	T	54	T	36	44	44	C	29	2	2	46	1	1	0	6
CL10223.Contig1_All	2851	A	R	99	G	36	28	28	A	35	25	25	53	0.226044	1	0	6
CL10223.Contig1_All	2869	G	C	44	C	35	53	53	G	36	2	2	55	1	1	0	18
CL10223.Contig1_All	2917	G	A	68	A	33	51	51	G	38	1	1	52	1	1	0	21
CL10223.Contig1_All	2938	T	Y	99	T	35	33	33	C	33	20	20	53	0.164674	1	0	21
CL10223.Contig1_All	2971	C	G	99	G	34	56	56	C	0	0	0	56	1	1	0	24
CL10223.Contig1_All	2995	A	R	99	G	35	29	29	A	35	28	28	57	0.707675	1	0	12
CL10223.Contig1_All	3007	G	C	99	C	34	53	53	G	0	0	0	53	1	1	0	12
CL10223.Contig1_All	3052	G	C	96	C	34	51	51	A	36	1	1	52	1	1	0	43
CL10223.Contig1_All	3095	C	T	91	T	35	35	35	C	0	0	0	35	1	1	0	12
CL10223.Contig1_All	3107	C	S	77	C	36	24	24	G	36	7	7	31	0.472405	1	0	12
CL10223.Contig1_All	3121	C	T	55	T	34	21	21	C	0	0	0	21	1	1	0	6
CL10223.Contig1_All	3127	T	C	56	C	32	22	22	T	0	0	0	22	1	1	0	6
CL10223.Contig1_All	3187	G	T	56	T	32	21	21	G	0	0	0	21	1	1	0	29
CL10223.Contig1_All	3238	T	G	44	G	29	20	20	T	0	0	0	20	1	1	0	15
CL10223.Contig1_All	3253	G	A	56	A	34	20	20	G	0	0	0	20	1	1	0	15
CL10223.Contig1_All	3274	A	G	48	G	31	20	20	A	0	0	0	20	1	1	0	19
CL10223.Contig1_All	3293	C	T	61	T	33	22	22	G	2	1	1	23	1	1	0	17
CL10223.Contig1_All	3310	T	G	58	G	34	22	22	T	0	0	0	22	1	1	0	16
CL10223.Contig1_All	3424	C	G	58	G	35	22	22	C	0	0	0	22	1	1	0	15
CL10223.Contig1_All	3471	A	G	37	G	33	15	15	A	0	0	0	15	1	1	0	16
CL10223.Contig2_All	166	T	Y	72	T	32	16	16	C	36	6	6	22	0.533379	1	0	18
CL10223.Contig2_All	221	T	K	78	T	38	7	7	G	37	5	5	12	0.5	1	0	55
CL10224.Contig1_All	333	T	Y	99	C	37	167	167	T	37	88	88	672	0.22152	1	0	66
CL10224.Contig1_All	1185	T	Y	99	T	37	146	146	C	37	109	109	622	0.352236	1	0	222
CL10224.Contig1_All	1407	T	K	99	T	36	154	154	G	36	101	101	665	0.225598	1.01053	0	17
CL10224.Contig1_All	1424	G	R	99	G	36	153	153	A	37	102	103	682	0.414921	1.02639	0	13
CL10224.Contig1_All	1437	C	Y	99	C	34	141	141	T	35	114	115	618	0.138342	1.03398	0	13
CL10224.Contig1_All	1608	G	R	99	G	36	144	145	A	34	111	115	448	7.63941e-07	1.01116	0	171
CL10224.Contig1_All	2127	C	S	99	C	34	145	145	G	35	110	110	372	0.273108	1	0	200
CL10224.Contig1_All	2379	T	Y	99	T	36	28	28	C	38	13	13	41	0.0795179	1	0	48
CL10224.Contig3_All	169	C	T	23	T	38	9	9	C	0	0	0	9	1	1	0	24
CL10225.Contig1_All	145	A	M	99	A	38	28	28	C	35	11	11	39	0.0938017	1	0	54
CL10225.Contig1_All	199	A	W	99	A	38	22	22	T	37	9	9	31	0.737233	1	0	54
CL10225.Contig1_All	268	G	R	31	G	36	68	68	A	36	7	7	75	0.273911	1	0	60
CL10225.Contig1_All	403	T	W	99	T	34	90	90	A	35	10	10	100	0.470233	1	0	75
CL10225.Contig1_All	526	A	W	99	T	36	30	30	A	35	24	24	54	0.519285	1	0	31
CL10225.Contig1_All	736	G	K	99	G	33	39	39	T	34	24	24	63	0.712405	1	0	36
CL10225.Contig1_All	772	C	M	99	C	35	40	40	A	34	24	24	64	0.196871	1	0	36
CL10225.Contig1_All	811	A	R	99	A	37	39	39	G	36	12	12	51	0.512787	1	0	15
CL10225.Contig1_All	826	G	K	99	G	36	40	40	T	33	11	11	51	0.533773	1	0	12
CL10225.Contig1_All	838	G	R	99	G	35	36	36	A	35	14	14	50	0.487227	1	0	12
CL10225.Contig1_All	916	A	W	99	A	35	26	26	T	31	24	24	50	0.00519581	1	0	12
CL10225.Contig1_All	928	C	Y	99	T	35	27	27	C	34	24	24	51	0.378783	1	0	12
CL10225.Contig1_All	965	G	S	90	G	37	33	33	C	37	7	7	40	0.743061	1	0	37
CL10225.Contig1_All	1050	T	K	99	T	34	33	33	G	36	24	24	57	0.0577933	1	0	60
CL10225.Contig1_All	1110	T	Y	99	T	37	46	46	C	36	18	18	64	0.0502408	1	0	25
CL10225.Contig1_All	1135	T	Y	99	T	36	47	47	C	37	24	24	71	0.0449732	1	0	9
CL10225.Contig1_All	1144	G	R	99	G	35	54	54	A	36	14	14	68	0.4879	1	0	9
CL10225.Contig1_All	1261	G	R	99	G	35	41	41	A	37	23	23	64	0.486048	1	0	58
CL10225.Contig1_All	1378	T	W	99	A	35	32	32	T	35	30	30	62	0.734675	1	0	117
CL10225.Contig1_All	1519	C	Y	99	C	36	30	30	T	37	27	27	57	0.360604	1	0	141
CL10226.Contig2_All	313	T	Y	99	T	25	191	191	C	30	61	61	2491	7.21764e-09	1	0	62
CL10226.Contig2_All	407	A	R	99	A	31	222	222	G	31	32	32	3612	0.270511	1	0	9
CL10226.Contig2_All	479	A	R	99	A	31	213	213	G	32	42	42	2717	0.286681	1	0	48
CL10226.Contig2_All	669	A	R	99	A	37	151	151	G	37	61	61	213	0.373913	1	0	76
CL10226.Contig2_All	745	G	K	99	T	37	30	30	G	35	19	19	49	0.0903498	1	0	32
CL10228.Contig6_All	174	C	S	99	C	34	21	21	G	36	18	18	39	0.580282	1	0	50
CL10228.Contig6_All	224	G	R	99	G	34	39	39	A	36	15	15	54	0.323234	1	0	10
CL10228.Contig6_All	234	G	S	99	G	35	36	36	C	36	20	20	56	0.602557	1	0	7
CL10228.Contig6_All	241	C	M	99	C	35	35	35	A	34	23	23	59	0.585763	1	0	7
CL10228.Contig6_All	321	C	S	99	C	36	62	73	G	32	17	17	90	0.0222084	1.24444	0	80
CL10228.Contig6_All	410	G	R	99	G	35	41	41	A	38	24	24	65	0.00540595	1	0	78
CL10228.Contig6_All	503	G	S	99	G	36	57	57	C	36	10	10	67	0.0292785	1	0	6
CL10228.Contig6_All	535	A	W	99	A	36	30	30	T	37	15	15	45	0.304297	1	0	24
CL10228.Contig6_All	610	G	R	99	G	35	31	31	A	36	22	22	53	0.42549	1	0	48
CL10228.Contig6_All	658	A	R	99	A	33	30	30	G	35	20	21	51	0.0513439	1.03922	0	45
CL10228.Contig6_All	703	A	R	99	A	36	36	36	G	36	25	29	65	0.479691	1.12308	0	45
CL10229.Contig3_All	169	A	M	64	A	34	16	16	C	37	5	5	21	0.273822	1	0	153
CL10229.Contig3_All	322	G	R	28	A	35	3	16	G	35	2	48	64	0.4	1.92188	0	153
CL1022.Contig1_All	492	T	W	99	T	35	15	15	A	37	11	11	26	0.661521	1	0	113
CL1022.Contig1_All	605	C	Y	99	C	37	20	20	T	37	12	12	32	0.723324	1	0	15
CL1022.Contig1_All	620	T	Y	99	T	38	24	24	C	38	11	11	35	0.479081	1	0	15
CL1022.Contig1_All	636	T	Y	99	T	36	23	23	C	36	10	10	33	0.126257	1	0	14
CL1022.Contig1_All	660	T	W	32	T	37	17	17	A	35	5	5	22	0.066473	1	0	10
CL1022.Contig1_All	738	T	Y	99	T	37	22	22	C	39	8	8	30	0.70906	1	0	15
CL1022.Contig1_All	753	T	Y	99	T	39	18	18	C	37	13	13	31	0.524268	1	0	15
CL1022.Contig1_All	768	C	Y	99	C	38	17	17	T	39	14	14	31	0.414839	1	0	15
CL10231.Contig1_All	909	G	A	49	A	36	33	105	G	24	1	94	199	1	1.82915	0	37
CL10231.Contig2_All	836	G	R	99	G	36	123	216	A	36	26	99	315	0.423652	1.52698	0	37
CL10231.Contig2_All	892	T	K	22	T	39	8	38	G	33	3	32	70	0.593939	1.84286	0	19
CL10231.Contig5_All	124	T	W	78	T	38	30	30	A	34	8	8	38	0.184181	1	0	67
CL10231.Contig5_All	191	G	R	99	G	36	86	86	A	37	13	13	99	0.307668	1	0	67
CL10231.Contig5_All	278	A	M	99	A	37	211	211	C	35	29	29	240	0.280306	1	0	87
CL10231.Contig5_All	494	A	R	99	A	32	187	187	G	32	43	43	231	0.236367	1	0	30
CL10231.Contig5_All	524	T	Y	99	T	35	209	209	C	35	46	46	301	0.354511	1	0	18
CL10231.Contig5_All	542	G	R	99	A	35	150	150	G	35	105	105	283	0.103793	1	0	15
CL10231.Contig5_All	557	C	Y	99	C	36	213	213	T	33	42	42	297	0.000142764	1	0	15
CL10231.Contig5_All	869	C	S	99	C	35	87	87	G	35	52	52	139	0.402026	1	0	9
CL10231.Contig5_All	878	C	S	99	C	34	88	88	G	35	50	50	161	0.344257	1	0	9
CL10231.Contig5_All	985	T	W	99	T	27	147	225	A	28	36	64	294	0.479002	1.36054	0	107
CL10232.Contig1_All	111	A	R	99	A	35	11	11	G	36	8	8	19	0.483925	1	0	60
CL10232.Contig1_All	171	C	S	98	C	37	9	9	G	33	6	6	15	0.522677	1	0	60
CL10232.Contig1_All	336	A	W	99	A	34	11	11	T	33	8	8	19	0.451946	1	0	58
CL10232.Contig1_All	523	C	Y	75	C	35	10	10	T	37	6	6	16	0.0902847	1	0	53
CL10232.Contig1_All	576	T	Y	95	T	36	13	13	C	36	8	8	21	0.514114	1	0	15
CL10232.Contig1_All	591	T	W	81	T	35	15	15	A	38	7	7	22	0.105034	1	0	15
CL10236.Contig16_All	493	G	S	99	G	32	10	10	C	36	8	8	18	0.5173	1	0	106
CL10236.Contig16_All	687	C	Y	99	C	36	20	20	T	35	11	11	31	0.579294	1	0	76
CL10237.Contig3_All	97	A	R	99	A	34	50	50	G	35	36	36	86	0.333986	1	0	264
CL10237.Contig3_All	361	T	Y	99	T	35	20	20	C	33	14	14	34	0.18861	1	0	9
CL10237.Contig3_All	370	C	Y	99	C	35	22	22	T	35	14	14	36	0.19737	1	0	9
CL10237.Contig3_All	499	T	K	99	T	36	50	50	G	34	39	40	90	0.081761	1.02222	0	129
CL10237.Contig3_All	640	A	W	99	A	38	31	31	T	37	13	13	44	0.714734	1	0	141
CL10238.Contig2_All	1526	A	W	79	A	39	7	22	T	37	5	12	34	0.438131	1.64706	0	107
CL10238.Contig2_All	1633	C	Y	99	C	27	25	25	T	25	15	15	41	0.711707	1	0	107
CL10240.Contig1_All	203	T	W	99	T	35	21	21	A	35	18	18	39	0.374373	1	0	219
CL10240.Contig1_All	422	A	R	99	A	36	19	19	G	34	11	11	30	0.75	1	0	158
CL10240.Contig1_All	580	T	K	99	T	33	13	13	G	33	7	7	20	0.633888	1	0	158
CL10240.Contig1_All	1496	G	R	55	G	31	7	7	A	37	5	5	12	0.0239899	1	0	738
CL10241.Contig5_All	272	T	K	99	G	36	60	60	T	36	56	56	116	0.296007	1	0	105
CL10241.Contig5_All	377	T	Y	99	T	36	25	25	C	36	20	20	45	0.423799	1	0	54
CL10242.Contig3_All	306	C	M	70	C	36	45	45	A	35	8	8	53	0.417953	1	0	24
CL10242.Contig3_All	330	C	Y	34	C	35	62	62	T	30	10	10	73	0.00815872	1	0	24
CL10242.Contig3_All	589	C	Y	99	C	33	150	150	T	32	105	106	1314	0.0890723	1.07915	0	6
CL10242.Contig3_All	595	A	R	99	A	33	179	179	G	32	75	80	1222	0.438254	1.08838	0	6
CL10242.Contig3_All	610	A	W	99	A	35	198	198	T	35	56	73	1516	0.246674	1.06992	0	15
CL10242.Contig3_All	637	C	Y	99	C	31	163	163	T	30	92	107	2242	0.000322201	1.03301	0	27
CL10242.Contig3_All	1051	G	R	99	G	36	165	165	A	37	90	96	1915	0.216402	1.01775	0	60
CL10242.Contig3_All	1111	A	W	99	A	32	151	151	T	33	103	107	2805	0.130757	1.0107	0	44
CL10242.Contig3_All	1155	C	M	99	C	36	152	152	A	35	103	104	2037	0.029643	1.02946	0	5
CL10242.Contig3_All	1160	A	R	99	A	34	162	162	G	35	93	94	2073	0.000145621	1.03666	0	5
CL10242.Contig3_All	1444	T	K	99	T	34	130	130	G	33	125	125	1734	0.447975	1	0	284
CL10243.Contig1_All	267	A	R	61	A	33	13	13	G	36	5	5	18	0.731034	1	0	88
CL10243.Contig1_All	355	A	R	44	A	36	35	35	G	34	9	9	44	0.227987	1	0	88
CL10243.Contig1_All	485	A	W	99	A	36	118	128	T	36	18	24	152	0.461631	1.10526	0	130
CL10243.Contig2_All	255	T	Y	99	T	37	77	84	C	38	35	36	120	0.117113	1.06667	0	18
CL10243.Contig2_All	273	A	W	99	T	37	56	62	A	37	48	58	120	0.431407	1.13333	0	18
CL10246.Contig1_All	500	G	R	99	G	35	80	80	A	35	47	47	127	0.261363	1	0	459
CL10246.Contig1_All	1049	C	Y	99	C	37	71	71	T	36	58	58	129	0.483949	1	0	294
CL10246.Contig1_All	1343	A	W	99	A	33	71	71	T	34	64	64	135	0.189073	1	0	165
CL10246.Contig1_All	1508	C	Y	99	C	36	147	147	T	38	108	108	339	0.33001	1	0	102
CL10246.Contig1_All	1610	C	T	99	T	37	200	200	C	0	0	0	200	1	1	0	6
CL10246.Contig1_All	1616	T	Y	99	T	37	133	133	C	37	61	61	194	0.270007	1	0	6
CL10246.Contig1_All	1622	C	T	99	T	37	178	178	C	0	0	0	178	1	1	0	6
CL10246.Contig1_All	1637	C	T	99	T	35	81	81	C	0	0	0	81	1	1	0	6
CL10246.Contig1_All	1643	T	C	99	C	36	62	62	T	0	0	0	62	1	1	0	6
CL10246.Contig1_All	1664	G	A	99	A	35	51	51	G	0	0	0	51	1	1	0	9
CL10246.Contig1_All	1691	A	T	99	T	38	75	75	A	0	0	0	75	1	1	0	17
CL10246.Contig1_All	1778	T	Y	99	T	37	157	157	C	37	90	90	247	0.175497	1	0	87
CL10246.Contig1_All	2043	G	K	99	G	35	189	189	T	36	54	54	243	0.11471	1	0	25
CL10246.Contig1_All	2068	C	S	99	C	34	164	164	G	37	19	19	183	0.00106302	1	0	25
CL10246.Contig1_All	2169	C	M	99	C	36	61	61	A	37	22	22	83	0.345601	1	0	101
CL10246.Contig1_All	2313	C	M	99	A	38	17	17	C	36	17	17	34	0.0311582	1	0	144
CL10248.Contig1_All	2142	C	M	87	C	35	74	83	A	36	9	9	92	0.3544	1.09783	0	125
CL10248.Contig1_All	2267	A	R	99	A	36	125	129	G	37	12	13	142	0.475715	1.03521	0	32
CL10248.Contig1_All	2299	C	Y	99	C	34	115	125	T	35	19	21	146	0.472033	1.08219	0	9
CL10248.Contig1_All	2308	G	K	60	G	35	89	101	T	37	8	9	110	0.277551	1.11818	0	9
CL10248.Contig1_All	2369	T	W	99	T	37	45	57	A	37	10	19	77	0.688838	1.28571	0	61
CL10249.Contig13_All	772	A	M	99	C	36	13	13	A	34	10	10	23	0.18791	1	0	74
CL10250.Contig2_All	384	T	Y	99	T	36	87	87	C	35	49	49	136	0.0414749	1	0	78
CL10250.Contig2_All	462	A	R	99	A	34	75	75	G	34	57	57	133	0.375626	1	0	54
CL10250.Contig2_All	516	C	S	99	C	35	76	76	G	35	50	50	126	0.300284	1	0	54
CL10250.Contig2_All	730	G	S	99	G	36	58	58	C	35	53	53	111	0.0356467	1	0	53
CL10250.Contig2_All	783	C	Y	99	C	35	57	57	T	35	48	48	105	0.295595	1	0	53
CL10250.Contig2_All	909	G	R	99	G	34	58	58	A	34	51	51	109	0.135181	1	0	27
CL10250.Contig2_All	936	T	Y	99	C	34	42	42	T	31	45	45	87	0.0411894	1	0	27
CL10250.Contig2_All	990	G	R	99	G	34	51	51	A	31	43	43	95	0.00876274	1	0	9
CL10250.Contig2_All	999	C	Y	99	C	33	46	46	T	33	44	44	90	0.154569	1	0	9
CL10250.Contig2_All	1095	G	R	99	G	33	55	55	A	34	44	44	100	0.44122	1	0	96
CL10250.Contig2_All	1448	G	R	99	G	36	46	46	A	36	28	28	74	0.204751	1	0	9
CL10250.Contig2_All	1457	A	W	99	A	36	43	43	T	35	25	25	68	0.484781	1	0	9
CL10250.Contig2_All	1520	A	W	99	A	36	22	22	T	35	17	17	39	0.586707	1	0	6
CL10250.Contig2_All	1526	G	R	99	G	37	20	20	A	36	13	13	33	0.682509	1	0	6
CL10250.Contig2_All	1554	G	R	99	G	36	9	9	A	37	8	8	17	0.444179	1	0	28
CL10252.Contig2_All	619	A	T	32	T	34	12	12	A	0	0	0	12	1	1	0	15
CL10252.Contig2_All	634	C	G	23	G	34	9	9	C	0	0	0	9	1	1	0	15
CL10252.Contig2_All	1084	A	G	29	G	38	11	11	A	0	0	0	11	1	1	0	6
CL10252.Contig2_All	1090	T	C	29	C	38	11	11	T	0	0	0	11	1	1	0	6
CL10252.Contig2_All	1099	C	T	26	T	32	10	10	C	0	0	0	10	1	1	0	9
CL10252.Contig2_All	1112	A	G	29	G	38	11	11	A	0	0	0	11	1	1	0	13
CL10252.Contig2_All	1140	G	A	23	A	37	9	9	G	0	0	0	9	1	1	0	28
CL10254.Contig2_All	138	G	R	99	G	38	54	54	A	36	19	19	73	0.0150544	1	0	1150
CL10255.Contig1_All	943	A	W	99	A	33	13	13	T	33	7	7	20	0.734617	1	0	7
CL10255.Contig1_All	950	G	R	99	G	29	14	14	A	31	8	8	22	0.743345	1	0	7
CL10255.Contig3_All	2560	G	R	94	G	37	17	17	A	40	8	8	25	0.0156402	1	0	15
CL10255.Contig3_All	2575	G	R	94	G	37	14	14	A	38	7	7	21	0.26763	1	0	15
CL10256.Contig1_All	206	C	M	39	C	35	230	230	A	35	7	7	237	0.16789	1	0	58
CL10256.Contig1_All	264	C	M	99	C	35	242	242	A	38	13	13	300	0.00821968	1	0	58
CL10256.Contig1_All	342	G	K	99	G	35	219	219	T	38	11	11	230	0.0292243	1	0	15
CL10256.Contig1_All	357	T	W	99	T	35	203	203	A	37	10	10	213	0.289624	1	0	15
CL10256.Contig1_All	550	C	M	85	C	35	183	183	A	36	9	9	192	0.367708	1	0	6
CL10256.Contig1_All	556	A	R	25	A	35	165	165	G	36	8	8	173	0.200884	1	0	6
CL10256.Contig1_All	921	T	K	99	T	34	240	240	G	33	15	15	309	0.228093	1.00324	0	23
CL10256.Contig1_All	944	G	R	99	G	36	215	216	A	35	16	16	232	0.283677	1.00431	0	23
CL10256.Contig1_All	973	A	R	42	A	36	195	196	G	32	11	11	207	0.00671864	1.00483	0	29
CL10257.Contig1_All	60	T	W	99	T	37	139	139	A	36	50	50	189	0.0641504	1	0	287
CL10257.Contig1_All	347	G	R	99	G	35	188	188	A	35	67	67	328	0.35053	1	0	287
CL10257.Contig1_All	650	T	Y	99	T	34	187	187	C	34	68	68	347	0.381907	1	0	120
CL10257.Contig1_All	770	C	Y	99	C	35	175	175	T	34	79	79	335	0.213254	1	0	120
CL10257.Contig1_All	974	A	R	99	A	33	195	195	G	35	60	60	375	0.107674	1	0	63
CL10257.Contig1_All	1037	A	W	99	A	35	200	200	T	35	55	55	368	0.458896	1	0	63
CL10257.Contig1_All	1184	A	W	99	A	33	221	221	T	36	34	34	270	0.0199716	1	0	147
CL10257.Contig1_All	1450	A	R	99	A	33	199	199	G	34	56	56	463	0.00579003	1	0	31
CL10257.Contig1_All	1481	C	Y	99	C	33	183	183	T	35	72	72	450	0.0111539	1	0	31
CL10257.Contig1_All	1613	C	S	99	C	34	184	184	G	36	71	71	507	0.00892453	1	0	132
CL10257.Contig1_All	1784	C	S	99	C	35	174	174	G	34	80	80	713	0.237515	1	0	39
CL10257.Contig1_All	1823	G	R	99	G	36	143	143	A	34	111	111	491	0.017536	1	0	27
CL10257.Contig1_All	1901	T	W	99	T	36	190	190	A	36	65	65	354	0.131309	1	0	30
CL10257.Contig1_All	2016	T	W	99	T	34	131	131	A	35	46	46	177	0.0373125	1	0	57
CL10257.Contig1_All	2073	G	K	99	G	37	90	90	T	35	32	32	122	0.0515855	1	0	57
CL10257.Contig1_All	2134	C	M	99	C	36	55	55	A	35	10	10	65	0.0907153	1	0	61
CL10257.Contig1_All	2206	A	W	99	A	36	39	39	T	37	16	16	55	0.339882	1	0	72
CL10257.Contig1_All	2280	C	M	99	C	38	16	16	A	38	8	8	24	0.440488	1	0	74
CL1025.Contig1_All	1489	A	G	49	G	35	18	18	A	0	0	0	18	1	1	0	166
CL1025.Contig2_All	475	C	S	91	C	32	7	7	G	35	5	5	12	0.171717	1	0	162
CL10263.Contig1_All	286	T	K	99	T	35	31	31	G	36	24	24	55	0.705065	1	0	120
CL10263.Contig1_All	406	A	R	99	A	37	38	38	G	34	30	32	70	0.0289847	1.02857	0	120
CL10263.Contig2_All	618	C	G	60	G	32	25	37	A	31	1	1	51	1	1.4902	0	165
CL10263.Contig3_All	345	C	M	92	C	33	6	53	A	37	5	43	96	0.665584	1.88542	0	192
CL10263.Contig3_All	537	C	M	99	C	35	71	71	A	36	9	9	80	0.469657	1	0	84
CL10263.Contig3_All	621	C	S	99	C	34	67	67	G	36	26	26	93	0.135659	1	0	9
CL10263.Contig3_All	630	G	R	99	G	35	83	83	A	36	20	20	103	0.358427	1	0	9
CL10263.Contig3_All	765	G	R	99	G	35	138	138	A	36	46	46	184	0.273934	1	0	27
CL10263.Contig3_All	792	C	Y	99	C	35	123	123	T	36	45	45	168	0.161881	1	0	27
CL10263.Contig3_All	1086	A	R	99	A	37	80	80	G	37	22	22	102	0.425779	1	0	150
CL10263.Contig3_All	1236	G	S	99	G	36	111	111	C	36	38	38	149	0.14006	1	0	95
CL10263.Contig3_All	1331	A	R	99	A	36	17	17	G	36	8	8	25	0.667181	1	0	24
CL10263.Contig3_All	1355	C	Y	77	C	35	17	17	T	37	7	7	24	0.14389	1	0	24
CL10264.Contig3_All	307	C	Y	99	T	34	14	14	C	34	12	15	29	0.410045	1.2069	0	10
CL10264.Contig3_All	317	A	R	99	G	34	10	10	A	28	11	13	24	0.14081	1.16667	0	10
CL10264.Contig3_All	753	T	W	99	A	34	32	32	T	35	29	29	61	0.670692	1	0	259
CL10264.Contig3_All	1012	A	R	99	G	34	24	24	A	30	25	25	49	0.16262	1	0	87
CL10264.Contig3_All	1099	T	Y	99	T	36	43	43	C	37	35	35	78	0.202183	1	0	11
CL10264.Contig3_All	1110	C	S	99	C	34	41	41	G	37	30	30	71	0.0277549	1	0	11
CL10264.Contig3_All	1123	T	Y	99	T	30	38	38	C	34	24	24	62	0.521046	1	0	13
CL10264.Contig3_All	1182	A	W	99	A	35	28	28	T	31	22	22	53	0.0078505	1	0	59
CL10265.Contig5_All	205	T	W	99	A	35	16	21	T	35	13	13	34	0.632662	1.14706	0	54
CL10265.Contig5_All	259	G	S	99	G	37	12	12	C	35	8	8	20	0.285679	1	0	9
CL10265.Contig5_All	268	C	M	99	C	36	12	12	A	33	9	9	21	0.662763	1	0	9
CL10266.Contig1_All	495	G	A	23	A	37	9	14	G	0	0	0	14	1	1.71429	0	10
CL10266.Contig1_All	505	A	G	26	G	37	10	15	A	0	0	0	15	1	1.66667	0	10
CL10266.Contig1_All	535	G	A	38	A	38	14	19	G	0	0	0	19	1	1.52632	0	30
CL10266.Contig1_All	568	C	A	57	A	37	21	26	C	0	0	0	26	1	1.38462	0	33
CL10266.Contig1_All	627	G	A	99	A	38	44	44	G	0	0	0	44	1	1	0	29
CL10266.Contig1_All	656	A	G	95	G	36	66	66	A	0	0	0	66	1	1	0	29
CL10266.Contig1_All	691	C	T	99	T	35	63	63	C	0	0	0	63	1	1	0	35
CL10266.Contig1_All	728	A	G	99	G	38	49	49	A	0	0	0	49	1	1	0	28
CL10266.Contig1_All	883	A	T	59	T	31	22	22	A	0	0	0	22	1	1	0	13
CL10266.Contig1_All	896	T	C	70	C	36	26	26	T	0	0	0	26	1	1	0	13
CL10266.Contig1_All	913	A	R	99	G	36	27	27	A	36	8	8	35	0.723208	1	0	16
CL10266.Contig1_All	929	T	C	88	C	36	36	36	T	0	0	0	36	1	1	0	16
CL10266.Contig1_All	1040	A	G	89	G	37	55	55	A	0	0	0	55	1	1	0	5
CL10266.Contig1_All	1045	T	Y	85	T	38	45	45	C	38	10	10	55	0.163007	1	0	5
CL10266.Contig1_All	1057	T	C	87	C	38	59	59	T	0	0	0	59	1	1	0	12
CL10266.Contig1_All	1165	G	A	99	A	37	73	73	G	0	0	0	73	1	1	0	108
CL10266.Contig1_All	1285	C	T	99	T	35	41	41	C	0	0	0	41	1	1	0	10
CL10266.Contig1_All	1295	G	T	91	T	35	35	35	G	0	0	0	35	1	1	0	10
CL10266.Contig1_All	1306	A	G	34	G	35	13	13	A	0	0	0	13	1	1	0	9
CL10266.Contig8_All	356	A	R	99	A	37	26	26	G	38	14	14	40	0.719409	1	0	14
CL10266.Contig8_All	370	G	K	99	G	36	22	22	T	39	13	13	35	0.633202	1	0	14
CL10266.Contig8_All	478	C	M	74	C	36	35	35	A	30	9	9	44	0.0199978	1	0	27
CL10266.Contig8_All	505	C	Y	99	C	35	37	37	T	36	11	11	48	0.735549	1	0	27
CL10269.Contig3_All	605	G	R	52	G	37	6	45	A	38	4	7	52	0.619048	2.63462	0	7
CL10269.Contig3_All	612	C	S	33	G	36	7	14	C	32	2	41	55	0.111111	2.69091	0	7
CL10269.Contig4_All	211	C	M	70	C	35	40	40	A	38	7	7	47	0.128079	1	0	13
CL10269.Contig4_All	224	T	Y	99	T	31	29	29	C	36	16	16	46	0.170379	1	0	13
CL10269.Contig4_All	289	C	S	99	C	35	50	50	G	34	28	28	78	0.0326146	1	0	31
CL10269.Contig4_All	320	T	Y	99	T	35	74	74	C	34	20	20	94	0.248561	1	0	31
CL10269.Contig5_All	711	G	R	91	G	31	14	53	A	34	7	9	62	0.580577	2.33871	0	7
CL10269.Contig5_All	718	C	G	44	G	31	17	23	C	0	0	39	62	1	2.46774	0	7
CL10269.Contig5_All	732	C	Y	99	T	34	8	16	C	25	9	61	77	0.534698	2.58442	0	14
CL10269.Contig5_All	762	T	C	20	C	36	8	17	T	0	0	97	114	1	2.87719	0	30
CL1026.Contig1_All	167	T	Y	99	T	36	13	13	C	35	11	11	24	0.22926	1	0	39
CL1026.Contig1_All	206	A	W	99	A	33	18	18	T	35	10	10	28	0.689873	1	0	39
CL1026.Contig1_All	290	A	M	59	A	31	17	17	C	34	5	5	22	0.719887	1	0	84
CL1026.Contig1_All	483	G	S	99	G	34	14	14	C	35	9	9	23	0.344126	1	0	193
CL10270.Contig1_All	247	G	R	99	G	34	72	72	A	30	14	14	86	0.155805	1	0	26
CL10270.Contig1_All	273	A	M	99	A	35	70	70	C	34	18	18	88	0.128665	1	0	26
CL10270.Contig1_All	391	A	R	99	A	35	38	38	G	34	11	11	49	0.495291	1	0	118
CL10270.Contig1_All	999	T	Y	40	T	31	22	22	C	34	6	6	28	0.264763	1	0	281
CL10270.Contig1_All	1280	T	Y	48	T	33	36	36	C	28	8	8	44	0.0348368	1	0	228
CL10270.Contig1_All	1508	T	W	63	T	35	26	26	A	32	7	7	33	0.678575	1	0	43
CL10270.Contig1_All	1551	C	S	52	C	34	22	22	G	36	6	6	28	0.341182	1	0	13
CL10270.Contig1_All	1564	A	M	99	A	31	28	28	C	35	9	9	37	0.0880249	1	0	13
CL10270.Contig1_All	1627	C	Y	69	C	36	31	31	T	35	8	8	39	0.220673	1	0	63
CL10270.Contig1_All	1696	T	Y	99	T	35	66	66	C	37	43	43	109	0.0538206	1	0	10
CL10270.Contig1_All	1706	G	S	99	G	36	68	68	C	37	46	46	114	0.00358754	1	0	10
CL10270.Contig1_All	1732	C	Y	99	T	36	76	76	C	37	66	66	142	0.0782047	1	0	26
CL10270.Contig1_All	1762	T	K	99	G	36	99	99	T	36	96	96	195	0.152589	1	0	30
CL10270.Contig1_All	1827	G	R	99	G	37	113	115	A	36	68	68	183	0.00399536	1.02186	0	22
CL10270.Contig1_All	1849	A	R	99	A	37	102	104	G	35	61	61	165	0.000713312	1.02424	0	14
CL10270.Contig1_All	1863	T	W	99	T	36	99	101	A	36	40	40	141	0.0959458	1.02837	0	5
CL10270.Contig1_All	1868	T	W	99	T	37	110	112	A	36	39	39	151	0.246844	1.02649	0	5
CL10270.Contig1_All	1924	A	R	99	A	36	87	87	G	37	25	25	113	0.278619	1	0	15
CL10270.Contig1_All	1939	T	Y	99	T	36	98	98	C	38	18	18	116	0.00380615	1	0	15
CL10270.Contig1_All	2235	C	S	99	C	36	167	167	G	34	38	38	205	0.00492079	1	0	17
CL10270.Contig1_All	2275	A	W	99	A	37	163	164	T	36	52	52	216	0.357622	1.00926	0	40
CL10270.Contig1_All	2381	A	R	99	A	37	56	57	G	36	38	43	100	0.0748296	1.12	0	20
CL10270.Contig1_All	2401	G	K	99	T	37	87	92	G	36	21	32	124	0.326272	1.25806	0	20
CL10270.Contig1_All	2434	T	Y	99	T	36	98	132	C	35	31	36	169	0.293581	1.46154	0	33
CL10270.Contig1_All	2494	C	Y	99	C	36	78	103	T	37	15	19	122	0.164368	1.47541	0	14
CL10270.Contig1_All	2526	A	R	99	A	36	74	82	G	34	22	22	104	0.131322	1.15385	0	14
CL10270.Contig1_All	2545	T	Y	99	T	37	84	84	C	38	22	22	106	0.141177	1	0	19
CL10270.Contig1_All	2578	G	K	99	G	36	72	72	T	37	32	32	104	0.0695675	1	0	33
CL10270.Contig1_All	2613	T	Y	99	T	35	90	90	C	33	18	18	108	0.296035	1	0	10
CL10270.Contig1_All	2623	A	R	99	A	35	85	85	G	34	15	15	100	0.356875	1	0	6
CL10270.Contig1_All	2629	C	Y	99	C	35	72	72	T	36	27	27	99	0.228904	1	0	6
CL10270.Contig1_All	2662	T	W	99	T	35	106	106	A	35	14	14	120	0.272609	1	0	33
CL10270.Contig1_All	2695	C	Y	99	C	36	73	73	T	36	15	15	88	0.40142	1	0	15
CL10270.Contig1_All	2737	A	R	63	A	36	85	85	G	34	12	28	113	0.0293775	1.28319	0	12
CL10270.Contig1_All	2749	T	Y	95	T	37	76	76	C	35	12	29	105	0.285903	1.32381	0	12
CL10270.Contig1_All	2836	C	Y	99	C	36	123	123	T	38	27	35	158	0.0459729	1.09494	0	36
CL10270.Contig3_All	786	G	A	32	A	38	12	16	G	0	0	0	16	1	1.25	0	9
CL10270.Contig3_All	822	G	A	32	A	38	12	25	G	0	0	0	25	1	1.8	0	23
CL10271.Contig4_All	183	A	W	34	A	38	6	54	T	37	3	37	91	0.636905	1.9011	0	1775
CL10272.Contig1_All	90	G	R	99	G	37	31	31	A	36	20	20	51	0.555694	1	0	30
CL10272.Contig1_All	120	G	K	99	G	35	30	30	T	33	11	11	41	0.413951	1	0	30
CL10277.Contig4_All	205	T	W	39	T	38	22	22	A	36	5	5	27	0.156769	1	0	217
CL10277.Contig4_All	493	A	M	25	A	36	53	53	C	37	6	6	59	0.718439	1	0	71
CL10277.Contig4_All	580	C	Y	99	T	37	20	20	C	37	16	16	36	0.301835	1	0	87
CL10277.Contig4_All	685	G	R	99	G	35	35	35	A	34	28	28	63	0.577916	1	0	105
CL10277.Contig4_All	953	G	R	99	G	37	29	29	A	35	18	18	47	0.594791	1	0	8
CL10277.Contig4_All	961	A	R	99	A	36	28	28	G	38	16	16	44	0.559907	1	0	8
CL10277.Contig4_All	988	G	R	99	G	37	25	25	A	38	16	16	41	0.642419	1	0	27
CL10277.Contig4_All	1019	C	S	99	C	36	22	22	G	38	14	14	36	0.537618	1	0	10
CL10277.Contig4_All	1029	A	M	99	C	36	22	22	A	36	14	14	36	0.39274	1	0	10
CL10277.Contig4_All	1053	T	Y	99	T	37	18	18	C	36	9	9	27	0.469855	1	0	15
CL10277.Contig4_All	1068	G	R	99	G	35	17	17	A	38	10	10	27	0.490172	1	0	8
CL10277.Contig4_All	1076	T	Y	99	T	33	18	18	C	37	9	9	27	0.059043	1	0	8
CL10277.Contig4_All	1165	C	Y	99	C	37	39	39	T	37	18	18	57	0.139247	1	0	76
CL10277.Contig4_All	1251	G	R	99	G	37	37	37	A	36	12	12	49	0.227473	1	0	8
CL10277.Contig4_All	1297	A	W	99	A	35	30	30	T	37	14	14	44	0.296101	1	0	46
CL10277.Contig4_All	1360	T	W	99	T	36	22	22	A	36	13	13	35	0.289075	1	0	21
CL10277.Contig4_All	1381	T	Y	99	T	33	29	29	C	35	14	14	43	0.484688	1	0	21
CL10277.Contig4_All	1445	T	W	99	T	37	23	23	A	36	15	15	38	0.697668	1	0	35
CL10277.Contig4_All	1480	G	R	99	A	35	17	17	G	35	16	16	33	0.657793	1	0	35
CL10277.Contig4_All	1561	G	R	82	G	36	18	18	A	37	7	7	25	0.372544	1	0	72
CL10277.Contig4_All	1633	C	Y	77	C	37	11	11	T	38	6	6	17	0.587548	1	0	9
CL10277.Contig4_All	1724	G	R	99	A	38	10	10	G	33	11	11	21	0.52113	1	0	8
CL10277.Contig4_All	1732	T	W	99	A	38	10	10	T	35	9	9	19	0.248349	1	0	8
CL10279.Contig3_All	34	T	Y	99	T	37	10	10	C	37	9	9	19	0.624175	1	0	23
CL10279.Contig3_All	57	T	Y	99	T	36	22	22	C	36	17	17	39	0.552543	1	0	23
CL10279.Contig3_All	115	G	R	99	A	38	129	129	G	37	126	126	958	0.00337804	1	0	5
CL10279.Contig3_All	198	C	S	99	C	32	144	144	G	31	109	109	2544	0.182107	1	0	42
CL10279.Contig3_All	240	A	R	99	A	32	162	162	G	31	93	93	2847	6.63527e-05	1	0	42
CL10279.Contig3_All	296	G	R	99	G	34	140	140	A	35	115	115	2970	0.148775	1	0	21
CL10279.Contig3_All	317	A	W	99	A	34	151	151	T	34	104	104	3153	0.274993	1	0	21
CL10279.Contig3_All	370	A	R	99	A	31	135	135	G	31	120	120	2767	0.21102	1.00072	0	53
CL10279.Contig3_All	637	A	M	99	A	33	130	130	C	34	125	125	2833	0.251692	1	0	33
CL10279.Contig3_All	763	G	K	99	G	32	219	219	T	32	33	33	1483	0.204347	1	0	26
CL10279.Contig3_All	983	A	R	99	A	35	137	137	G	35	45	45	182	0.379586	1	0	194
CL10280.Contig1_All	110	T	Y	95	C	35	7	7	T	33	5	5	12	0.5	1	0	22
CL10280.Contig1_All	155	C	Y	99	C	36	13	13	T	35	9	9	22	0.178742	1	0	23
CL10280.Contig1_All	191	A	R	82	G	33	19	19	A	33	6	6	25	0.320926	1	0	36
CL10282.Contig2_All	286	C	Y	99	C	38	26	26	T	32	11	11	37	0.0198372	1	0	193
CL10282.Contig2_All	479	A	W	99	A	35	30	30	T	36	12	12	42	0.232928	1	0	65
CL10282.Contig2_All	544	C	M	99	C	34	21	21	A	37	17	17	38	0.134036	1	0	65
CL10282.Contig2_All	802	T	K	99	T	37	30	30	G	35	14	14	44	0.0421847	1	0	135
CL10282.Contig2_All	937	T	K	99	T	36	32	32	G	36	14	14	46	0.322684	1	0	105
CL10282.Contig2_All	1050	A	W	99	A	33	34	34	T	37	24	24	59	0.501527	1	0	8
CL10282.Contig2_All	1112	T	Y	99	T	36	34	34	C	35	19	19	53	0.0707111	1	0	62
CL10282.Contig2_All	1718	A	W	99	A	35	41	41	T	37	14	14	55	0.561378	1	0	53
CL10282.Contig2_All	1771	G	K	99	G	35	47	47	T	33	21	21	68	0.0404442	1	0	36
CL10282.Contig2_All	1807	T	Y	99	T	37	38	38	C	36	32	32	70	0.329206	1	0	34
CL10282.Contig2_All	1841	T	Y	99	T	36	66	66	C	36	18	18	84	0.460922	1	0	34
CL10282.Contig2_All	2002	C	Y	99	T	36	35	35	C	32	16	16	51	0.55944	1	0	15
CL10282.Contig2_All	2017	A	R	99	G	36	36	36	A	36	16	16	52	0.488265	1	0	15
CL10282.Contig2_All	2152	C	Y	99	C	33	52	52	T	32	25	25	77	0.199589	1	0	30
CL10282.Contig2_All	2182	G	S	99	G	35	52	52	C	35	26	26	78	0.391432	1	0	24
CL10282.Contig2_All	2206	T	Y	99	T	35	48	48	C	34	19	19	67	0.263392	1	0	24
CL10282.Contig2_All	2352	T	Y	99	C	37	13	13	T	36	9	10	23	0.347385	1.04348	0	146
CL10283.Contig1_All	1057	T	W	92	T	34	32	32	A	35	8	8	40	0.247802	1	0	326
CL10284.Contig2_All	91	T	Y	99	T	37	16	16	C	38	8	8	24	0.73211	1	0	19
CL10284.Contig2_All	216	G	K	99	T	33	13	13	G	36	11	11	24	0.0931389	1	0	125
CL10286.Contig1_All	610	A	C	20	C	36	8	8	A	0	0	0	8	1	1	0	21
CL10286.Contig1_All	631	G	A	23	A	36	9	9	G	0	0	0	9	1	1	0	21
CL10286.Contig1_All	661	T	C	32	C	34	12	12	T	0	0	0	12	1	1	0	30
CL10287.Contig1_All	285	A	R	99	A	34	51	51	G	31	23	23	74	0.00832777	1	0	54
CL10287.Contig1_All	339	G	R	99	G	36	39	39	A	36	17	17	56	0.701225	1	0	29
CL10287.Contig1_All	368	A	R	99	G	36	23	23	A	34	20	20	43	0.578929	1	0	29
CL10287.Contig1_All	450	C	Y	99	C	33	25	25	T	32	10	10	35	0.160443	1	0	10
CL10287.Contig1_All	460	G	R	99	G	33	24	24	A	31	10	10	34	0.30774	1	0	10
CL10287.Contig1_All	496	A	R	99	A	37	23	23	G	34	10	10	33	0.548201	1	0	36
CL10290.Contig2_All	495	C	Y	99	C	34	24	24	T	36	21	21	45	0.506377	1	0	5
CL10290.Contig2_All	500	C	Y	99	C	34	25	25	T	36	21	21	46	0.52036	1	0	5
CL10290.Contig2_All	520	G	K	99	G	34	28	28	T	37	19	19	47	0.0533962	1	0	20
CL10290.Contig2_All	597	C	Y	99	C	36	25	25	T	36	13	13	38	0.673251	1	0	17
CL10290.Contig2_All	614	C	Y	99	C	38	16	16	T	39	11	11	27	0.011425	1	0	17
CL10290.Contig2_All	666	C	M	72	C	34	8	8	A	40	5	5	13	0.014763	1	0	17
CL10296.Contig1_All	406	A	M	99	A	35	116	116	C	36	36	36	152	0.268432	1	0	124
CL10296.Contig1_All	530	C	Y	99	C	36	197	197	T	35	58	58	403	0.15128	1	0	66
CL10296.Contig1_All	596	A	R	99	G	33	133	133	A	34	122	122	420	0.305358	1	0	66
CL10296.Contig1_All	803	C	Y	99	C	33	142	142	T	34	47	47	189	0.0696859	1	0	12
CL10296.Contig1_All	815	T	Y	99	T	34	188	188	C	34	67	67	255	0.437915	1	0	12
CL10296.Contig1_All	827	T	K	99	T	36	189	189	G	35	66	66	282	0.15742	1	0	12
CL10296.Contig1_All	939	T	W	99	T	34	192	192	A	35	63	63	266	0.320059	1	0	74
CL10296.Contig1_All	1013	A	R	99	A	37	155	155	G	35	53	53	208	0.027471	1	0	17
CL10296.Contig1_All	1030	G	S	99	G	34	159	159	C	32	64	64	223	0.00477688	1	0	17
CL10296.Contig1_All	1052	C	M	99	C	34	138	138	A	34	55	55	193	0.393667	1	0	22
CL10296.Contig1_All	1080	A	R	99	A	35	135	135	G	35	55	55	190	0.492457	1	0	5
CL10296.Contig1_All	1085	G	S	99	G	34	131	131	C	35	58	58	189	0.0969978	1	0	5
CL10296.Contig1_All	1267	T	Y	99	T	35	186	186	C	35	69	69	321	0.165811	1	0	86
CL10296.Contig1_All	1353	C	Y	99	T	36	136	136	C	36	100	100	236	0.432585	1	0	11
CL10296.Contig1_All	1364	T	Y	99	T	35	132	132	C	36	70	70	202	2.21059e-06	1	0	11
CL10296.Contig1_All	1440	A	R	99	A	34	189	189	G	34	66	66	337	0.487242	1	0	76
CL10296.Contig1_All	1520	A	R	99	A	34	171	171	G	35	73	73	244	0.00127315	1	0	80
CL10296.Contig1_All	1608	A	R	99	A	32	176	176	G	33	79	79	260	0.211431	1	0	8
CL10296.Contig1_All	1688	T	K	99	T	32	173	173	G	32	82	82	292	0.326391	1	0	18
CL10296.Contig1_All	1706	G	R	99	G	33	177	177	A	31	78	78	288	0.279573	1	0	18
CL10296.Contig1_All	1839	G	R	99	G	37	36	36	A	37	10	10	46	0.675942	1	0	133
CL1029.Contig4_All	862	A	R	94	A	39	20	177	G	37	8	61	238	0.0225054	1.88655	0	3832
CL10300.Contig1_All	213	G	R	99	G	34	91	91	A	34	35	35	127	0.0706982	1	0	99
CL10300.Contig1_All	312	T	W	99	T	35	94	94	A	33	48	48	142	0.094198	1	0	36
CL10300.Contig1_All	501	A	R	99	A	37	110	110	G	37	42	42	152	0.282722	1	0	23
CL10300.Contig1_All	894	C	Y	99	C	36	71	71	T	35	33	33	104	0.0712345	1	0	139
CL10300.Contig1_All	1033	T	K	99	T	37	38	38	G	34	10	10	48	0.660901	1	0	92
CL10300.Contig1_All	1125	T	W	99	T	35	42	42	A	37	15	15	57	0.0370269	1	0	92
CL10300.Contig1_All	1249	T	W	99	T	33	50	50	A	34	17	17	67	0.149768	1	0	46
CL10300.Contig1_All	1295	A	R	99	A	33	73	73	G	35	14	14	87	0.183798	1	0	13
CL10300.Contig1_All	1308	C	Y	99	C	35	61	61	T	35	11	11	72	0.443987	1	0	13
CL10302.Contig1_All	68	A	G	53	G	36	21	21	A	0	0	0	21	1	1	0	5
CL10302.Contig1_All	73	G	A	59	A	37	22	22	C	8	1	1	23	1	1	0	5
CL10302.Contig1_All	88	T	C	75	C	36	29	29	T	0	0	0	29	1	1	0	15
CL10302.Contig1_All	142	C	T	94	T	37	55	55	C	0	0	0	55	1	1	0	54
CL10307.Contig16_All	130	A	M	99	A	34	41	41	C	36	25	25	66	0.0601869	1	0	61
CL10307.Contig16_All	191	T	K	99	T	31	52	52	G	36	28	28	81	0.0042983	1	0	55
CL10307.Contig16_All	246	C	Y	99	C	37	30	30	T	34	22	22	52	0.000997116	1	0	55
CL10307.Contig16_All	590	G	K	99	T	34	45	45	G	34	44	44	89	0.277314	1	0	197
CL10307.Contig16_All	787	T	K	99	T	38	41	41	G	36	22	40	81	0.506518	2.7284	0	197
CL10307.Contig16_All	1557	T	Y	99	T	35	37	37	C	33	37	37	74	0.0578625	1	0	770
CL10308.Contig2_All	155	G	S	99	G	33	28	28	C	31	13	13	41	0.708934	1	0	8
CL10308.Contig2_All	163	G	K	99	G	36	31	31	T	33	17	17	48	0.0403683	1	0	8
CL10308.Contig2_All	191	T	W	99	T	37	34	34	A	36	19	19	53	0.659811	1	0	28
CL10308.Contig2_All	237	T	W	99	T	35	46	46	A	34	26	26	72	0.240897	1	0	46
CL10308.Contig2_All	320	T	W	99	T	35	64	64	A	36	49	49	113	0.366242	1	0	72
CL10308.Contig2_All	392	T	K	99	T	36	73	73	G	35	68	68	141	0.292294	1	0	72
CL10308.Contig2_All	492	A	R	99	A	35	58	58	G	32	51	51	109	0.0101747	1	0	100
CL10308.Contig2_All	1232	T	Y	99	T	36	76	76	C	36	40	40	116	0.314867	1	0	120
CL10308.Contig2_All	1352	G	R	99	A	38	45	45	G	36	44	44	89	0.0932204	1	0	120
CL10308.Contig2_All	1571	T	Y	99	T	35	34	34	C	35	21	21	55	0.312179	1	0	219
CL10308.Contig2_All	1851	C	Y	99	C	36	61	61	T	36	26	26	87	0.184211	1	0	176
CL10308.Contig2_All	2027	A	R	99	A	36	28	28	G	38	24	24	52	0.112154	1	0	30
CL10308.Contig2_All	2057	A	R	99	A	35	26	26	G	34	18	18	44	0.575626	1	0	30
CL10309.Contig1_All	481	C	G	20	G	34	8	8	C	0	0	0	8	1	1	0	13
CL10309.Contig2_All	209	G	R	99	G	36	9	9	A	35	7	7	16	0.459091	1	0	107
CL10309.Contig2_All	316	A	M	99	A	38	7	7	C	33	8	8	15	0.501476	1	0	57
CL10309.Contig2_All	493	A	R	99	A	36	16	16	G	38	10	10	26	0.109963	1	0	119
CL10309.Contig2_All	1107	T	Y	99	T	35	14	14	C	36	12	12	26	0.280225	1	0	283
CL10309.Contig2_All	1817	C	M	75	C	37	18	18	A	33	6	8	26	0.268653	1.07692	0	9
CL10309.Contig2_All	1991	T	K	99	G	37	16	17	T	34	17	17	34	0.068185	1.02941	0	57
CL10309.Contig2_All	2048	C	Y	52	C	37	19	19	T	37	6	7	26	0.462998	1.03846	0	57
CL10309.Contig2_All	2374	T	Y	99	T	34	12	12	C	37	7	7	19	0.215984	1	0	61
CL10309.Contig2_All	2435	T	W	99	A	37	11	11	T	37	9	9	20	0.614024	1	0	33
CL10309.Contig2_All	2468	A	W	99	A	37	15	15	T	38	10	10	25	0.489152	1	0	33
CL10309.Contig2_All	2507	C	Y	98	C	38	18	18	T	38	8	8	26	0.30246	1	0	39
CL10309.Contig2_All	2720	T	W	99	T	37	14	14	A	33	9	9	23	0.299755	1	0	124
CL10309.Contig2_All	2844	A	M	99	A	36	14	14	C	30	10	10	25	0.376047	1	0	61
CL10309.Contig2_All	2905	G	R	99	G	37	16	16	A	38	10	10	26	0.428178	1	0	50
CL10309.Contig2_All	2955	G	K	99	G	37	19	19	T	35	13	13	32	0.545496	1	0	24
CL10309.Contig2_All	2979	A	W	99	T	34	16	16	A	34	15	15	31	0.259816	1	0	24
CL10309.Contig2_All	3230	T	K	99	T	37	32	32	G	37	24	24	56	0.722251	1	0	117
CL10309.Contig2_All	3347	G	K	99	G	38	27	27	T	36	28	28	55	0.105784	1	0	46
CL10309.Contig2_All	3393	C	M	99	A	36	32	32	C	37	24	24	56	0.0255989	1	0	46
CL10309.Contig2_All	3538	A	W	99	A	33	25	25	T	34	18	18	44	0.709004	1	0	14
CL1030.Contig3_All	1690	A	R	99	A	36	30	30	G	37	11	11	41	0.729802	1	0	229
CL1030.Contig3_All	2032	T	Y	40	T	35	35	35	C	35	6	6	41	0.326401	1	0	110
CL1030.Contig3_All	2142	A	W	75	A	36	62	62	T	36	8	8	70	0.466899	1	0	110
CL1030.Contig3_All	2656	C	S	99	C	33	36	36	G	34	11	12	48	0.495062	1.04167	0	351
CL1030.Contig3_All	3112	T	Y	79	T	35	53	54	C	39	9	9	63	0.501109	1.06349	0	105
CL1030.Contig3_All	3596	G	R	53	G	38	13	13	A	39	5	5	18	0.658263	1	0	35
CL1030.Contig3_All	3631	A	R	60	A	37	14	14	G	38	5	5	19	0.482198	1	0	35
CL10312.Contig3_All	233	T	Y	99	C	37	21	21	T	37	19	19	40	0.394419	1	0	24
CL10312.Contig3_All	358	C	Y	99	C	35	25	25	T	36	19	19	44	0.13944	1	0	125
CL10312.Contig3_All	1033	T	Y	99	T	34	46	46	C	38	21	21	67	0.0335192	1	0	15
CL10312.Contig3_All	1219	T	K	99	G	36	35	35	T	35	33	33	68	0.347283	1	0	163
CL10312.Contig3_All	1382	G	R	99	G	37	54	54	A	37	51	51	105	0.456603	1	0	35
CL10312.Contig3_All	1417	T	Y	37	T	35	121	121	C	37	8	8	129	0.388515	1	0	15
CL10312.Contig3_All	1489	G	R	99	A	35	72	72	G	35	71	71	143	0.135178	1	0	57
CL10313.Contig1_All	287	A	W	24	T	38	2	28	A	37	1	29	57	0.666667	1.94737	0	358
CL10313.Contig1_All	774	A	R	99	A	36	36	36	G	36	17	17	53	0.647637	1	0	13
CL10313.Contig1_All	787	C	M	99	C	37	23	23	A	36	15	15	38	0.593706	1	0	13
CL10313.Contig2_All	226	A	G	37	G	34	15	15	T	23	1	1	16	1	1	0	12
CL10313.Contig2_All	295	T	A	73	A	37	29	29	T	0	0	0	29	1	1	0	13
CL10316.Contig1_All	295	G	T	24	T	35	9	9	G	0	0	0	9	1	1	0	6
CL10316.Contig1_All	319	G	T	23	T	36	9	9	G	0	0	0	9	1	1	0	6
CL10316.Contig1_All	325	T	A	27	A	37	10	10	T	0	0	0	10	1	1	0	6
CL10316.Contig1_All	439	T	C	32	C	37	12	12	T	0	0	0	12	1	1	0	6
CL10316.Contig1_All	529	T	A	24	A	35	9	9	T	0	0	0	9	1	1	0	24
CL10316.Contig1_All	586	T	C	23	C	36	9	9	T	0	0	0	9	1	1	0	18
CL10316.Contig1_All	610	A	G	23	G	36	9	9	A	0	0	0	9	1	1	0	21
CL10316.Contig1_All	637	C	T	20	T	36	8	8	C	0	0	0	8	1	1	0	6
CL10316.Contig1_All	771	C	T	23	T	37	9	9	C	0	0	0	9	1	1	0	26
CL10316.Contig1_All	844	C	A	20	A	37	8	8	C	0	0	0	8	1	1	0	9
CL10316.Contig1_All	988	C	T	23	T	38	9	9	C	0	0	0	9	1	1	0	15
CL10316.Contig1_All	1003	T	A	26	A	37	10	10	T	0	0	0	10	1	1	0	15
CL10316.Contig1_All	1363	A	G	21	G	33	8	8	A	0	0	0	8	1	1	0	6
CL10316.Contig1_All	1387	C	A	21	A	32	9	9	C	0	0	0	9	1	1	0	24
CL10317.Contig1_All	369	C	Y	87	C	36	11	11	T	36	7	7	18	0.142722	1	0	98
CL10317.Contig1_All	503	G	R	99	G	38	17	17	A	35	12	12	29	0.514757	1	0	115
CL10317.Contig1_All	618	G	K	99	G	34	28	28	T	36	18	18	46	0.106985	1	0	115
CL10317.Contig1_All	831	C	Y	99	C	35	33	33	T	37	18	18	51	0.121749	1	0	213
CL10317.Contig1_All	1155	G	R	99	G	34	55	55	A	35	30	30	85	0.1205	1	0	324
CL10317.Contig1_All	1512	T	K	99	T	36	16	16	G	37	11	11	27	0.644134	1	0	314
CL10317.Contig1_All	1826	T	W	99	T	37	159	159	A	37	96	96	616	0.113468	1	0	314
CL10317.Contig1_All	2536	T	Y	99	T	35	158	158	C	32	97	97	567	0.0125075	1	0	234
CL10317.Contig1_All	2770	A	R	99	A	36	155	155	G	34	100	100	384	8.83746e-05	1	0	156
CL10317.Contig1_All	2926	A	R	99	A	37	165	165	G	34	90	90	384	0.0112144	1	0	156
CL10317.Contig1_All	3276	T	K	99	T	37	158	158	G	36	97	99	403	0.156674	1.00993	0	350
CL10318.Contig2_All	985	G	R	99	G	38	23	23	A	38	10	10	33	0.492321	1	0	3804
CL10321.Contig2_All	1015	A	R	28	A	35	7	33	G	40	3	14	48	0.529167	2.54167	0	9
CL10321.Contig2_All	1024	T	W	58	T	38	8	33	A	39	4	15	48	0.766667	2.5	0	9
CL10321.Contig2_All	1111	C	Y	41	C	36	24	35	T	36	6	8	44	0.510074	1.59091	0	87
CL10321.Contig2_All	1204	T	Y	99	T	37	34	34	C	37	12	12	46	0.675495	1	0	12
CL10321.Contig2_All	1216	T	W	99	T	35	31	31	A	36	17	17	48	0.724543	1	0	12
CL10321.Contig2_All	1545	T	K	99	T	34	54	54	G	33	34	34	88	0.343559	1	0	80
CL10321.Contig2_All	1625	A	M	99	A	35	29	29	C	36	23	23	52	0.652217	1	0	29
CL10321.Contig2_All	1654	C	S	99	C	38	13	13	G	38	10	10	23	0.743943	1	0	29
CL10325.Contig1_All	1604	T	C	23	C	37	9	27	T	0	0	49	76	1	1.88158	0	14
CL10325.Contig1_All	1629	T	C	34	C	37	13	35	T	0	0	62	97	1	1.86598	0	16
CL10325.Contig1_All	1645	G	T	34	T	37	13	38	G	0	0	63	101	1	1.87129	0	16
CL10325.Contig1_All	1953	A	M	99	A	37	27	27	C	36	13	13	40	0.274525	1	0	17
CL10325.Contig1_All	1970	C	M	99	C	39	27	27	A	37	10	10	37	0.143217	1	0	17
CL10325.Contig1_All	2200	C	Y	99	T	39	10	10	C	38	10	10	20	0.508866	1	0	230
CL10325.Contig2_All	1842	T	K	99	G	34	8	20	T	36	6	32	52	0.64319	1.73077	0	174
CL10325.Contig2_All	2016	T	K	99	T	36	14	14	G	37	11	11	25	0.733941	1	0	8
CL10325.Contig2_All	2024	T	Y	99	T	34	16	16	C	35	10	10	26	0.693999	1	0	8
CL10325.Contig2_All	2042	A	R	99	A	35	19	19	G	37	9	9	28	0.0526972	1	0	12
CL10325.Contig2_All	2054	T	Y	76	T	35	14	14	C	37	6	6	20	0.551858	1	0	8
CL10325.Contig2_All	2062	A	W	59	A	34	14	14	T	39	5	5	19	0.0780014	1	0	8
CL10326.Contig2_All	176	C	S	99	C	38	16	16	G	37	10	10	26	0.583988	1	0	57
CL10326.Contig2_All	233	T	W	99	T	36	19	19	A	34	11	11	30	0.483123	1	0	57
CL10326.Contig2_All	361	G	R	48	G	36	23	23	A	35	6	6	29	0.386506	1	0	128
CL10326.Contig2_All	631	A	R	61	A	33	27	27	G	32	8	8	36	0.678599	1	0	170
CL10326.Contig2_All	801	C	Y	99	C	33	24	24	T	34	19	19	43	0.642308	1	0	170
CL10326.Contig2_All	1113	A	W	99	A	37	26	26	T	36	14	14	40	0.110198	1	0	27
CL10326.Contig2_All	1140	T	Y	99	T	36	27	27	C	36	15	15	42	0.320184	1	0	9
CL10326.Contig2_All	1149	A	W	99	A	36	24	24	T	36	18	18	42	0.405623	1	0	9
CL10326.Contig2_All	1193	A	W	99	A	38	22	22	T	36	15	16	38	0.397578	1.02632	0	44
CL10326.Contig2_All	1248	C	S	99	C	35	23	23	G	35	12	13	36	0.692742	1.02778	0	55
CL10326.Contig2_All	1309	C	Y	99	C	38	10	10	T	38	9	9	19	0.710526	1	0	61
CL10326.Contig2_All	1414	A	M	99	A	38	17	17	C	39	7	7	24	0.158796	1	0	105
CL10326.Contig2_All	2053	A	W	99	A	34	20	20	T	33	15	15	35	0.60005	1	0	27
CL10326.Contig2_All	2080	G	R	99	G	35	15	15	A	36	11	11	26	0.304891	1	0	27
CL10326.Contig2_All	2233	C	M	69	C	36	10	10	A	35	5	5	15	0.256743	1	0	67
CL10326.Contig2_All	2300	T	Y	99	T	33	14	14	C	38	8	8	22	0.527495	1	0	67
CL10327.Contig1_All	197	G	S	99	G	36	30	30	C	36	28	28	58	0.447795	1	0	37
CL10327.Contig1_All	234	C	M	99	C	34	27	27	A	32	24	24	51	0.0623891	1	0	16
CL10327.Contig1_All	250	T	Y	99	T	28	30	30	C	32	23	23	53	0.526182	1	0	16
CL10328.Contig2_All	850	C	Y	86	C	33	8	8	T	36	6	6	14	0.737429	1	0	36
CL10328.Contig2_All	886	A	W	95	A	37	12	12	T	33	6	6	18	0.410041	1	0	36
CL10328.Contig2_All	925	G	S	99	G	34	9	9	C	36	6	6	15	0.522677	1	0	39
CL10329.Contig3_All	181	A	G	20	G	33	8	8	A	0	0	0	8	1	1	0	21
CL10329.Contig3_All	718	A	R	99	G	35	14	14	A	33	13	13	27	0.433688	1	0	22
CL10329.Contig3_All	832	A	R	99	A	36	16	16	G	35	8	8	24	0.674199	1	0	90
CL10329.Contig3_All	936	G	K	99	T	38	15	15	G	36	15	15	30	0.0630737	1	0	75
CL10329.Contig3_All	1011	C	Y	99	T	35	10	10	C	36	9	9	19	0.223484	1	0	9
CL10329.Contig3_All	1020	A	R	99	G	37	6	6	A	37	6	6	12	0.468615	1	0	9
CL10329.Contig3_All	1152	G	R	99	G	37	16	16	A	38	9	9	25	0.0936125	1	0	44
CL10329.Contig3_All	1235	G	S	63	G	35	24	24	C	38	6	6	30	0.0643021	1	0	9
CL1032.Contig1_All	90	C	S	99	C	34	14	14	G	36	10	10	24	0.420376	1	0	78
CL1032.Contig1_All	168	A	W	51	A	36	15	15	T	36	5	5	20	0.466396	1	0	78
CL1032.Contig1_All	277	G	S	74	G	33	19	19	C	38	6	6	25	0.0399887	1	0	109
CL1032.Contig1_All	791	C	M	77	C	36	34	34	A	37	7	7	41	0.693324	1	0	145
CL1032.Contig1_All	1015	T	Y	89	T	34	20	20	C	39	8	8	28	0.00568546	1	0	224
CL1032.Contig1_All	1279	G	R	99	G	36	16	16	A	35	9	9	25	0.164323	1	0	264
CL1032.Contig1_All	1792	T	Y	99	T	34	27	27	C	37	12	12	39	0.399358	1	0	360
CL10330.Contig1_All	806	A	R	90	A	36	69	69	G	35	11	11	80	0.389961	1	0	190
CL10330.Contig1_All	996	C	Y	99	C	35	73	73	T	33	12	12	85	0.165573	1	0	57
CL10330.Contig1_All	1053	C	Y	35	C	33	50	50	T	29	8	8	58	0.0363085	1	0	20
CL10330.Contig1_All	1073	T	W	51	T	36	45	45	A	36	7	7	52	0.723924	1	0	20
CL10330.Contig1_All	1161	C	Y	99	C	35	60	60	T	36	11	11	71	0.446277	1	0	88
CL10330.Contig1_All	1407	G	K	99	G	34	131	131	T	34	24	24	155	0.475349	1	0	246
CL10331.Contig2_All	790	T	K	99	T	37	20	20	G	37	15	15	35	0.441168	1	0	102
CL10331.Contig2_All	892	C	Y	78	C	37	18	18	T	38	7	7	25	0.30747	1	0	13
CL10331.Contig2_All	971	A	W	99	T	37	22	22	A	36	17	17	39	0.0813558	1	0	64
CL10331.Contig2_All	1075	C	Y	99	C	36	18	18	T	35	12	12	30	0.184213	1	0	104
CL10333.Contig1_All	155	T	K	99	T	34	103	103	G	35	29	29	132	0.487943	1	0	149
CL10333.Contig1_All	328	C	Y	99	C	35	70	70	T	38	12	12	82	0.010655	1	0	6
CL10333.Contig1_All	334	A	W	99	A	33	67	67	T	39	12	12	79	0.0005754	1	0	6
CL10333.Contig1_All	396	C	M	99	C	35	69	69	A	36	26	26	95	0.173848	1	0	14
CL10333.Contig1_All	410	A	W	99	A	34	80	80	T	33	20	20	100	0.092959	1	0	14
CL10333.Contig1_All	547	T	W	99	T	36	94	94	A	35	14	14	108	0.0498459	1	0	120
CL10333.Contig1_All	667	G	R	99	G	37	103	103	A	38	17	17	120	0.272314	1	0	120
CL10333.Contig1_All	787	T	Y	99	T	36	102	102	C	34	15	15	117	0.322532	1	0	120
CL10333.Contig1_All	1045	A	R	99	A	32	117	117	G	31	14	14	131	0.281847	1	0	61
CL10333.Contig1_All	1106	G	S	99	G	35	125	125	C	34	21	21	146	0.132956	1	0	61
CL10333.Contig1_All	1236	G	R	99	G	34	143	143	A	35	38	38	181	0.286275	1	0	77
CL10333.Contig1_All	1313	C	Y	99	C	35	138	138	T	33	69	69	207	0.00173346	1	0	9
CL10333.Contig1_All	1322	G	R	99	G	35	170	170	A	37	26	26	197	0.118161	1	0	9
CL10333.Contig1_All	1343	C	M	99	C	34	157	157	A	34	29	29	186	0.188822	1	0	21
CL10333.Contig1_All	1459	G	R	99	G	34	109	109	A	34	26	26	135	0.107724	1	0	116
CL10333.Contig1_All	2055	C	T	49	T	34	20	20	C	0	0	0	20	1	1	0	18
CL10333.Contig1_All	2073	G	A	76	A	36	29	29	G	0	0	0	29	1	1	0	18
CL10333.Contig1_All	2168	C	Y	83	C	37	67	67	T	39	11	11	78	0.0309981	1	0	95
CL10334.Contig11_All	153	G	R	99	G	36	20	20	A	32	9	9	29	0.640623	1	0	91
CL10334.Contig11_All	244	T	Y	99	T	36	15	15	C	36	14	14	29	0.491432	1	0	11
CL10334.Contig11_All	255	T	W	99	T	34	17	17	A	36	15	15	32	0.340988	1	0	11
CL10334.Contig11_All	324	C	M	99	C	35	26	26	A	35	11	11	37	0.746738	1	0	6
CL10334.Contig11_All	330	A	R	99	A	33	26	26	G	36	10	10	36	0.0629392	1	0	6
CL10334.Contig11_All	449	T	Y	99	T	34	30	30	C	36	15	15	45	0.212125	1	0	27
CL10334.Contig11_All	476	G	S	99	G	36	26	26	C	35	18	18	44	0.665504	1	0	27
CL10334.Contig2_All	853	G	R	99	G	37	57	58	A	36	12	13	71	0.271096	1.08451	0	10
CL10334.Contig2_All	863	A	W	99	A	38	56	57	T	36	15	16	73	0.00658538	1.08219	0	10
CL10334.Contig2_All	881	T	Y	99	T	37	79	81	C	37	14	15	96	0.387935	1.09375	0	18
CL10334.Contig2_All	926	G	K	49	G	36	103	104	T	34	10	10	114	0.0290139	1.02632	0	45
CL10334.Contig7_All	79	G	R	99	G	36	14	19	A	37	8	9	28	0.610284	1.21429	0	66
CL10334.Contig7_All	145	T	K	99	T	35	23	31	G	36	16	18	49	0.626676	1.20408	0	66
CL10335.Contig3_All	118	C	Y	99	C	34	153	153	T	35	102	102	284	0.320224	1	0	27
CL10335.Contig3_All	145	T	K	99	T	36	147	147	G	35	107	107	259	0.413064	1	0	27
CL10335.Contig3_All	206	A	M	99	A	35	147	147	C	36	108	109	280	0.171874	1.00714	0	61
CL10335.Contig3_All	457	G	R	99	G	37	166	173	A	37	89	94	443	0.387823	1.20767	0	24
CL10335.Contig3_All	481	T	W	99	T	36	168	180	A	34	86	111	450	0.00177526	1.30222	0	24
CL10335.Contig3_All	595	T	Y	99	T	36	163	163	C	35	81	84	247	0.100465	1.02429	0	7
CL10335.Contig3_All	602	A	R	99	A	36	139	139	G	34	93	93	233	0.0591579	1	0	7
CL10335.Contig3_All	772	A	W	99	A	37	152	152	T	37	103	105	345	0.395938	1.01159	0	142
CL10335.Contig3_All	914	A	M	99	A	35	228	228	C	34	26	26	413	0.202542	1	0	32
CL10335.Contig3_All	946	A	R	99	A	37	231	231	G	36	24	24	524	0.377298	1	0	32
CL10335.Contig3_All	1111	C	Y	99	C	33	164	166	T	35	89	90	651	0.00871476	1.00922	0	116
CL10335.Contig3_All	1302	A	W	99	A	37	70	70	T	37	54	54	124	0.417169	1	0	96
CL10335.Contig3_All	1398	A	R	71	A	34	20	20	G	37	6	6	26	0.614257	1	0	52
CL10335.Contig3_All	1450	C	Y	99	C	35	36	36	T	36	18	18	54	0.677354	1	0	52
CL10335.Contig3_All	1513	A	M	99	A	35	49	49	C	34	23	23	72	0.425753	1	0	10
CL10335.Contig3_All	1523	T	W	99	T	34	56	56	A	34	16	16	72	0.163049	1	0	10
CL10335.Contig3_All	1815	A	R	99	A	36	16	16	G	39	7	7	23	0.543747	1	0	25
CL10335.Contig3_All	1840	A	R	84	A	32	18	18	G	38	7	7	25	0.0102663	1	0	25
CL10335.Contig3_All	2041	C	S	99	G	34	12	12	C	39	10	10	22	0.535059	1	0	36
CL10335.Contig3_All	2077	G	R	99	G	34	19	19	A	32	11	11	30	0.517556	1	0	36
CL10335.Contig3_All	2305	T	W	99	T	35	22	22	A	38	15	15	37	0.0634083	1	0	21
CL10335.Contig3_All	2326	G	R	99	G	35	21	21	A	35	18	18	39	0.128561	1	0	21
CL10335.Contig3_All	2574	T	K	78	T	36	12	12	G	36	6	6	18	0.481793	1	0	36
CL10335.Contig3_All	2610	C	S	99	C	34	10	10	G	37	9	9	19	0.533325	1	0	36
CL10335.Contig3_All	2658	C	M	99	A	38	16	16	C	36	17	17	33	0.0590417	1	0	48
CL10335.Contig3_All	2727	A	W	99	A	34	19	19	T	30	15	15	34	0.544634	1	0	10
CL10335.Contig3_All	2737	G	S	99	G	33	20	20	C	34	17	17	37	0.717127	1	0	10
CL10335.Contig3_All	2815	A	R	69	A	38	7	7	G	35	5	5	12	0.133838	1	0	78
CL10336.Contig2_All	101	A	W	99	A	37	34	34	T	37	8	8	42	0.456246	1	0	764
CL10338.Contig1_All	137	G	S	99	G	35	229	229	C	35	26	26	471	0.360266	1	0	15
CL10338.Contig1_All	152	A	R	99	A	34	226	226	G	32	29	29	514	0.454224	1	0	13
CL10338.Contig1_All	165	A	W	99	A	35	140	140	T	35	115	115	524	0.419548	1	0	13
CL10338.Contig1_All	226	C	M	99	C	36	231	231	A	36	24	24	656	0.399021	1	0	52
CL10338.Contig1_All	278	C	Y	99	C	36	146	146	T	36	109	109	588	0.173919	1	0	52
CL10338.Contig1_All	404	G	K	99	G	26	143	143	T	29	111	111	476	0.0139161	1	0	126
CL10338.Contig1_All	633	G	R	99	A	34	125	125	G	32	130	131	475	0.109573	1.00421	0	36
CL10338.Contig1_All	669	T	Y	99	T	37	157	157	C	37	98	98	431	0.0544456	1.00464	0	36
CL10338.Contig1_All	765	A	R	99	A	37	142	142	G	35	113	113	528	0.0295272	1.00568	0	87
CL10338.Contig1_All	852	G	R	99	G	34	237	239	A	35	18	18	493	0.384623	1.01014	0	87
CL10338.Contig1_All	987	C	Y	99	C	35	227	231	T	36	28	28	1069	0.166487	1.00842	0	75
CL10338.Contig1_All	1062	C	M	99	C	34	137	137	A	36	118	118	890	0.000362347	1	0	9
CL10338.Contig1_All	1071	T	Y	99	T	34	163	163	C	34	92	92	873	0.00866261	1	0	9
CL10338.Contig1_All	1213	C	Y	99	C	37	205	205	T	37	50	50	275	0.394203	1	0	120
CL10340.Contig3_All	155	C	M	99	C	36	78	78	A	37	53	53	131	0.306268	1	0	1067
CL10340.Contig3_All	1222	T	K	99	T	36	50	50	G	36	20	20	70	0.229337	1	0	1067
CL10342.Contig1_All	310	A	R	72	A	35	18	18	G	37	6	6	24	0.68028	1	0	72
CL10342.Contig1_All	382	T	Y	58	T	36	13	13	C	36	5	5	18	0.693744	1	0	72
CL10342.Contig1_All	837	C	Y	99	C	36	19	19	T	37	13	13	32	0.0680447	1	0	184
CL10342.Contig1_All	1021	C	Y	99	C	36	22	22	T	37	20	20	42	0.63117	1	0	102
CL10342.Contig1_All	1123	T	Y	99	T	36	27	27	C	37	12	12	39	0.639503	1	0	24
CL10342.Contig1_All	1147	A	R	99	A	37	30	30	G	39	9	9	39	0.101601	1	0	18
CL10342.Contig1_All	1165	T	Y	68	T	36	30	30	C	39	8	11	41	0.0350192	1.07317	0	18
CL10342.Contig1_All	1187	G	R	99	G	34	24	24	A	34	9	12	36	0.135862	1.08333	0	22
CL10342.Contig1_All	1225	A	R	99	A	34	25	25	G	34	15	18	43	0.121942	1.06977	0	38
CL10342.Contig1_All	1321	A	R	99	A	36	19	19	G	36	10	10	29	0.38475	1	0	39
CL10342.Contig1_All	1360	T	K	99	T	37	23	23	G	36	13	13	36	0.461197	1	0	39
CL10342.Contig3_All	232	A	W	86	A	37	7	7	T	38	5	5	12	0.719066	1	0	178
CL10348.Contig1_All	581	T	Y	99	T	36	36	36	C	34	19	19	55	0.537589	1	0	82
CL10348.Contig1_All	663	C	M	99	C	35	27	27	A	37	17	17	44	0.106269	1	0	82
CL10348.Contig1_All	772	T	Y	99	T	35	21	21	C	36	9	9	30	0.312398	1	0	35
CL10348.Contig1_All	1071	G	K	99	G	34	18	18	T	34	11	11	30	0.652719	1	0	191
CL10348.Contig1_All	1262	T	Y	99	T	33	13	13	C	36	11	11	24	0.582784	1	0	15
CL10348.Contig1_All	1277	T	K	99	G	33	16	16	T	37	9	9	25	0.582161	1	0	7
CL10348.Contig1_All	1284	G	R	99	A	36	14	14	G	36	13	13	27	0.452531	1	0	7
CL10348.Contig1_All	1389	A	R	99	A	39	6	6	G	31	7	7	13	0.512821	1	0	93
CL10348.Contig1_All	1482	G	K	99	G	33	18	18	T	34	10	10	28	0.416098	1	0	12
CL10348.Contig1_All	1494	T	Y	99	T	34	21	21	C	34	11	11	32	0.437962	1	0	12
CL10349.Contig1_All	94	T	W	63	T	31	90	90	A	36	14	14	104	0.00126792	1	0	8
CL10349.Contig1_All	102	C	Y	99	C	37	121	121	T	38	17	17	138	0.28102	1	0	8
CL10349.Contig1_All	131	T	Y	99	T	37	194	194	C	36	49	49	243	0.288673	1	0	22
CL10349.Contig1_All	153	T	K	99	T	36	198	198	G	36	57	57	387	0.00135488	1	0	22
CL10349.Contig1_All	383	A	R	99	A	35	195	197	G	31	60	60	2526	3.34362e-06	1.01663	0	18
CL10349.Contig1_All	416	T	W	99	T	32	232	235	A	32	23	23	2857	0.351653	1.0091	0	15
CL10353.Contig3_All	133	C	Y	99	C	38	66	66	T	38	48	48	114	0.411446	1	0	20
CL10353.Contig3_All	283	T	Y	99	T	38	133	133	C	36	121	121	411	0.0180953	1	0	37
CL10353.Contig3_All	320	A	R	88	A	33	236	236	G	33	19	19	546	0.0406916	1	0	37
CL10353.Contig3_All	420	C	Y	99	C	36	128	128	T	35	127	127	465	0.209949	1	0	52
CL10353.Contig3_All	472	A	R	99	A	34	137	137	G	35	118	118	524	0.00221774	1	0	52
CL10354.Contig1_All	788	A	T	55	T	35	21	21	A	0	0	0	21	1	1	0	1090
CL10354.Contig2_All	83	T	Y	39	T	34	30	30	C	35	7	7	37	0.402665	1	0	21
CL10354.Contig2_All	104	G	R	92	G	34	39	39	A	37	10	10	49	0.0524513	1	0	21
CL10354.Contig2_All	143	A	M	99	A	36	46	46	C	34	11	11	57	0.0640626	1	0	16
CL10354.Contig2_All	159	A	R	97	A	36	40	40	G	34	10	10	50	0.0755385	1	0	8
CL10354.Contig2_All	167	A	W	97	A	35	40	40	T	33	9	9	49	0.525443	1	0	8
CL10354.Contig2_All	735	A	C	54	C	37	20	20	A	0	0	0	20	1	1	0	204
CL10354.Contig2_All	956	G	S	59	G	37	31	31	C	39	6	6	37	0.12365	1	0	13
CL10355.Contig1_All	86	C	Y	50	C	37	15	15	T	38	5	5	20	0.197433	1	0	254
CL10355.Contig1_All	340	T	Y	99	T	37	23	23	C	37	21	21	44	0.695039	1	0	82
CL10355.Contig2_All	275	A	M	99	A	35	32	32	C	32	17	17	49	0.0617372	1	0	197
CL10355.Contig2_All	472	A	R	40	A	34	19	19	G	35	5	5	24	0.669819	1	0	139
CL10355.Contig2_All	611	A	M	99	A	35	32	32	C	36	11	11	43	0.250395	1	0	139
CL10356.Contig3_All	171	A	R	20	G	39	2	17	A	37	1	29	46	0.666667	1.93478	0	17
CL10356.Contig4_All	95	A	R	62	A	36	8	36	G	37	5	17	53	0.21756	1.75472	0	76
CL10356.Contig4_All	171	A	R	99	A	37	29	57	G	36	15	28	85	0.175443	1.48235	0	76
CL10356.Contig4_All	440	C	M	65	A	35	8	90	C	37	3	90	180	0.657576	1.93889	0	269
CL10358.Contig1_All	320	G	K	99	G	36	41	41	T	37	27	27	68	0.067908	1	0	1046
CL10359.Contig3_All	172	C	M	64	C	34	36	36	A	32	7	7	43	0.602452	1	0	16
CL10359.Contig3_All	327	C	Y	38	C	34	37	37	T	34	7	7	44	0.30753	1	0	60
CL10359.Contig3_All	387	G	R	40	G	34	28	28	A	34	6	6	34	0.745611	1	0	60
CL10359.Contig3_All	508	G	R	58	G	33	24	24	A	30	7	7	31	0.591286	1	0	121
CL1035.Contig37_All	3052	T	C	54	C	32	24	24	T	0	0	0	24	1	1	0	22
CL10361.Contig2_All	201	G	K	99	G	36	25	25	T	35	19	19	44	0.0191783	1	0	5
CL10361.Contig2_All	206	C	Y	99	C	36	25	25	T	36	19	19	44	0.745324	1	0	5
CL10361.Contig2_All	291	T	Y	99	T	28	52	52	C	31	32	32	84	0.0970159	1	0	54
CL10361.Contig2_All	345	A	R	99	A	35	64	64	G	33	41	41	105	0.134909	1	0	54
CL10361.Contig2_All	602	A	R	99	G	34	50	50	A	31	46	46	96	0.0933976	1	0	25
CL10361.Contig2_All	627	C	S	99	C	35	40	40	G	33	42	42	82	0.101056	1	0	25
CL10361.Contig2_All	692	T	Y	99	T	36	59	59	C	35	46	46	105	0.3256	1	0	65
CL10361.Contig2_All	992	G	K	99	T	35	48	48	G	31	41	41	89	0.0150455	1	0	186
CL10361.Contig2_All	1178	G	S	99	G	34	57	57	C	34	52	52	110	0.192822	1	0	14
CL10361.Contig2_All	1192	T	W	99	T	36	48	48	A	37	38	38	86	0.311599	1	0	14
CL10361.Contig2_All	1316	C	S	99	C	34	38	38	G	34	13	13	51	0.730874	1	0	57
CL10361.Contig2_All	1373	T	Y	99	T	34	33	33	C	34	12	12	45	0.301701	1	0	57
CL10361.Contig2_All	1592	C	M	99	C	35	47	47	A	37	14	14	61	0.143629	1	0	197
CL10361.Contig2_All	1789	T	Y	99	T	37	33	33	C	36	28	28	61	0.114337	1	0	76
CL10361.Contig2_All	1865	C	M	99	C	36	36	36	A	36	35	35	71	0.429257	1	0	76
CL10361.Contig2_All	2018	A	W	99	T	38	38	38	A	34	33	33	71	0.000857078	1	0	57
CL10361.Contig2_All	2075	A	M	99	A	34	28	28	C	36	25	25	53	0.180919	1	0	57
CL10364.Contig1_All	58	C	M	99	C	34	61	61	A	31	18	18	80	0.113193	1	0	649
CL10364.Contig1_All	707	T	K	99	T	35	125	125	G	35	49	49	174	0.0665062	1	0	45
CL10364.Contig1_All	752	T	Y	99	T	34	126	126	C	35	19	19	145	0.173498	1	0	24
CL10364.Contig1_All	776	A	R	99	A	34	174	174	G	35	27	27	201	0.349156	1	0	24
CL10364.Contig1_All	852	G	S	99	G	38	160	160	C	37	16	16	176	0.179155	1	0	11
CL10364.Contig1_All	863	T	Y	99	T	37	169	169	C	37	15	15	184	0.234731	1	0	11
CL10364.Contig1_All	936	A	M	99	A	37	93	93	C	37	33	33	126	0.256316	1	0	10
CL10364.Contig1_All	946	T	Y	99	T	37	89	89	C	38	30	30	119	0.387985	1	0	10
CL10364.Contig1_All	962	A	R	99	A	36	89	89	G	36	24	24	113	0.0721229	1	0	9
CL10364.Contig1_All	971	G	S	99	G	36	82	82	C	39	18	18	100	0.0974109	1	0	9
CL10366.Contig1_All	176	C	S	67	C	35	16	16	G	39	5	5	21	0.527299	1	0	27
CL10367.Contig1_All	215	A	R	47	A	31	58	58	G	38	8	8	66	0.00448709	1	0	80
CL10367.Contig1_All	354	G	K	99	G	37	23	23	T	37	18	18	41	0.261962	1	0	84
CL10367.Contig1_All	474	C	T	37	T	35	14	14	C	0	0	0	14	1	1	0	36
CL10367.Contig3_All	152	T	Y	77	T	34	13	13	C	34	6	6	19	0.758477	1	0	117
CL10367.Contig3_All	269	G	R	99	G	35	32	32	A	38	17	17	49	0.514906	1	0	37
CL10367.Contig3_All	306	C	Y	99	C	36	31	31	T	37	25	25	56	0.183786	1	0	37
CL10367.Contig3_All	440	C	Y	99	C	36	41	41	T	37	36	36	77	0.102763	1	0	27
CL10367.Contig3_All	467	A	W	99	A	36	44	44	T	37	39	39	83	0.0567062	1	0	27
CL10367.Contig3_All	515	G	R	99	G	35	43	43	A	34	41	41	84	0.140449	1	0	48
CL10367.Contig3_All	646	A	R	99	A	35	57	57	G	35	43	43	100	0.433647	1	0	14
CL10367.Contig3_All	660	C	Y	99	C	34	71	71	T	35	40	41	112	0.247688	1.07143	0	14
CL10367.Contig3_All	686	C	M	99	C	35	85	87	A	35	39	53	140	0.481758	1.91429	0	26
CL10367.Contig3_All	853	G	S	99	G	36	88	89	C	35	21	22	111	0.0655533	1.14414	0	18
CL10367.Contig3_All	929	T	W	99	T	36	96	96	A	37	11	11	108	0.129589	1	0	33
CL10367.Contig3_All	962	A	R	99	A	36	105	105	G	33	21	21	126	0.0131277	1	0	33
CL10367.Contig3_All	1057	A	R	99	A	35	111	111	G	31	32	32	144	0.0153759	1	0	95
CL10367.Contig3_All	2074	C	M	99	C	37	55	55	A	38	11	11	66	0.285088	1	0	189
CL10367.Contig3_All	2263	T	W	77	T	35	49	49	A	38	8	8	57	0.521789	1	0	189
CL10367.Contig3_All	2508	A	R	99	G	35	27	27	A	35	24	24	51	0.364627	1	0	245
CL10367.Contig3_All	3148	G	R	34	G	36	45	45	A	38	6	6	51	0.547106	1	0	640
CL10368.Contig3_All	119	C	S	99	C	35	39	39	G	38	15	15	54	0.584506	1	0	32
CL10368.Contig3_All	175	A	W	99	A	35	54	54	T	35	23	23	77	0.416263	1	0	56
CL10368.Contig3_All	265	C	Y	99	C	36	66	66	T	36	16	16	82	0.330409	1	0	31
CL10368.Contig3_All	296	C	Y	99	C	34	63	63	T	36	14	14	77	0.100081	1	0	31
CL10368.Contig3_All	714	C	M	99	C	34	69	69	A	35	26	26	96	0.13346	1	0	59
CL10368.Contig3_All	773	A	R	99	A	33	65	65	G	32	35	35	100	0.402954	1	0	59
CL10368.Contig3_All	848	T	K	99	T	35	91	91	G	35	31	31	122	0.480066	1	0	42
CL10368.Contig3_All	890	C	M	99	C	32	92	92	A	34	23	23	115	0.257762	1	0	42
CL10368.Contig3_All	1112	C	Y	99	C	36	146	146	T	34	53	53	199	0.247548	1	0	222
CL10368.Contig3_All	1344	A	R	99	A	33	128	128	G	34	57	57	185	0.475695	1	0	232
CL10369.Contig1_All	181	G	R	99	G	37	20	20	A	35	19	19	39	0.671754	1	0	108
CL10369.Contig1_All	295	C	M	99	C	33	21	21	A	36	16	16	37	0.108636	1	0	114
CL10369.Contig1_All	674	T	W	99	T	35	15	15	A	36	11	11	26	0.564644	1	0	23
CL10369.Contig1_All	697	C	Y	99	C	36	16	16	T	36	12	12	28	0.173517	1	0	23
CL10369.Contig1_All	760	C	Y	99	T	37	18	18	C	33	15	15	33	0.572611	1	0	43
CL10369.Contig1_All	803	C	Y	99	C	35	14	14	T	33	12	12	26	0.429808	1	0	43
CL10370.Contig7_All	79	C	S	32	C	34	28	28	G	36	5	5	33	0.604765	1	0	19
CL10370.Contig7_All	164	G	R	54	G	36	50	50	A	39	8	8	58	0.515502	1	0	5
CL10370.Contig7_All	169	G	R	23	G	34	52	52	A	39	8	8	60	0.000641861	1	0	5
CL10370.Contig7_All	233	C	S	99	C	34	63	63	G	34	13	13	76	0.450598	1	0	42
CL10370.Contig7_All	377	T	K	99	T	35	65	65	G	34	22	22	87	0.03466	1	0	114
CL10370.Contig7_All	491	G	R	99	A	36	49	49	G	36	45	45	94	0.14813	1	0	48
CL10370.Contig7_All	539	T	W	99	T	35	66	66	A	36	25	25	92	0.28921	1	0	48
CL10370.Contig7_All	632	A	R	99	A	36	68	70	G	37	20	27	97	0.388292	1.09278	0	26
CL10370.Contig7_All	658	A	W	99	A	35	51	72	T	37	24	27	99	0.189368	1.30303	0	26
CL10370.Contig7_All	693	A	M	60	A	35	47	91	C	38	7	30	121	0.0620793	1.60331	0	35
CL10370.Contig7_All	779	C	S	99	C	36	23	115	G	37	9	45	160	0.655278	1.8	0	21
CL10370.Contig7_All	800	G	R	67	G	37	11	67	A	35	7	75	143	0.105455	1.86713	0	21
CL10370.Contig8_All	326	T	Y	99	T	34	30	30	C	36	10	10	40	0.420844	1	0	18
CL10370.Contig8_All	344	T	Y	88	T	32	25	25	C	35	8	8	33	0.531749	1	0	18
CL10370.Contig8_All	396	C	Y	99	C	32	46	46	T	31	20	20	68	0.406252	1	0	20
CL10370.Contig8_All	416	C	M	99	C	33	47	47	A	35	23	23	70	0.164703	1	0	6
CL10370.Contig8_All	678	C	S	57	G	40	4	10	C	36	4	86	96	0.0285714	2.23958	0	14
CL10370.Contig9_All	135	C	Y	99	C	35	33	33	T	36	19	19	52	0.353249	1	0	66
CL10370.Contig9_All	201	C	Y	29	T	36	40	40	C	34	6	6	46	0.0650795	1	0	6
CL10370.Contig9_All	207	T	Y	39	C	34	33	33	T	26	7	7	40	0.0373676	1	0	6
CL10370.Contig9_All	369	A	M	78	A	36	85	85	C	34	10	10	95	0.0514397	1	0	75
CL10370.Contig9_All	444	C	S	99	C	33	75	75	G	34	31	31	106	0.368117	1	0	17
CL10370.Contig9_All	461	C	Y	99	C	35	89	89	T	36	32	32	121	0.125296	1	0	17
CL10370.Contig9_All	538	A	R	99	A	35	68	68	G	37	21	21	89	0.0120266	1	0	14
CL10371.Contig1_All	399	G	S	38	G	34	107	107	C	30	8	8	115	0.0258394	1	0	522
CL10371.Contig1_All	921	C	Y	48	C	35	133	133	T	36	8	8	141	0.446828	1	0	91
CL10371.Contig1_All	1012	A	R	69	A	32	218	218	G	30	11	11	230	0.381761	1	0	91
CL10372.Contig1_All	156	G	R	99	G	37	85	85	A	38	64	64	151	0.388291	1	0	24
CL10372.Contig1_All	180	C	Y	99	C	36	160	160	T	37	15	15	175	0.488307	1	0	24
CL10372.Contig1_All	257	G	K	99	G	35	117	117	T	35	90	90	207	0.187191	1	0	77
CL10372.Contig1_All	373	A	W	99	A	36	150	150	T	35	105	107	266	0.0775807	1.01128	0	69
CL10372.Contig1_All	442	C	Y	99	C	36	102	102	T	34	58	68	170	0.0440486	1.05882	0	69
CL10372.Contig1_All	568	T	Y	99	T	36	108	108	C	36	60	60	168	0.21588	1	0	34
CL10372.Contig1_All	602	A	W	99	A	37	76	76	T	34	70	70	147	0.00118394	1	0	34
CL10372.Contig1_All	697	T	Y	99	T	36	60	60	C	33	40	40	100	0.00287582	1	0	95
CL10372.Contig1_All	940	A	R	82	A	36	118	123	G	39	10	10	133	0.0194935	1.03759	0	65
CL10372.Contig1_All	1005	T	Y	99	T	37	92	92	C	35	66	66	159	0.00276351	1	0	42
CL10372.Contig1_All	1047	A	M	99	C	35	85	85	A	31	89	89	174	0.000170049	1	0	42
CL10372.Contig1_All	1138	C	Y	99	T	34	50	50	C	37	45	45	95	0.0023104	1	0	91
CL10372.Contig1_All	1242	T	K	99	G	35	62	62	T	29	63	63	125	8.67505e-07	1	0	49
CL10372.Contig1_All	1291	T	W	99	T	30	70	70	A	33	36	36	107	0.0637107	1	0	38
CL10372.Contig1_All	1329	A	R	99	A	36	44	44	G	33	38	38	82	0.0251486	1	0	38
CL10373.Contig1_All	176	C	S	99	C	32	103	103	G	31	38	38	141	0.42901	1	0	29
CL10373.Contig1_All	205	A	R	99	A	28	129	129	G	30	58	58	190	0.0793749	1	0	26
CL10373.Contig1_All	231	A	R	99	A	35	106	106	G	33	59	59	165	0.0248984	1	0	26
CL10373.Contig1_All	266	G	K	99	G	36	99	99	T	35	60	60	159	0.0537355	1	0	35
CL10373.Contig1_All	317	G	K	99	G	33	90	90	T	34	67	67	157	0.0626184	1	0	51
CL10373.Contig1_All	461	T	Y	99	T	34	142	142	C	34	91	91	233	0.143936	1	0	102
CL10373.Contig1_All	563	G	R	99	G	37	147	147	A	37	108	108	259	0.44703	1	0	39
CL10373.Contig1_All	602	G	R	99	G	37	154	154	A	36	101	101	270	0.050901	1	0	39
CL10373.Contig1_All	736	A	R	99	A	35	164	164	G	37	86	86	251	0.131092	1	0	86
CL10373.Contig1_All	822	T	W	99	T	35	135	135	A	35	69	69	205	0.213405	1	0	86
CL10373.Contig1_All	949	G	R	99	A	35	36	36	G	35	35	35	71	0.488531	1	0	47
CL10373.Contig1_All	996	G	R	99	G	38	21	21	A	38	15	15	36	0.664314	1	0	8
CL10374.Contig1_All	560	C	Y	97	T	35	6	6	C	32	6	8	14	0.468615	1.14286	0	88
CL10374.Contig1_All	852	G	R	32	G	36	14	16	A	36	4	5	21	0.39902	1.14286	0	81
CL10374.Contig1_All	933	G	A	28	A	33	11	33	G	0	0	41	74	1	1.85135	0	57
CL10374.Contig1_All	990	A	R	20	G	41	2	38	A	41	1	86	124	0.666667	1.97581	0	57
CL10374.Contig2_All	441	G	K	38	G	19	10	43	T	12	8	12	55	0.578854	1.67273	0	12
CL10374.Contig2_All	472	A	M	99	A	31	15	38	C	26	11	25	63	0.5	1.5873	0	19
CL10374.Contig2_All	560	T	Y	99	T	38	73	73	C	37	32	34	107	0.205694	1.01869	0	23
CL10374.Contig2_All	583	A	R	99	A	37	85	86	G	36	32	34	120	0.271461	1.025	0	23
CL10374.Contig2_All	664	G	R	99	G	37	33	74	A	35	13	35	109	0.509835	1.57798	0	81
CL10376.Contig1_All	297	A	R	99	A	36	48	48	G	36	11	11	59	0.278924	1	0	63
CL10376.Contig1_All	383	A	M	99	A	38	39	39	C	36	16	16	55	0.553339	1	0	33
CL10376.Contig1_All	416	G	K	99	G	32	61	61	T	36	15	15	77	0.0783872	1	0	33
CL10376.Contig1_All	510	A	R	99	A	35	69	69	G	37	19	19	88	0.0862828	1	0	15
CL10376.Contig1_All	525	C	Y	99	C	35	74	74	T	36	21	21	95	0.102208	1	0	15
CL10376.Contig1_All	1266	T	K	99	T	38	39	39	G	36	11	11	50	0.39088	1	0	581
CL10377.Contig1_All	127	G	R	99	G	35	20	20	A	35	13	13	33	0.250446	1	0	9
CL10377.Contig1_All	136	T	Y	99	T	33	25	25	C	35	13	13	38	0.357789	1	0	9
CL10377.Contig1_All	152	G	R	99	G	33	23	23	A	36	11	11	34	0.634296	1	0	6
CL10377.Contig1_All	158	C	M	99	C	33	21	21	A	37	8	8	29	0.100185	1	0	6
CL10377.Contig1_All	215	G	S	70	G	35	16	16	C	36	5	5	21	0.664971	1	0	57
CL10377.Contig1_All	273	T	Y	99	T	34	18	18	C	36	10	10	28	0.655152	1	0	24
CL10377.Contig1_All	297	A	M	99	A	36	27	27	C	34	10	10	37	0.627744	1	0	24
CL10377.Contig1_All	348	T	Y	99	T	35	26	26	C	35	17	17	43	0.553046	1	0	51
CL10377.Contig1_All	1089	G	R	97	G	37	24	24	A	38	8	8	32	0.679221	1	0	18
CL10377.Contig1_All	1107	A	W	99	A	37	16	16	T	35	13	13	29	0.0919892	1	0	18
CL10378.Contig1_All	60	A	R	93	A	38	15	15	G	39	7	7	22	0.0925685	1	0	21
CL10378.Contig1_All	81	C	Y	54	C	36	34	34	T	39	7	7	41	0.0717744	1	0	21
CL10378.Contig1_All	173	G	R	55	G	35	36	84	A	39	7	12	96	0.0158208	1.55208	0	66
CL10378.Contig1_All	239	G	S	26	C	37	11	52	G	35	2	100	152	0.320513	1.91447	0	58
CL10378.Contig2_All	146	A	R	23	G	38	16	37	A	38	3	33	70	0.356037	1.72857	0	136
CL1037.Contig7_All	1714	G	R	80	G	36	15	15	A	34	7	7	22	0.223737	1	0	22
CL1037.Contig7_All	1736	G	R	99	G	33	15	15	A	32	9	9	24	0.565778	1	0	22
CL1037.Contig7_All	1767	A	R	99	A	31	19	19	G	34	8	8	27	0.576839	1	0	31
CL1037.Contig7_All	1810	A	R	93	A	35	18	18	G	36	7	7	25	0.709042	1	0	43
CL1037.Contig7_All	2226	A	C	20	C	38	8	9	A	0	0	0	9	1	1.11111	0	23
CL1037.Contig7_All	2269	C	T	32	T	38	12	13	C	0	0	0	13	1	1.07692	0	16
CL1037.Contig7_All	2285	A	G	29	G	38	11	11	A	0	0	0	11	1	1	0	16
CL1037.Contig7_All	2323	A	G	38	G	39	14	14	A	0	0	0	14	1	1	0	38
CL1037.Contig7_All	2406	T	A	32	A	38	12	12	T	0	0	0	12	1	1	0	9
CL1037.Contig7_All	2450	G	A	23	A	40	9	9	G	0	0	0	9	1	1	0	18
CL1037.Contig7_All	2468	A	G	24	G	40	9	9	A	0	0	0	9	1	1	0	15
CL1037.Contig7_All	2483	G	C	24	C	40	9	9	G	0	0	0	9	1	1	0	12
CL1037.Contig7_All	2642	A	T	85	T	37	35	35	A	0	0	0	35	1	1	0	69
CL1037.Contig7_All	2728	G	A	78	A	32	36	36	G	0	0	0	36	1	1	0	13
CL1037.Contig7_All	3244	T	W	98	T	36	70	70	A	34	10	10	80	0.120779	1	0	409
CL1037.Contig7_All	3653	A	W	99	A	37	77	77	T	34	12	12	89	0.409731	1	0	235
CL1037.Contig7_All	3888	A	M	99	A	38	78	78	C	36	20	20	98	0.234898	1	0	34
CL1037.Contig7_All	3922	C	S	99	C	35	79	79	G	36	21	21	100	0.0757262	1	0	34
CL1037.Contig7_All	3965	A	R	79	A	31	51	51	G	33	10	10	61	0.0715856	1	0	43
CL10380.Contig1_All	336	A	R	99	A	36	42	42	G	37	26	26	68	0.457288	1	0	26
CL10380.Contig1_All	362	A	R	99	A	37	31	31	G	36	15	15	46	0.600794	1	0	26
CL10380.Contig1_All	423	C	M	99	C	35	38	38	A	37	12	12	50	0.389666	1	0	61
CL10380.Contig1_All	750	G	R	99	G	36	55	55	A	32	25	25	80	0.00645929	1	0	72
CL10380.Contig1_All	822	G	K	99	G	36	27	27	T	33	18	18	45	0.523308	1	0	72
CL10380.Contig1_All	1242	A	R	99	A	35	22	23	G	36	10	10	33	0.280823	1.0303	0	417
CL10380.Contig1_All	1659	A	R	99	A	37	25	25	G	35	14	14	39	0.0831755	1	0	417
CL10382.Contig1_All	185	A	G	69	G	36	50	430	A	35	1	1	431	1	1.88167	0	48
CL10382.Contig1_All	233	G	A	40	A	37	28	385	G	37	1	1	386	1	1.92487	0	48
CL10382.Contig2_All	384	T	W	99	T	33	142	143	A	33	112	112	2589	0.0151024	1.03862	0	53
CL10382.Contig2_All	437	G	R	99	G	34	129	140	A	34	124	129	2726	0.145863	1.11152	0	28
CL10382.Contig2_All	465	G	R	99	G	34	234	234	A	35	21	21	2578	0.0633454	1.14042	0	28
CL10382.Contig2_All	498	G	R	99	G	35	135	135	A	36	119	163	2070	0.00315168	1.19662	0	18
CL10382.Contig2_All	516	G	K	99	G	33	201	201	T	33	54	137	1877	0.499171	1.20938	0	18
CL10383.Contig1_All	715	A	T	72	T	35	28	28	G	6	1	1	29	1	1	0	27
CL10383.Contig1_All	742	T	G	55	G	37	20	20	T	0	0	0	20	1	1	0	27
CL10383.Contig1_All	775	G	A	37	A	39	14	14	G	0	0	0	14	1	1	0	24
CL10384.Contig2_All	444	T	C	99	C	38	40	41	T	0	0	0	41	1	1.04878	0	81
CL10384.Contig2_All	525	G	C	99	C	35	114	114	G	0	0	0	114	1	1	0	39
CL10384.Contig2_All	564	A	G	99	G	36	134	142	A	0	0	0	142	1	1.05634	0	39
CL10384.Contig2_All	657	C	T	99	T	36	53	60	C	0	0	0	60	1	1.11667	0	80
CL10384.Contig2_All	737	C	A	32	A	37	12	14	C	0	0	0	14	1	1.14286	0	7
CL10384.Contig2_All	744	G	T	21	T	37	8	10	G	0	0	0	10	1	1.2	0	7
CL10384.Contig3_All	163	A	W	99	T	36	57	57	A	36	17	17	74	0.292492	1	0	151
CL10386.Contig1_All	1130	G	K	71	G	38	15	15	T	40	5	5	20	0.587139	1	0	8
CL10386.Contig1_All	1138	A	G	55	G	38	20	20	A	0	0	0	20	1	1	0	8
CL10386.Contig3_All	94	A	R	32	A	37	43	43	G	38	7	7	50	0.117456	1	0	61
CL10386.Contig3_All	155	G	R	22	G	36	37	37	A	34	6	6	43	0.631559	1	0	10
CL10386.Contig3_All	165	A	M	24	A	36	37	37	C	37	5	5	42	0.636382	1	0	10
CL10386.Contig3_All	286	A	W	99	A	36	36	36	T	37	15	15	51	0.544421	1	0	120
CL10386.Contig3_All	406	T	Y	99	T	34	26	26	C	34	18	18	44	0.348335	1	0	120
CL10386.Contig3_All	679	C	Y	99	C	33	26	26	T	36	12	12	38	0.163693	1	0	273
CL10386.Contig4_All	925	C	S	99	G	35	128	128	C	34	127	127	267	0.226714	1	0	1207
CL10389.Contig1_All	217	A	W	38	A	37	24	24	T	39	5	5	29	0.550175	1	0	11
CL10389.Contig1_All	316	T	Y	99	T	37	146	146	C	37	24	24	171	0.384714	1	0	99
CL10389.Contig1_All	461	C	S	99	C	36	182	182	G	37	18	20	202	0.221756	1.0099	0	145
CL1038.Contig1_All	65	A	R	99	A	32	14	14	G	35	9	9	23	0.592145	1	0	676
CL1038.Contig2_All	302	T	Y	99	T	35	64	64	C	36	26	26	91	0.122673	1	0	234
CL1038.Contig2_All	536	C	Y	99	C	34	87	87	T	34	41	41	128	0.185064	1	0	71
CL1038.Contig2_All	607	C	Y	99	C	35	86	86	T	36	35	35	121	0.158563	1	0	71
CL1038.Contig2_All	877	C	Y	99	C	37	52	62	T	36	29	32	94	0.27231	1.1383	0	270
CL1038.Contig2_All	1181	G	A	99	A	35	45	45	G	0	0	0	45	1	1	0	165
CL1038.Contig2_All	1346	C	M	99	C	35	38	38	A	37	29	29	67	0.146785	1	0	139
CL10391.Contig3_All	215	T	W	22	T	36	31	31	A	35	5	5	36	0.095319	1	0	20
CL10391.Contig3_All	449	T	K	67	T	34	21	21	G	34	6	6	27	0.314432	1	0	201
CL10391.Contig3_All	650	T	W	52	T	37	16	16	A	32	5	5	21	0.198978	1	0	76
CL10391.Contig3_All	726	C	Y	99	C	38	10	10	T	31	9	9	19	0.505505	1	0	76
CL10391.Contig3_All	920	G	K	99	G	37	47	47	T	36	13	13	61	0.032078	1	0	194
CL10395.Contig1_All	375	C	S	47	G	37	4	5	C	38	2	77	82	0.4	1.92683	0	23
CL10395.Contig1_All	1125	C	M	43	C	32	6	21	A	28	4	12	33	0.690476	1.69697	0	9
CL10395.Contig1_All	1134	C	Y	36	C	33	8	21	T	24	5	13	34	0.0637141	1.61765	0	6
CL10395.Contig1_All	1140	C	Y	69	C	34	7	18	T	36	5	12	30	0.319444	1.6	0	6
CL10395.Contig1_All	1203	C	Y	30	C	34	15	17	T	32	4	5	22	0.555212	1.13636	0	63
CL10398.Contig2_All	20	A	W	99	A	36	55	55	T	35	26	26	81	0.304722	1	0	88
CL10398.Contig2_All	162	A	R	99	G	36	143	144	A	36	112	112	300	0.432081	1.00333	0	40
CL10398.Contig2_All	223	G	R	99	G	37	140	140	A	36	115	116	374	0.0608566	1.00267	0	19
CL10398.Contig2_All	242	T	Y	99	T	36	159	159	C	36	94	94	312	0.424213	1	0	19
CL10398.Contig2_All	350	A	W	99	A	34	196	196	T	36	58	58	383	0.00226805	1	0	56
CL10398.Contig2_All	560	T	W	99	T	36	132	132	A	35	123	123	379	0.460748	1	0	144
CL10398.Contig2_All	704	G	R	99	G	34	141	141	A	33	114	114	484	0.302726	1.00207	0	69
CL10398.Contig2_All	773	G	S	99	G	32	148	149	C	35	105	107	700	1.27311e-05	1.00429	0	48
CL10398.Contig2_All	821	A	M	99	A	34	185	185	C	36	69	69	490	0.00114069	1	0	6
CL10398.Contig2_All	827	G	S	99	G	37	188	188	C	36	66	66	467	0.0827827	1	0	6
CL10398.Contig2_All	890	G	S	99	G	35	157	157	C	34	98	98	389	0.412964	1	0	37
CL10398.Contig2_All	1016	A	M	99	A	35	147	147	C	36	108	108	399	0.00481802	1	0	34
CL10398.Contig2_All	1050	A	W	99	A	37	142	142	T	37	113	113	370	0.416745	1	0	34
CL10399.Contig5_All	149	A	R	99	A	31	58	58	G	34	22	22	80	0.0490654	1	0	74
CL10399.Contig5_All	223	A	R	99	G	35	37	37	A	29	24	24	62	0.00239651	1	0	25
CL10399.Contig5_All	248	A	R	85	A	30	26	26	G	33	8	8	36	0.661732	1	0	25
CL10399.Contig5_All	331	T	W	99	T	38	18	18	A	35	17	17	35	0.545924	1	0	83
CL10399.Contig5_All	443	T	Y	99	T	35	21	21	C	31	17	17	38	0.280685	1	0	112
CL10399.Contig5_All	608	A	R	99	A	35	36	36	G	34	20	20	56	0.571985	1	0	82
CL10399.Contig5_All	690	A	W	99	A	33	33	33	T	37	24	24	57	0.0541025	1	0	31
CL10399.Contig5_All	721	G	S	99	G	36	46	46	C	36	17	17	63	0.26201	1	0	31
CL10399.Contig5_All	814	T	Y	99	C	35	45	45	T	33	47	47	92	0.0555355	1	0	32
CL10399.Contig5_All	846	A	R	99	A	36	47	47	G	35	26	26	73	0.386677	1	0	32
CL10399.Contig5_All	889	T	Y	99	T	35	40	40	C	34	28	28	68	0.416116	1	0	43
CL10399.Contig5_All	972	G	S	99	G	33	62	62	C	32	32	32	94	0.457109	1	0	17
CL10399.Contig5_All	989	C	Y	99	C	34	59	59	T	33	31	31	90	0.471232	1	0	17
CL10399.Contig5_All	1148	G	K	99	G	34	48	48	T	35	12	12	61	0.431222	1	0	15
CL10399.Contig5_All	1163	A	R	99	A	37	44	44	G	36	16	16	60	0.709038	1	0	15
CL10399.Contig5_All	1292	A	R	99	A	37	33	33	G	36	31	31	64	0.396677	1	0	35
CL10399.Contig5_All	1327	C	Y	99	C	37	39	39	T	36	34	34	73	0.0556419	1	0	35
CL10399.Contig5_All	1364	T	W	99	T	35	51	51	A	35	26	26	77	0.339181	1	0	37
CL10399.Contig5_All	1540	A	R	99	A	34	81	82	G	35	21	21	103	0.193563	1.03883	0	30
CL10399.Contig5_All	1570	C	Y	99	C	36	57	57	T	37	15	16	73	0.202718	1.05479	0	25
CL10399.Contig5_All	1595	A	M	99	A	36	64	64	C	37	18	19	83	0.151351	1.04819	0	16
CL10399.Contig5_All	1611	T	Y	99	T	36	41	41	C	33	41	42	83	0.0324803	1.04819	0	16
CL10399.Contig5_All	1627	C	Y	31	C	35	63	63	T	38	8	9	72	0.0667751	1.05556	0	13
CL10399.Contig5_All	1640	A	R	99	A	33	80	80	G	34	14	14	94	0.35506	1	0	13
CL10399.Contig5_All	1685	G	R	99	G	35	65	65	A	38	15	15	80	0.0253637	1	0	45
CL103.Contig1_All	92	T	Y	99	T	36	26	26	C	38	9	9	35	0.576295	1	0	94
CL103.Contig1_All	186	T	W	99	T	25	12	12	A	33	9	9	22	0.554712	1	0	52
CL103.Contig1_All	238	C	Y	99	C	34	27	27	T	37	11	11	38	0.532953	1	0	52
CL103.Contig1_All	293	A	W	99	A	34	38	38	T	34	11	11	49	0.636606	1	0	26
CL103.Contig1_All	319	C	Y	34	C	34	48	48	T	31	8	8	56	0.0171487	1	0	26
CL103.Contig1_All	345	C	Y	99	C	35	26	26	T	34	24	24	50	0.573178	1	0	26
CL103.Contig1_All	429	A	R	99	A	37	33	33	G	36	14	14	47	0.00905435	1	0	17
CL103.Contig1_All	450	A	W	99	A	35	40	40	T	39	15	15	55	0.500298	1	0	8
CL103.Contig1_All	473	G	R	99	G	35	45	45	A	36	14	14	60	0.666477	1	0	15
CL103.Contig1_All	553	A	W	99	A	35	49	49	T	37	19	19	68	0.0826816	1	0	39
CL103.Contig1_All	604	T	W	79	T	33	41	41	A	37	8	8	49	0.628674	1	0	9
CL103.Contig1_All	641	G	R	99	G	38	32	32	A	34	33	33	65	0.00656946	1	0	26
CL103.Contig1_All	667	G	R	99	G	35	52	52	A	37	18	18	70	0.0534245	1	0	17
CL103.Contig1_All	684	A	R	99	A	34	53	53	G	36	20	20	73	0.207156	1	0	7
CL103.Contig1_All	724	A	R	25	A	35	69	69	G	35	7	7	76	0.4252	1	0	9
CL103.Contig1_All	733	A	R	22	A	36	72	72	G	36	7	7	79	0.475926	1	0	9
CL103.Contig1_All	745	A	R	99	A	36	54	54	G	36	16	16	70	0.125715	1	0	12
CL103.Contig1_All	775	C	Y	99	C	34	78	78	T	33	19	19	97	0.118668	1	0	15
CL103.Contig1_All	838	G	R	99	G	36	67	67	A	37	13	13	80	0.489595	1	0	15
CL103.Contig1_All	853	G	R	99	G	37	52	52	A	34	15	15	67	0.00563075	1	0	15
CL103.Contig1_All	952	T	Y	99	T	36	59	59	C	36	18	18	77	0.454483	1	0	21
CL103.Contig1_All	973	A	R	99	G	35	39	39	A	36	30	30	69	0.270507	1	0	10
CL103.Contig1_All	983	G	R	99	A	35	31	31	G	37	29	29	60	0.335078	1	0	10
CL103.Contig1_All	1023	A	R	99	A	35	32	32	G	35	25	25	57	0.6859	1	0	10
CL103.Contig1_All	1033	G	R	99	G	36	49	49	A	37	20	20	69	0.180728	1	0	9
CL103.Contig1_All	1042	G	R	99	G	37	49	49	A	36	20	20	69	0.348207	1	0	9
CL103.Contig1_All	1095	A	R	99	G	36	39	39	A	36	24	24	63	0.128342	1	0	5
CL103.Contig1_All	1156	C	Y	99	C	37	30	30	T	37	17	17	47	0.504369	1	0	24
CL103.Contig1_All	1180	T	Y	25	T	36	34	34	C	38	6	6	40	0.590668	1	0	24
CL103.Contig1_All	1417	A	W	99	A	35	46	46	T	35	23	23	70	0.155777	1	0	32
CL103.Contig1_All	1456	G	R	99	G	34	42	42	A	38	19	19	61	0.000787887	1	0	10
CL103.Contig1_All	1466	T	Y	32	T	36	57	57	C	35	8	8	65	0.0309497	1	0	10
CL103.Contig1_All	1478	G	S	99	G	36	49	49	C	38	17	17	66	0.124853	1	0	12
CL103.Contig1_All	1615	A	R	99	A	35	35	35	G	35	17	17	52	0.356816	1	0	13
CL103.Contig1_All	1628	A	R	99	A	34	37	37	G	36	19	19	56	0.58176	1	0	5
CL103.Contig1_All	1633	C	Y	99	C	36	40	40	T	36	15	15	55	0.357706	1	0	5
CL103.Contig1_All	1656	G	R	99	A	36	28	28	G	35	21	21	49	0.748004	1	0	23
CL103.Contig1_All	1722	C	S	60	C	33	31	31	G	35	6	6	37	0.653799	1	0	20
CL103.Contig1_All	1800	A	R	99	A	33	41	41	G	39	19	19	60	0.500013	1	0	7
CL103.Contig1_All	1807	A	R	99	A	36	42	42	G	36	23	23	65	0.461746	1	0	7
CL103.Contig1_All	1814	A	R	99	A	37	46	46	G	36	19	19	65	0.304317	1	0	7
CL103.Contig1_All	1849	A	R	99	A	33	60	60	G	35	28	28	88	0.0655821	1	0	31
[truncated: 118,075 more rows]
