# Supplementary material for: Comparative Analysis of Impatiens Leaf Transcriptomes Reveal Candidate Genes for Resistance to Downy Mildew Caused by Plasmopara obducens
Source: Int J Mol Sci. 2018 Jul 15;19(7):2057. doi: 10.3390/ijms19072057 (PMC6073305; doi:10.3390/ijms19072057)
Supplement: Supplementary file 1 [file ijms-19-02057-s001.zip › Supplymentary Table S6.xlsx]

## Sheet: Sheet1
Supplymentary Table S4. Single nucleotide polymorphisms (SNPs) in New Guinea impatiens, Sun Patiens Compact Royal Magenta cultivar
GeneID	Coordinate	Reference	Consensus	Quality	BestHit	QualityOfBestHit	UniqReadsNumOfBestHit	AllReadsNumOfBestHit	SecondHit	QualityOfSecondhit	UniqReadsNumOfSecondHit	AllReadsNumOfSecondHit	TotalDepth	RankSum	EstimateCopyNumber	dbSNPTag	DistanceGromLastSNP
CL10000.Contig2_All	253	A	T	26	T	35	10	14	A	0	0	0	14	1	1.57143	0	71
CL10000.Contig3_All	109	G	R	99	A	36	23	23	G	34	11	11	34	0.485551	1	0	5
CL10000.Contig3_All	114	G	K	99	T	36	23	23	G	27	12	12	35	0.000125493	1	0	5
CL10000.Contig3_All	457	C	Y	99	C	38	23	23	T	34	12	12	35	0.00869365	1	0	23
CL10000.Contig3_All	497	C	M	99	A	37	32	32	C	38	12	12	44	0.047289	1	0	9
CL10000.Contig3_All	637	G	R	99	G	38	26	26	A	33	16	16	42	0.0324439	1	0	47
CL10000.Contig3_All	690	G	S	99	C	34	22	22	G	35	20	26	48	0.708071	1.25	0	6
CL10000.Contig3_All	1043	T	Y	99	T	36	73	73	C	36	72	72	145	0.331785	1	0	43
CL10000.Contig3_All	1477	T	W	99	T	36	143	144	A	36	75	75	219	0.40971	1.00913	0	45
CL10000.Contig3_All	1522	C	M	99	C	36	120	121	A	36	56	64	185	0.134849	1.0973	0	45
CL10000.Contig3_All	1579	G	K	99	G	36	121	123	T	36	47	58	181	0.126135	1.14365	0	12
CL10000.Contig3_All	1591	T	K	99	T	34	121	127	G	37	24	27	154	0.00108113	1.11688	0	12
CL10000.Contig3_All	1885	G	R	99	G	37	88	88	A	36	40	40	128	0.151941	1	0	294
CL10000.Contig3_All	2185	T	W	99	T	37	96	96	A	38	14	14	110	0.32369	1	0	15
CL10000.Contig3_All	2200	C	S	99	C	35	85	85	G	37	41	41	126	0.0135397	1	0	15
CL10000.Contig3_All	2246	G	S	99	G	35	108	108	C	36	65	65	173	0.229739	1	0	46
CL10000.Contig3_All	2301	C	Y	99	C	35	142	142	T	37	27	27	169	0.132754	1	0	55
CL10000.Contig3_All	2419	A	M	99	A	33	84	84	C	35	31	31	115	0.00479192	1	0	27
CL10000.Contig3_All	2446	C	Y	79	C	36	84	84	T	35	11	11	95	0.341972	1	0	10
CL10000.Contig3_All	2456	T	Y	92	T	35	74	74	C	34	12	12	86	0.0427251	1	0	10
CL10000.Contig3_All	2527	G	R	99	G	35	95	95	A	36	55	55	150	0.0816238	1	0	71
CL10000.Contig3_All	2602	G	R	99	G	36	96	96	A	36	72	72	168	0.421869	1	0	33
CL10000.Contig3_All	2635	A	R	99	A	35	115	115	G	36	18	18	133	0.421788	1	0	13
CL10000.Contig3_All	2648	G	K	99	G	36	87	87	T	36	39	39	126	0.387836	1	0	13
CL10000.Contig3_All	2703	C	M	99	C	37	90	91	A	37	40	40	131	0.143584	1.01527	0	55
CL10000.Contig3_All	2798	T	W	99	T	36	79	83	A	35	46	46	129	0.026021	1.05426	0	26
CL10000.Contig3_All	2824	T	W	99	T	37	86	87	A	37	15	15	102	0.467652	1.0098	0	26
CL10000.Contig3_All	2975	T	K	99	T	36	60	60	G	36	27	27	87	0.374062	1	0	151
CL10001.Contig1_All	1040	C	M	99	C	35	35	49	A	35	18	30	79	0.729634	1.55696	0	204
CL10002.Contig3_All	595	T	C	20	C	33	9	9	T	0	0	0	9	1	1	0	15
CL10003.Contig1_All	124	T	W	58	T	39	10	10	A	37	5	5	15	0.0646021	1	0	28
CL10003.Contig1_All	260	C	Y	91	C	36	42	42	T	36	11	11	53	0.616978	1	0	24
CL10003.Contig1_All	394	A	R	99	A	33	44	44	G	37	15	15	59	0.525086	1	0	43
CL10003.Contig1_All	470	A	R	99	A	36	65	65	G	37	15	15	80	0.256777	1	0	40
CL10003.Contig1_All	510	A	M	99	C	36	39	40	A	35	33	33	73	0.0968547	1.0137	0	10
CL10003.Contig1_All	520	T	Y	99	T	36	44	45	C	36	18	18	64	0.227722	1.01562	0	10
CL10003.Contig1_All	625	C	Y	99	C	33	33	33	T	36	28	28	61	0.165554	1	0	12
CL10003.Contig1_All	637	C	S	99	C	34	34	34	G	34	28	28	62	0.704194	1	0	12
CL10003.Contig1_All	668	C	Y	84	C	30	60	61	T	31	13	13	74	0.314538	1.01351	0	31
CL10003.Contig1_All	891	T	Y	99	T	35	31	31	C	35	19	19	50	0.231615	1	0	46
CL10004.Contig2_All	150	A	R	33	A	37	146	146	G	35	13	13	159	0.0311724	1	0	30
CL10004.Contig2_All	180	C	M	99	C	35	197	197	A	36	58	58	261	0.367968	1	0	30
CL10004.Contig2_All	307	T	W	99	T	36	145	145	A	35	109	109	615	0.106889	1	0	35
CL10004.Contig2_All	362	G	K	99	G	33	189	189	T	33	66	66	571	0.182914	1	0	45
CL10004.Contig2_All	407	A	R	99	A	34	166	166	G	35	89	89	622	0.0336084	1	0	45
CL10004.Contig2_All	668	C	Y	99	C	33	211	211	T	34	44	44	406	0.399782	1	0	6
CL10004.Contig2_All	674	T	W	99	T	34	168	168	A	31	87	87	443	0.000476473	1	0	6
CL10004.Contig2_All	683	C	M	99	C	36	166	166	A	35	89	89	511	0.102674	1	0	9
CL10007.Contig1_All	99	G	S	99	G	34	14	14	C	36	9	9	23	0.43874	1	0	12
CL10007.Contig1_All	111	C	M	99	C	35	14	14	A	34	10	10	24	0.0687514	1	0	12
CL10007.Contig1_All	137	G	R	31	G	33	19	19	A	35	6	6	25	0.462998	1	0	26
CL10007.Contig1_All	165	G	R	60	G	37	11	11	A	39	6	6	17	0.202165	1	0	28
CL10007.Contig1_All	215	G	R	29	G	38	10	10	A	33	5	5	15	0.42957	1	0	50
CL10007.Contig1_All	554	T	K	99	T	38	21	21	G	35	17	17	38	0.00473284	1	0	39
CL10007.Contig1_All	593	T	Y	99	T	37	19	19	C	32	15	15	34	0.00153745	1	0	15
CL10007.Contig1_All	608	A	R	99	A	36	21	21	G	36	10	10	31	0.680995	1	0	15
CL10007.Contig2_All	182	G	K	42	G	36	25	25	T	37	6	6	31	0.627383	1	0	54
CL10007.Contig2_All	236	A	W	99	T	31	16	16	A	33	15	15	31	0.0941123	1	0	54
CL10007.Contig2_All	292	A	M	20	A	37	44	44	C	34	6	6	50	0.147405	1	0	56
CL10007.Contig2_All	382	C	Y	99	C	36	34	34	T	36	31	31	65	0.373808	1	0	90
CL10007.Contig2_All	533	A	R	24	A	33	50	50	G	37	8	8	58	0.0210001	1	0	20
CL10007.Contig2_All	553	C	M	99	C	35	39	39	A	38	14	14	53	0.533506	1	0	10
CL10007.Contig2_All	563	C	M	99	C	34	40	40	A	36	14	14	54	0.690578	1	0	10
CL10007.Contig2_All	575	T	W	99	T	36	33	33	A	37	14	14	47	0.60007	1	0	12
CL10007.Contig2_All	641	A	R	28	A	35	27	27	G	35	6	6	33	0.736409	1	0	66
CL10007.Contig2_All	739	C	Y	44	C	36	29	29	T	36	8	8	37	0.19664	1	0	98
CL10007.Contig2_All	923	A	R	99	A	36	19	19	G	35	9	9	28	0.178402	1	0	184
CL10007.Contig2_All	1228	C	Y	99	C	34	17	17	T	39	11	11	28	0.50028	1	0	19
CL10007.Contig2_All	1247	T	Y	86	T	35	23	23	C	37	8	8	31	0.386853	1	0	19
CL10007.Contig2_All	1274	T	Y	99	T	37	22	22	C	35	10	10	32	0.205491	1	0	27
CL10007.Contig2_All	1309	T	Y	99	T	32	30	30	C	34	12	12	42	0.524505	1	0	35
CL10007.Contig2_All	1409	A	R	99	A	36	20	20	G	39	10	10	30	0.124209	1	0	100
CL10007.Contig2_All	1628	T	W	99	T	36	18	18	A	37	10	10	28	0.735927	1	0	36
CL10007.Contig2_All	1664	C	Y	99	C	35	24	24	T	35	15	15	39	0.567502	1	0	36
CL10007.Contig2_All	1745	C	M	99	C	34	29	29	A	34	16	16	45	0.332146	1	0	23
CL10007.Contig2_All	1768	G	S	99	C	34	29	29	G	36	18	18	47	0.275493	1	0	23
CL10007.Contig2_All	1860	C	Y	99	C	35	25	25	T	38	11	11	36	0.599073	1	0	14
CL10007.Contig2_All	1874	C	Y	99	T	37	20	20	C	37	10	10	30	0.719941	1	0	14
CL10008.Contig1_All	253	G	S	99	G	35	31	31	C	35	13	13	44	0.370631	1	0	26
CL10008.Contig1_All	282	A	W	69	A	35	70	70	T	36	11	11	81	0.148974	1	0	10
CL10008.Contig1_All	292	T	Y	99	C	35	50	50	T	36	44	44	94	0.0816237	1	0	10
CL10008.Contig1_All	339	T	C	99	C	36	85	85	T	0	0	0	85	1	1	0	15
CL10008.Contig1_All	354	G	K	52	G	37	51	51	T	36	9	9	60	0.745942	1	0	15
CL10008.Contig1_All	370	C	T	96	T	37	40	40	C	0	0	0	40	1	1	0	16
CL10008.Contig1_All	387	G	A	50	A	35	18	18	G	0	0	0	18	1	1	0	13
CL10008.Contig1_All	699	A	G	63	G	37	25	25	A	0	0	0	25	1	1	0	31
CL10008.Contig1_All	783	C	Y	99	C	36	67	67	T	35	45	45	112	0.0746284	1	0	25
CL10008.Contig1_All	808	A	G	99	G	36	116	116	A	0	0	0	116	1	1	0	25
CL10008.Contig1_All	834	C	G	99	G	35	119	119	C	0	0	0	119	1	1	0	26
CL10008.Contig1_All	879	G	A	79	A	34	125	125	G	33	1	1	126	1	1	0	27
CL10008.Contig1_All	906	G	S	99	G	36	98	98	C	36	48	48	146	0.163285	1	0	25
CL10008.Contig1_All	931	C	T	99	T	36	172	172	C	0	0	0	172	1	1	0	25
CL10008.Contig1_All	961	C	M	99	C	37	142	142	A	37	38	38	180	0.427685	1	0	12
CL10008.Contig1_All	973	T	C	99	C	37	187	187	T	0	0	0	187	1	1	0	12
CL10008.Contig1_All	1021	C	A	99	A	36	171	171	C	2	1	1	172	1	1	0	48
CL10008.Contig1_All	1094	A	G	99	G	35	173	173	A	0	0	0	173	1	1	0	6
CL10008.Contig1_All	1164	T	A	99	A	36	133	133	T	0	0	0	133	1	1	0	21
CL10008.Contig1_All	1185	T	C	93	C	33	113	113	T	0	0	0	113	1	1	0	21
CL10008.Contig1_All	1206	C	T	99	T	35	104	104	C	0	0	0	104	1	1	0	15
CL10008.Contig1_All	1221	G	A	99	A	37	91	91	G	0	0	0	91	1	1	0	15
CL10008.Contig1_All	1258	A	C	99	C	38	67	67	A	0	0	0	67	1	1	0	37
CL10008.Contig1_All	1391	G	C	74	C	37	29	29	G	0	0	0	29	1	1	0	8
CL10008.Contig1_All	1399	T	G	85	G	38	38	38	T	0	0	0	38	1	1	0	8
CL10008.Contig1_All	1455	T	A	99	A	37	57	57	T	0	0	0	57	1	1	0	9
CL10008.Contig1_All	1464	A	T	99	T	37	56	56	A	0	0	0	56	1	1	0	9
CL10008.Contig1_All	1511	T	A	99	A	35	93	93	T	0	0	0	93	1	1	0	31
CL10008.Contig1_All	1542	T	Y	53	T	37	82	82	C	37	10	10	92	0.470002	1	0	5
CL10008.Contig1_All	1547	A	T	99	T	37	88	88	A	0	0	0	88	1	1	0	5
CL10008.Contig1_All	1650	G	A	95	A	37	44	44	G	0	0	0	44	1	1	0	24
CL10008.Contig2_All	210	A	R	99	A	37	141	141	G	37	21	21	162	0.408322	1	0	63
CL10008.Contig2_All	273	G	R	99	G	37	163	163	A	36	17	19	182	0.248282	1.01099	0	52
CL10008.Contig2_All	325	G	R	99	G	37	139	141	A	37	30	30	171	0.468027	1.0117	0	38
CL10008.Contig2_All	363	T	W	99	T	36	83	83	A	35	45	45	128	0.13831	1	0	25
CL10008.Contig2_All	399	A	R	99	A	35	96	96	G	34	79	79	176	0.0596578	1	0	10
CL10008.Contig2_All	555	G	R	99	G	36	77	79	A	35	45	45	125	0.172455	1.016	0	24
CL10008.Contig2_All	579	A	R	99	A	36	97	99	G	38	18	18	117	0.202899	1.01709	0	24
CL10008.Contig2_All	650	A	W	99	A	35	146	147	T	36	17	17	164	0.289851	1.0061	0	37
CL10008.Contig2_All	687	C	Y	99	C	36	100	100	T	30	40	40	140	2.04062e-05	1	0	18
CL10008.Contig2_All	705	T	K	99	T	37	79	79	G	36	53	53	133	0.175994	1	0	18
CL10008.Contig2_All	838	C	Y	99	C	36	113	121	T	35	70	70	191	0.441786	1.04188	0	133
CL10008.Contig2_All	1101	C	Y	99	C	36	99	99	T	36	74	74	173	0.497552	1	0	16
CL10008.Contig2_All	1153	A	W	99	A	35	166	166	T	38	13	13	179	0.0194688	1	0	8
CL10008.Contig2_All	1161	A	M	99	A	36	90	90	C	37	89	89	179	0.220994	1	0	8
CL10008.Contig2_All	1174	A	M	99	A	37	177	177	C	37	16	16	193	0.31264	1	0	13
CL10008.Contig2_All	1218	T	K	99	T	37	187	187	G	35	20	20	207	0.0961252	1	0	11
CL10008.Contig2_All	1229	A	R	99	A	36	115	115	G	36	94	94	209	0.0719923	1	0	11
CL10009.Contig1_All	819	T	C	20	C	38	8	8	T	0	0	0	8	1	1	0	6
CL10009.Contig1_All	825	T	A	20	A	38	8	8	T	0	0	0	8	1	1	0	6
CL10009.Contig2_All	632	T	Y	83	T	32	11	11	C	34	7	7	18	0.681058	1	0	11
CL10011.Contig3_All	203	T	K	99	T	32	87	87	G	35	58	58	147	0.000531904	1	0	8
CL10011.Contig3_All	211	C	S	99	C	36	129	137	G	37	17	18	155	0.336885	1.05806	0	8
CL10011.Contig3_All	233	A	R	99	A	36	63	79	G	35	54	70	149	0.483646	1.21477	0	5
CL10011.Contig3_All	238	T	Y	99	T	36	85	115	C	34	29	34	149	0.44309	1.2349	0	5
CL10011.Contig3_All	302	A	R	99	A	35	24	118	G	36	17	60	178	0.518459	1.76966	0	64
CL10011.Contig4_All	41	G	S	24	G	36	30	30	C	35	6	6	36	0.0529408	1	0	20
CL10011.Contig4_All	151	C	Y	44	C	26	47	47	T	29	10	10	57	0.263964	1	0	110
CL10011.Contig4_All	416	G	R	99	G	34	42	42	A	36	29	29	71	0.00344447	1	0	18
CL10011.Contig4_All	434	A	W	99	A	33	53	53	T	35	19	19	72	0.409054	1	0	18
CL10011.Contig4_All	642	G	R	61	G	34	102	102	A	33	11	11	113	0.408089	1	0	6
CL10011.Contig4_All	648	C	Y	99	C	36	64	64	T	35	45	45	110	0.344561	1	0	6
CL10011.Contig4_All	707	T	W	99	T	35	76	78	A	35	33	33	112	0.242246	1.03571	0	45
CL10011.Contig4_All	1079	A	R	99	G	37	50	51	A	37	31	31	82	0.455514	1.02439	0	10
CL10011.Contig4_All	1089	G	R	74	G	37	54	54	A	37	11	12	66	0.181473	1.0303	0	10
CL10011.Contig4_All	1107	C	Y	90	C	38	56	56	T	36	12	13	69	0.0321544	1.02899	0	14
CL10011.Contig4_All	1121	C	Y	99	C	36	33	34	T	38	25	25	59	0.57382	1.0339	0	14
CL10011.Contig4_All	1197	C	Y	99	C	37	81	81	T	37	13	13	94	0.105908	1	0	11
CL10011.Contig4_All	1208	C	Y	99	T	37	51	51	C	37	46	46	97	0.129863	1	0	11
CL10011.Contig4_All	1397	A	W	99	A	36	42	42	T	37	38	39	82	0.0241292	1.02439	0	159
CL10011.Contig4_All	1556	G	K	99	G	37	107	107	T	37	17	17	124	0.249641	1	0	159
CL10011.Contig4_All	1904	C	S	99	C	36	81	81	G	35	18	18	100	0.216302	1	0	101
CL10013.Contig2_All	275	C	Y	99	C	37	16	16	T	34	9	9	25	0.679558	1	0	41
CL10013.Contig2_All	316	A	M	99	A	37	26	26	C	34	12	12	38	0.626222	1	0	7
CL10013.Contig2_All	350	T	K	37	T	38	30	30	G	39	6	6	36	0.643952	1	0	25
CL10013.Contig2_All	387	T	W	48	T	35	27	27	A	36	6	6	33	0.454765	1	0	37
CL10013.Contig2_All	484	A	W	48	A	37	16	17	T	34	5	5	22	0.588481	1.04545	0	97
CL10014.Contig1_All	70	A	W	99	A	36	20	20	T	33	10	10	30	0.576721	1	0	32
CL10014.Contig1_All	103	G	R	99	G	36	26	26	A	35	18	18	44	0.682989	1	0	33
CL10014.Contig1_All	174	T	W	99	T	34	107	107	A	35	18	18	125	0.398718	1	0	34
CL10014.Contig1_All	208	A	W	99	A	36	65	65	T	37	41	41	106	0.151927	1	0	34
CL10014.Contig1_All	423	G	R	99	G	37	29	29	A	38	24	24	53	0.0707065	1	0	82
CL10018.Contig2_All	260	C	S	99	C	36	48	48	G	38	13	13	61	0.108599	1	0	29
CL10018.Contig4_All	284	G	R	30	G	36	19	21	A	33	6	6	27	0.166657	1.14815	0	30
CL10018.Contig4_All	314	A	C	60	C	34	24	24	A	0	0	0	24	1	1	0	7
CL10018.Contig4_All	321	T	C	47	C	33	19	19	T	0	0	0	19	1	1	0	7
CL10018.Contig4_All	330	T	C	31	C	33	12	12	T	0	0	0	12	1	1	0	6
CL10019.Contig2_All	55	C	Y	96	C	38	24	24	T	37	10	10	34	0.628646	1	0	109
CL10019.Contig2_All	164	G	R	99	G	33	78	78	A	34	17	17	95	0.0893573	1	0	7
CL10019.Contig2_All	171	T	Y	99	T	33	63	63	C	36	15	15	78	0.0163277	1	0	7
CL10019.Contig2_All	186	A	R	99	A	35	45	45	G	35	26	26	71	0.244392	1	0	15
CL10019.Contig2_All	251	G	K	99	G	32	46	46	T	32	44	44	90	0.382603	1	0	6
CL10019.Contig2_All	257	C	S	73	C	35	78	78	G	34	9	9	87	0.20744	1	0	6
CL10019.Contig2_All	500	C	Y	46	C	36	84	84	T	32	10	10	94	0.0649554	1	0	5
CL10019.Contig2_All	505	A	M	99	A	35	66	66	C	30	18	18	84	0.044001	1	0	5
CL10019.Contig3_All	1193	T	W	99	A	35	10	23	T	31	8	68	91	0.513632	1.8022	0	7
CL10019.Contig3_All	1200	A	W	99	T	36	11	49	A	35	7	25	75	0.362117	1.76	0	7
CL10019.Contig4_All	1200	A	T	48	T	36	19	57	A	0	0	20	78	1	1.75641	0	17
CL10019.Contig4_All	1217	T	K	91	G	37	11	19	T	27	7	17	36	0.0426722	1.5	0	10
CL10019.Contig4_All	1227	T	W	99	A	38	10	14	T	28	7	13	27	0.506247	1.37037	0	10
CL10020.Contig1_All	676	A	M	33	A	36	4	696	C	36	3	269	965	0.428571	1.99275	0	121
CL10020.Contig1_All	890	A	C	49	C	37	46	314	A	38	2	385	701	1	2.07418	0	92
CL10020.Contig2_All	921	A	C	93	C	37	45	424	A	0	0	305	730	1	2.0411	0	11
CL10020.Contig2_All	932	A	R	99	A	35	41	614	G	35	24	112	726	0.268126	1.98898	0	11
CL10020.Contig2_All	1152	T	K	22	G	37	29	42	T	40	4	57	99	0.252615	1.66667	0	70
CL10021.Contig1_All	150	C	M	28	C	30	42	42	A	27	9	9	51	0.380709	1	0	24
CL10021.Contig1_All	174	A	R	99	A	32	37	37	G	34	12	12	49	0.702416	1	0	7
CL10021.Contig1_All	181	T	W	99	T	32	34	34	A	37	15	15	49	0.530442	1	0	7
CL10021.Contig1_All	281	C	M	99	C	37	43	43	A	38	16	16	59	0.215862	1	0	100
CL10021.Contig1_All	433	C	Y	97	C	37	10	10	T	36	8	11	21	0.614939	1.14286	0	152
CL10021.Contig2_All	406	T	A	46	A	35	17	17	T	0	0	0	17	1	1	0	20
CL10022.Contig2_All	77	A	W	99	A	34	127	127	T	35	15	15	142	0.457715	1	0	12
CL10022.Contig2_All	89	G	K	99	G	34	119	119	T	33	50	50	169	0.210128	1	0	12
CL10022.Contig2_All	147	A	W	99	A	36	152	152	T	34	20	20	172	0.0148746	1	0	58
CL10022.Contig2_All	254	G	R	99	G	36	139	140	A	36	31	31	171	0.464627	1.00585	0	107
CL10022.Contig2_All	643	A	R	99	A	36	101	113	G	36	47	47	160	0.328959	1.075	0	60
CL10022.Contig2_All	703	G	R	99	G	36	80	80	A	36	42	42	122	0.319606	1	0	60
CL10022.Contig2_All	782	T	Y	99	T	37	95	95	C	36	18	18	113	0.276804	1	0	79
CL10022.Contig2_All	919	A	W	99	A	36	181	181	T	37	26	26	207	0.265415	1	0	12
CL10022.Contig2_All	931	G	R	99	G	37	159	159	A	37	70	70	229	0.21374	1	0	12
CL10022.Contig2_All	973	C	Y	99	C	37	209	209	T	36	30	30	239	0.138473	1	0	42
CL10022.Contig2_All	1054	G	R	99	G	35	168	168	A	34	28	28	196	0.0860263	1	0	17
CL10022.Contig2_All	1071	G	R	99	G	33	109	109	A	35	97	97	206	0.00133648	1	0	17
CL10022.Contig2_All	1092	T	Y	99	C	35	116	116	T	35	112	112	228	0.241681	1	0	7
CL10022.Contig2_All	1099	A	R	99	A	34	136	136	G	35	79	79	216	0.159904	1	0	6
CL10022.Contig2_All	1105	A	R	99	A	35	187	187	G	34	38	38	225	0.0280191	1	0	6
CL10022.Contig2_All	1173	T	Y	99	T	36	211	211	C	35	44	44	278	0.42823	1	0	68
CL10022.Contig2_All	1262	C	M	99	C	36	143	143	A	36	62	62	205	0.194548	1	0	78
CL10022.Contig2_All	1366	T	W	99	T	34	134	134	A	36	60	60	194	0.0016511	1	0	21
CL10022.Contig2_All	1387	G	R	99	G	35	148	148	A	37	58	58	206	0.0706619	1	0	21
CL10022.Contig2_All	1417	T	Y	99	T	36	170	172	C	36	35	35	207	0.372435	1.00966	0	13
CL10022.Contig2_All	1510	A	R	99	A	29	175	177	G	33	43	43	227	0.0092091	1.00881	0	11
CL10022.Contig2_All	1521	A	W	99	A	34	161	161	T	33	77	77	238	0.213912	1	0	11
CL10022.Contig2_All	1582	C	S	99	C	34	218	218	G	33	36	36	255	0.019093	1	0	5
CL10022.Contig2_All	1587	C	Y	99	C	32	215	215	T	31	36	36	252	0.00720446	1	0	5
CL10022.Contig2_All	1620	A	M	99	A	34	182	182	C	34	73	73	275	0.413393	1	0	33
CL10022.Contig2_All	1711	C	Y	99	C	37	106	106	T	36	54	54	160	0.266817	1	0	7
CL10022.Contig2_All	1718	T	Y	99	T	37	135	135	C	36	25	25	160	0.0973106	1	0	7
CL10022.Contig2_All	1870	G	S	99	G	36	36	36	C	37	9	9	45	0.353235	1	0	14
CL10022.Contig2_All	1884	A	R	61	A	32	30	30	G	38	9	9	39	0.00119197	1	0	14
CL10024.Contig3_All	293	G	C	99	C	36	255	255	G	0	0	0	395	1	1.37215	0	103
CL10025.Contig3_All	70	G	T	55	T	37	21	21	G	0	0	0	21	1	1	0	23
CL10025.Contig3_All	93	T	A	82	A	36	35	35	T	0	0	0	35	1	1	0	23
CL10025.Contig3_All	179	T	K	78	T	38	29	29	G	36	9	9	38	0.0863237	1	0	28
CL10025.Contig3_All	220	T	Y	27	T	36	14	14	C	35	5	5	19	0.148779	1	0	12
CL10025.Contig3_All	242	T	A	30	A	36	11	12	T	0	0	0	12	1	1.08333	0	12
CL10025.Contig3_All	254	G	A	20	A	38	8	9	G	0	0	0	9	1	1.11111	0	6
CL10025.Contig3_All	454	G	A	31	A	35	12	94	G	0	0	0	94	1	2.55319	0	8
CL10025.Contig3_All	462	A	T	47	T	35	17	98	A	0	0	0	98	1	2.47959	0	8
CL10025.Contig3_All	525	A	G	54	G	34	21	62	A	0	0	0	62	1	2.03226	0	10
CL10025.Contig3_All	545	G	A	41	A	35	15	45	G	0	0	0	45	1	1.95556	0	10
CL10025.Contig3_All	670	C	T	22	T	35	9	80	C	0	0	0	80	1	1.8875	0	32
CL10025.Contig3_All	749	G	T	23	T	37	9	71	G	0	0	0	71	1	1.87324	0	65
CL10025.Contig3_All	840	C	T	29	T	39	11	52	C	0	0	0	52	1	1.78846	0	9
CL10025.Contig3_All	926	T	Y	70	T	35	18	98	C	36	7	17	115	0.66432	1.78261	0	48
CL10025.Contig3_All	974	C	Y	51	C	35	22	71	T	39	7	13	84	0.504445	1.65476	0	15
CL10025.Contig3_All	989	A	G	88	G	35	38	90	A	0	0	1	91	1	1.58242	0	12
CL10025.Contig3_All	1001	G	A	90	A	35	49	97	G	0	0	0	97	1	1.49485	0	12
CL10025.Contig3_All	1054	T	C	87	C	37	54	60	T	0	0	0	60	1	1.1	0	5
CL10025.Contig3_All	1066	A	W	33	A	36	53	58	T	36	7	7	65	0.428496	1.07692	0	12
CL10025.Contig3_All	1078	G	T	87	T	38	56	58	G	0	0	0	58	1	1.03448	0	12
CL10025.Contig3_All	1109	T	W	99	A	37	66	66	T	38	10	10	76	0.205509	1	0	31
CL10025.Contig3_All	1232	A	M	99	A	37	53	53	C	36	12	12	65	0.208516	1	0	18
CL10025.Contig3_All	1262	A	R	99	A	36	44	44	G	35	32	32	76	0.331198	1	0	30
CL10025.Contig3_All	1394	T	C	85	C	34	34	34	T	0	0	0	34	1	1	0	29
CL10025.Contig3_All	1423	T	Y	99	C	35	20	20	T	35	13	13	33	0.643262	1	0	14
CL10025.Contig3_All	1437	C	Y	38	C	35	22	22	T	36	7	7	29	0.283038	1	0	14
CL10025.Contig3_All	1480	T	G	63	G	35	24	24	T	0	0	0	24	1	1	0	13
CL10025.Contig3_All	1493	T	C	78	C	35	29	29	T	0	0	0	29	1	1	0	13
CL10025.Contig3_All	1514	G	A	79	A	35	31	31	G	0	0	0	31	1	1	0	21
CL10025.Contig3_All	1627	G	A	74	A	37	29	29	G	0	0	0	29	1	1	0	16
CL10025.Contig3_All	1643	G	A	76	A	38	28	28	G	0	0	0	28	1	1	0	16
CL10025.Contig3_All	1674	T	A	59	A	37	22	22	T	0	0	0	22	1	1	0	8
CL10025.Contig3_All	1682	A	G	47	G	38	17	17	A	0	0	0	17	1	1	0	8
CL10025.Contig3_All	1775	A	G	99	G	35	83	83	A	0	0	0	83	1	1	0	36
CL10025.Contig3_All	1820	T	W	99	T	37	43	43	A	36	26	26	69	0.404597	1	0	45
CL10025.Contig3_All	1865	G	C	38	C	35	14	14	G	0	0	0	14	1	1	0	14
CL10026.Contig2_All	343	C	M	99	A	37	8	22	C	39	5	20	42	0.60878	1.69048	0	26
CL10026.Contig2_All	369	T	Y	99	T	19	14	22	C	24	10	22	47	0.14234	1.46809	0	26
CL10026.Contig2_All	437	C	M	99	C	38	29	29	A	35	17	17	46	0.56947	1	0	44
CL10026.Contig2_All	481	G	R	99	G	36	23	38	A	36	12	20	58	0.705966	1.39655	0	44
CL10026.Contig2_All	539	A	R	99	G	37	11	33	A	36	7	20	53	0.3295	1.66038	0	19
CL10027.Contig3_All	380	A	R	99	A	34	32	207	G	34	15	58	265	0.441711	1.82264	0	38
CL10027.Contig3_All	418	G	R	38	G	35	10	204	A	29	5	96	300	0.51382	1.95	0	38
CL10027.Contig4_All	191	G	K	61	G	37	21	116	T	38	7	12	128	0.641946	1.78125	0	55
CL10027.Contig4_All	246	A	R	99	A	33	138	230	G	35	14	14	244	0.0603959	1.37705	0	46
CL10027.Contig4_All	332	A	M	99	A	36	204	204	C	37	51	51	303	0.0630899	1	0	32
CL10027.Contig4_All	364	A	R	99	A	36	200	200	G	37	55	55	311	0.0968895	1	0	22
CL10027.Contig4_All	386	A	R	99	A	36	184	184	G	34	71	71	268	0.0355957	1	0	22
CL10027.Contig4_All	452	C	M	99	C	36	86	208	A	37	17	40	248	0.146232	1.58468	0	27
CL10027.Contig4_All	479	A	R	99	A	36	38	211	G	34	18	61	272	0.552962	1.79412	0	27
CL10027.Contig4_All	705	G	R	24	A	38	3	236	G	36	2	405	641	0.2	2.00468	0	17
CL10028.Contig1_All	212	T	W	50	A	37	5	14	T	34	3	27	41	0.196429	1.80488	0	55
CL10028.Contig2_All	240	A	R	99	A	36	9	33	G	36	8	22	55	0.481283	1.69091	0	9
CL1002.Contig1_All	643	G	R	99	A	33	11	11	G	36	7	7	18	0.052099	1	0	65
CL1002.Contig2_All	468	C	M	37	C	34	17	48	A	38	5	11	59	0.535088	1.64407	0	74
CL1002.Contig2_All	542	A	R	42	A	37	37	42	G	37	7	7	49	0.700438	1.10204	0	12
CL1002.Contig2_All	554	T	W	99	A	36	24	25	T	37	19	19	44	0.134453	1.02273	0	12
CL1002.Contig2_All	568	A	R	99	A	36	35	35	G	34	16	16	51	0.523556	1	0	14
CL1002.Contig2_All	678	G	S	99	G	37	29	29	C	36	29	29	58	0.493845	1	0	110
CL1002.Contig2_All	808	A	M	99	A	37	69	69	C	36	23	23	92	0.221706	1	0	130
CL10031.Contig1_All	138	G	S	99	G	33	25	25	C	31	17	17	42	0.0967467	1	0	173
CL10031.Contig1_All	332	A	R	99	A	35	24	24	G	35	11	11	35	0.330841	1	0	20
CL10031.Contig1_All	354	T	K	99	G	33	29	29	T	32	24	24	53	0.713109	1	0	22
CL10031.Contig1_All	632	T	Y	99	T	34	44	44	C	33	24	24	68	0.354886	1	0	22
CL10033.Contig1_All	161	T	Y	99	T	35	34	34	C	34	26	26	60	0.161868	1	0	24
CL10033.Contig1_All	185	G	K	99	G	36	45	45	T	35	27	27	72	0.280424	1	0	8
CL10033.Contig1_All	193	G	S	99	G	36	60	60	C	37	15	15	75	0.31204	1	0	8
CL10033.Contig1_All	266	T	K	99	T	32	167	167	G	33	35	35	202	0.372826	1	0	73
CL10033.Contig1_All	358	G	R	99	G	35	220	220	A	35	35	35	349	0.129752	1	0	54
CL10033.Contig1_All	412	C	S	76	C	33	243	243	G	34	12	12	429	0.137735	1	0	33
CL10033.Contig1_All	445	C	Y	99	C	32	215	215	T	28	37	37	419	0.047804	1	0	33
CL10033.Contig1_All	508	T	Y	99	T	36	210	210	C	36	45	45	369	0.476911	1	0	63
CL10033.Contig1_All	586	A	R	99	A	35	130	130	G	34	124	124	254	0.36115	1	0	18
CL10033.Contig1_All	631	G	S	99	G	33	169	169	C	33	30	30	199	0.410194	1	0	27
CL10033.Contig1_All	748	C	M	99	C	33	204	204	A	33	51	51	356	0.219556	1	0	9
CL10033.Contig1_All	757	C	M	99	C	33	166	166	A	34	89	89	354	0.157326	1	0	9
CL10033.Contig1_All	787	G	R	99	G	31	152	152	A	29	100	100	360	0.358628	1	0	15
CL10033.Contig1_All	802	G	K	99	G	35	202	202	T	36	53	53	343	0.166059	1	0	9
CL10033.Contig1_All	811	A	W	99	A	35	150	150	T	34	105	105	366	0.0803744	1	0	9
CL10033.Contig1_All	886	C	M	99	C	36	223	223	A	34	32	32	270	0.0531911	1	0	14
CL10033.Contig1_All	900	G	R	99	G	33	183	183	A	30	70	70	279	0.122841	1	0	14
CL10033.Contig1_All	925	C	Y	99	C	35	226	226	T	32	29	29	309	0.0728563	1	0	25
CL10033.Contig1_All	951	G	R	99	G	33	233	233	A	33	22	22	325	0.315324	1.01231	0	14
CL10033.Contig1_All	965	C	S	99	C	34	238	241	G	35	17	17	344	0.416431	1.02035	0	14
CL10033.Contig1_All	998	T	Y	99	C	35	147	152	T	34	108	108	340	0.486293	1.02353	0	15
CL10033.Contig1_All	1013	T	W	99	T	34	201	201	A	35	54	62	361	0.146505	1.02216	0	15
CL10033.Contig1_All	1030	A	W	99	A	36	206	206	T	35	49	57	361	0.030335	1.02216	0	17
CL10033.Contig1_All	1101	A	M	99	A	35	199	199	C	35	56	56	311	0.228912	1	0	13
CL10033.Contig1_All	1114	G	R	99	G	35	194	194	A	33	61	61	261	0.165715	1	0	12
CL10033.Contig1_All	1126	A	W	89	A	36	206	206	T	36	11	11	217	0.447067	1	0	12
CL10033.Contig1_All	1207	A	R	99	A	34	111	111	G	36	47	47	158	0.0102703	1	0	15
CL10033.Contig1_All	1222	C	Y	99	C	37	111	111	T	36	33	33	144	0.293955	1	0	15
CL10033.Contig1_All	1251	T	W	99	T	37	68	68	A	36	18	18	86	0.199354	1	0	29
CL10034.Contig1_All	461	C	G	32	G	36	12	12	C	0	0	0	12	1	1	0	184
CL10037.Contig1_All	111	T	K	99	T	37	39	39	G	37	13	13	52	0.729226	1	0	17
CL10037.Contig1_All	128	T	W	99	T	37	41	41	A	37	16	16	57	0.106451	1	0	17
CL10037.Contig1_All	152	A	M	99	A	35	40	40	C	37	13	13	53	0.150228	1	0	7
CL10037.Contig1_All	333	C	Y	99	C	34	44	46	T	37	20	20	66	0.0202063	1.0303	0	88
CL10037.Contig1_All	529	G	R	99	G	36	43	43	A	34	13	13	56	0.0248619	1	0	14
CL10037.Contig1_All	642	G	R	99	G	35	55	55	A	34	41	41	96	0.0930648	1	0	24
CL10037.Contig1_All	666	A	R	99	A	33	82	82	G	34	16	16	99	0.438888	1	0	24
CL10037.Contig1_All	1065	T	W	99	T	37	38	38	A	35	10	10	48	0.622755	1	0	24
CL10037.Contig1_All	1089	G	K	99	G	37	36	36	T	35	12	12	48	0.56053	1	0	24
CL10037.Contig1_All	1189	T	Y	99	T	35	59	59	C	34	16	16	76	0.311553	1	0	100
CL10037.Contig1_All	1638	C	Y	43	C	37	30	30	T	38	8	8	38	0.640438	1	0	24
CL10037.Contig1_All	1731	C	S	41	C	34	16	16	G	37	5	5	21	0.156371	1	0	27
CL10037.Contig2_All	168	C	Y	99	C	36	37	63	T	37	15	20	83	0.26764	1.37349	0	144
CL10037.Contig2_All	312	A	W	99	A	33	22	69	T	32	18	40	109	0.595266	1.66972	0	144
CL10037.Contig3_All	169	G	C	88	C	37	36	46	G	0	0	21	67	1	1.46269	0	88
CL10037.Contig3_All	257	G	R	99	A	33	21	27	G	38	15	37	64	0.500669	1.48438	0	88
CL10037.Contig4_All	1559	A	T	41	T	37	15	19	A	0	0	0	19	1	1.21053	0	70
CL10037.Contig4_All	1638	T	A	26	A	34	10	10	T	0	0	0	10	1	1	0	6
CL10037.Contig4_All	1644	G	A	23	A	32	9	9	G	0	0	0	9	1	1	0	6
CL10038.Contig2_All	271	G	R	20	G	37	26	26	A	38	6	6	32	0.434644	1	0	28
CL10038.Contig2_All	343	C	M	25	C	37	31	31	A	39	6	6	37	0.0571817	1	0	8
CL10038.Contig2_All	351	G	S	74	G	35	26	26	C	34	7	7	33	0.711609	1	0	8
CL10038.Contig2_All	379	G	K	43	G	39	16	16	T	38	5	5	21	0.611283	1	0	28
CL10039.Contig2_All	294	T	K	66	T	37	10	16	G	36	5	7	23	0.383949	1.34783	0	71
CL10039.Contig2_All	418	G	R	99	G	37	30	30	A	36	24	24	54	0.521615	1	0	18
CL10039.Contig2_All	436	G	R	99	G	37	37	37	A	36	15	15	52	0.574273	1	0	18
CL10039.Contig2_All	511	T	Y	71	T	34	49	49	C	35	9	9	58	0.704093	1	0	75
CL1003.Contig1_All	1541	G	R	99	G	37	18	18	A	37	11	11	29	0.0730747	1	0	91
CL1003.Contig1_All	1701	G	R	99	G	33	35	35	A	34	28	28	64	0.284244	1	0	112
CL1003.Contig1_All	1813	G	R	99	G	34	38	38	A	36	21	21	59	0.288538	1	0	38
CL1003.Contig1_All	2009	A	R	99	A	34	26	26	G	37	13	13	39	0.524665	1	0	25
CL1003.Contig1_All	2101	A	M	99	A	36	54	54	C	35	26	26	80	0.448915	1	0	18
CL1003.Contig1_All	2133	C	Y	99	C	34	66	66	T	32	14	14	80	0.378195	1	0	32
CL1003.Contig1_All	2248	C	M	99	C	35	44	44	A	33	13	13	57	0.626034	1	0	27
CL1003.Contig1_All	2336	A	W	99	A	37	23	23	T	37	19	19	42	0.676897	1	0	54
CL1003.Contig1_All	2598	T	W	99	T	36	163	163	A	38	15	15	178	0.029184	1	0	30
CL1003.Contig1_All	2628	C	Y	99	C	34	215	215	T	34	24	24	240	0.333752	1	0	25
CL1003.Contig1_All	2653	C	M	99	C	36	225	225	A	34	29	29	293	0.0457193	1	0	25
CL1003.Contig1_All	2692	G	K	99	G	36	243	243	T	39	12	12	406	0.018001	1	0	39
CL1003.Contig1_All	2744	C	Y	99	C	36	220	220	T	36	35	36	372	0.207408	1.08065	0	52
CL1003.Contig1_All	2948	C	M	99	C	36	9	347	A	33	9	31	378	0.699044	1.95238	0	34
CL1003.Contig1_All	2992	T	C	21	C	35	15	74	T	32	1	293	367	1	1.9564	0	7
CL1003.Contig1_All	3039	C	Y	29	C	36	15	409	T	38	5	30	442	0.222265	1.95475	0	47
CL1003.Contig1_All	3107	T	W	61	T	36	41	510	A	37	8	49	615	0.726248	1.91545	0	65
CL1003.Contig1_All	3172	T	Y	29	T	33	67	477	C	33	8	26	504	0.346511	1.85119	0	11
CL1003.Contig1_All	3183	T	K	99	T	37	73	383	G	35	26	88	472	0.105223	1.79025	0	9
CL1003.Contig1_All	3316	C	M	38	C	32	241	241	A	27	14	14	271	0.0528677	1	0	44
CL1003.Contig1_All	3360	A	R	99	A	34	194	194	G	35	61	61	265	0.0501976	1	0	37
CL1003.Contig1_All	3397	A	R	99	A	35	225	225	G	35	22	22	247	0.453333	1	0	33
CL1003.Contig1_All	3430	A	R	99	A	35	169	169	G	36	27	27	196	0.421797	1	0	8
CL1003.Contig1_All	3438	A	R	99	A	35	147	147	G	34	50	50	197	0.375506	1	0	8
CL1003.Contig1_All	3463	C	S	99	C	35	216	216	G	35	26	26	242	0.476944	1	0	25
CL1003.Contig1_All	3516	T	Y	99	T	28	215	215	C	30	40	40	334	0.0377155	1	0	20
CL1003.Contig1_All	3645	G	K	91	G	35	240	240	T	31	15	15	335	0.0152606	1	0	29
CL1003.Contig1_All	3692	C	Y	99	C	34	210	210	T	29	45	45	293	8.32867e-05	1	0	26
CL1003.Contig1_All	3718	A	W	99	A	32	230	230	T	33	24	24	274	0.328591	1	0	12
CL1003.Contig1_All	3730	A	W	99	A	33	234	234	T	31	21	21	256	0.440463	1	0	12
CL1003.Contig1_All	3755	G	K	99	G	33	203	203	T	33	15	15	218	0.0612817	1	0	25
CL1003.Contig1_All	3802	G	R	40	G	35	243	243	A	31	11	11	254	0.204832	1	0	12
CL1003.Contig1_All	3814	G	K	96	G	35	240	240	T	30	14	14	260	0.000136624	1	0	11
CL1003.Contig1_All	3961	C	S	99	C	32	191	191	G	34	12	12	203	0.236735	1	0	132
CL1003.Contig2_All	478	T	W	27	T	38	7	476	A	40	3	44	574	0.566667	1.98084	0	240
CL10040.Contig1_All	60	G	R	99	G	33	37	37	A	35	14	14	51	0.140294	1	0	8
CL10040.Contig1_All	163	A	M	99	A	33	71	71	C	35	43	43	114	0.214984	1	0	28
CL10040.Contig1_All	191	G	K	99	G	34	67	67	T	35	46	46	113	0.359642	1	0	28
CL10040.Contig1_All	258	C	Y	99	C	34	69	69	T	34	38	38	107	0.377343	1	0	26
CL10040.Contig1_All	284	G	R	99	G	33	78	78	A	33	47	47	125	0.42421	1	0	26
CL10040.Contig1_All	324	C	Y	99	C	31	90	90	T	29	42	42	132	0.013192	1	0	8
CL10040.Contig1_All	332	G	R	99	G	33	104	104	A	33	26	26	130	0.428407	1	0	8
CL10040.Contig1_All	343	G	K	99	G	32	91	91	T	33	45	45	136	0.445739	1	0	11
CL10040.Contig1_All	364	G	R	99	A	32	65	65	G	34	53	53	118	0.0280768	1	0	21
CL10040.Contig1_All	423	T	Y	99	T	33	81	81	C	35	21	21	102	0.0444982	1	0	13
CL10040.Contig1_All	436	G	R	99	G	34	65	65	A	30	35	35	100	0.0567513	1	0	6
CL10040.Contig1_All	450	G	K	75	G	33	94	94	T	35	10	10	104	0.193363	1	0	6
CL10040.Contig1_All	457	C	Y	99	C	33	76	76	T	28	31	31	107	0.00995492	1	0	7
CL10040.Contig1_All	527	G	R	99	G	36	45	45	A	37	27	27	72	0.394531	1	0	10
CL10040.Contig1_All	537	T	Y	99	T	36	52	52	C	35	16	16	68	0.217482	1	0	10
CL10040.Contig1_All	814	A	R	99	A	34	164	164	G	34	35	35	199	0.291287	1	0	27
CL10040.Contig1_All	841	C	M	99	C	34	150	150	A	35	69	69	219	0.0138487	1	0	27
CL10040.Contig1_All	877	T	Y	99	T	33	216	216	C	34	35	35	251	0.203064	1	0	36
CL10040.Contig1_All	930	C	Y	99	C	35	213	213	T	33	36	36	251	0.0859589	1	0	27
CL10040.Contig1_All	1028	G	R	99	G	35	216	216	A	36	39	39	269	0.149105	1	0	13
CL10040.Contig1_All	1073	A	R	99	A	36	103	103	G	37	90	90	193	0.0543419	1	0	45
CL10040.Contig1_All	1137	A	W	99	A	36	95	95	T	35	58	58	153	0.49775	1	0	46
CL10040.Contig1_All	1183	G	R	99	G	36	156	156	A	35	44	44	200	0.0512996	1	0	46
CL10040.Contig1_All	1293	A	W	99	A	36	97	97	T	37	18	18	117	0.107623	1	0	42
CL10040.Contig1_All	1493	C	S	99	C	36	110	110	G	35	22	22	132	0.00103341	1	0	16
CL10040.Contig1_All	1539	A	M	99	A	34	223	223	C	35	32	32	554	0.116674	1	0	11
CL10040.Contig1_All	1550	T	Y	99	T	35	218	218	C	37	37	37	662	0.000710077	1	0	11
CL10040.Contig1_All	1575	G	K	99	G	33	172	172	T	34	83	83	819	0.395675	1	0	15
CL10040.Contig1_All	1590	G	K	99	G	32	213	213	T	34	40	40	858	0.0694378	1	0	15
CL10040.Contig1_All	1609	A	W	99	A	33	218	218	T	33	35	35	847	0.242983	1	0	11
CL10040.Contig1_All	1620	G	R	99	G	32	211	211	A	35	44	44	884	0.0812805	1	0	11
CL10040.Contig1_All	1650	C	Y	99	C	36	222	222	T	35	33	33	930	0.189356	1	0	14
CL10040.Contig1_All	1669	C	M	99	C	33	189	189	A	34	65	65	939	0.0827714	1.00106	0	19
CL10040.Contig1_All	1701	T	W	99	T	32	148	148	A	33	105	105	1139	0.23013	1.00176	0	32
CL10040.Contig1_All	1748	G	K	99	G	31	195	196	T	33	60	60	1257	0.000617747	1.00159	0	13
CL10040.Contig1_All	1761	C	Y	99	C	34	191	191	T	33	63	63	1345	0.184641	1.00074	0	13
CL10040.Contig1_All	1800	G	K	99	G	32	220	220	T	32	34	34	1299	0.421463	1	0	27
CL10040.Contig1_All	1827	T	Y	99	T	35	197	197	C	35	58	58	1543	0.284969	1	0	13
CL10040.Contig1_All	1853	C	S	99	C	31	137	137	G	32	117	117	1406	0.0815479	1	0	9
CL10040.Contig1_All	1959	G	R	99	G	33	182	182	A	34	73	73	876	0.0117191	1	0	16
CL10040.Contig2_All	98	T	C	99	C	37	168	197	T	0	0	23	220	1	1.23636	0	61
CL10040.Contig2_All	159	G	R	99	A	35	30	51	G	35	22	76	127	0.676649	1.59055	0	61
CL10041.Contig1_All	250	C	T	84	T	34	44	442	C	0	0	561	1003	1	1.95713	0	185
CL10041.Contig1_All	435	G	S	99	C	37	69	69	G	36	47	47	117	0.0485579	1	0	185
CL10041.Contig2_All	301	T	Y	99	T	37	174	645	C	39	18	114	759	0.0877907	1.74835	0	73
CL10041.Contig2_All	454	A	R	99	G	36	101	101	A	35	39	39	140	0.255357	1	0	14
CL10041.Contig2_All	468	A	R	99	G	37	91	91	A	35	42	42	133	0.222916	1	0	14
CL10042.Contig1_All	106	C	Y	99	C	37	27	29	T	36	23	24	53	0.535013	1.0566	0	36
CL10042.Contig1_All	142	G	R	99	A	36	39	39	G	37	26	26	65	0.214751	1	0	36
CL10042.Contig1_All	213	G	K	99	G	35	59	59	T	36	13	23	82	0.450484	1.12195	0	71
CL10042.Contig1_All	296	G	K	94	T	37	16	43	G	35	7	128	171	0.603187	1.8655	0	74
CL10043.Contig4_All	210	C	Y	52	C	35	40	40	T	37	10	10	50	0.668974	1	0	49
CL10043.Contig4_All	260	A	W	56	A	34	48	48	T	34	9	9	58	0.713733	1	0	23
CL10043.Contig4_All	283	A	W	99	T	34	33	33	A	36	24	24	57	0.227678	1	0	23
CL10043.Contig4_All	364	A	M	99	A	34	51	51	C	38	14	14	65	0.0257771	1	0	25
CL10043.Contig4_All	389	A	R	99	G	37	39	39	A	35	29	29	68	0.171405	1	0	14
CL10043.Contig4_All	403	T	Y	30	T	36	60	60	C	37	8	8	68	0.454536	1	0	5
CL10043.Contig4_All	408	T	Y	99	T	35	49	49	C	34	17	17	66	0.311636	1	0	5
CL10043.Contig4_All	424	A	W	99	T	36	41	41	A	36	31	31	72	0.368628	1	0	16
CL10043.Contig4_All	470	C	S	25	C	37	36	36	G	38	6	6	42	0.634695	1	0	46
CL10043.Contig4_All	665	T	W	32	T	35	10	20	A	35	4	5	26	0.226773	1.42308	0	13
CL10043.Contig4_All	678	G	K	38	G	36	10	21	T	32	5	6	27	0.013986	1.44444	0	13
CL10044.Contig1_All	139	C	Y	56	T	38	5	5	C	34	5	5	10	0.210317	1	0	515
CL10045.Contig2_All	169	T	Y	66	T	37	11	11	C	33	7	7	18	0.034628	1	0	377
CL10046.Contig1_All	81	A	W	99	A	38	19	19	T	38	10	10	29	0.455152	1	0	56
CL10046.Contig1_All	137	C	Y	99	C	36	31	31	T	38	25	25	56	0.559358	1	0	9
CL10046.Contig1_All	146	C	M	99	C	35	36	36	A	37	27	27	63	0.539921	1	0	9
CL10046.Contig1_All	175	A	R	99	A	37	36	36	G	37	23	23	59	0.151975	1	0	29
CL10047.Contig3_All	122	C	Y	99	C	36	215	215	T	34	40	40	660	0.0372385	1	0	24
CL10047.Contig3_All	146	A	M	99	A	34	195	195	C	35	60	60	581	0.218986	1	0	24
CL10047.Contig3_All	178	A	R	99	A	36	144	144	G	33	111	111	535	0.000153684	1	0	32
CL10047.Contig3_All	314	C	Y	99	C	34	224	224	T	33	31	31	426	0.141918	1	0	60
CL10047.Contig3_All	374	G	R	99	G	33	180	180	A	34	74	74	453	0.336522	1	0	60
CL10047.Contig3_All	467	T	Y	99	T	36	145	145	C	35	110	110	352	0.00159605	1	0	93
CL10047.Contig3_All	626	C	Y	99	C	34	178	178	T	33	77	77	632	0.0588458	1	0	49
CL10047.Contig3_All	675	A	W	99	T	34	129	129	A	33	125	125	539	0.000448559	1	0	22
CL10047.Contig3_All	697	C	Y	99	C	36	203	203	T	37	52	52	476	0.349495	1	0	10
CL10047.Contig3_All	707	G	R	99	G	35	224	224	A	35	31	31	514	0.361426	1	0	10
CL10047.Contig3_All	800	A	R	99	A	34	195	195	G	34	59	59	465	0.077692	1	0	60
CL10047.Contig3_All	860	A	R	97	A	30	239	239	G	33	16	16	400	0.00196833	1	0	9
CL10047.Contig3_All	869	G	R	55	G	34	241	241	A	31	14	14	422	0.0439	1	0	9
CL10047.Contig3_All	925	C	Y	99	C	33	221	221	T	30	32	32	413	0.0406362	1	0	16
CL10047.Contig3_All	941	G	S	99	G	34	187	187	C	30	68	68	440	1.07165e-07	1	0	16
CL10047.Contig3_All	980	T	Y	99	T	35	189	189	C	34	65	65	605	0.00254163	1	0	39
CL10047.Contig3_All	1196	G	K	99	G	31	171	171	T	32	83	83	591	0.197058	1	0	75
CL10047.Contig3_All	1271	T	Y	99	T	35	165	165	C	35	86	86	818	0.056739	1	0	75
CL10047.Contig3_All	1382	C	Y	99	T	35	147	147	C	36	108	108	388	0.0517525	1	0	12
CL10047.Contig3_All	1394	A	R	99	A	35	225	225	G	33	29	29	316	0.0103084	1	0	12
CL10047.Contig3_All	1503	A	W	99	A	37	79	79	T	35	22	22	101	0.00053701	1	0	19
CL10047.Contig3_All	1522	A	W	23	A	35	70	70	T	37	7	7	77	0.137915	1	0	10
CL10047.Contig3_All	1532	C	Y	21	C	36	64	64	T	34	8	8	72	0.228558	1	0	10
CL10048.Contig2_All	170	C	Y	99	C	32	19	19	T	32	13	13	32	0.742462	1	0	30
CL10048.Contig2_All	200	G	R	46	G	37	29	29	A	31	8	8	37	0.500449	1	0	5
CL10048.Contig2_All	249	T	W	99	A	33	22	22	T	35	19	19	42	0.681742	1	0	12
CL10048.Contig2_All	291	C	S	50	C	34	51	51	G	33	9	9	61	0.631827	1	0	42
CL10048.Contig2_All	364	C	S	99	C	35	69	69	G	33	41	41	110	0.107591	1	0	22
CL10048.Contig2_All	386	C	S	99	G	34	68	68	C	34	40	40	108	0.393432	1	0	22
CL10048.Contig2_All	654	C	Y	77	C	35	87	87	T	35	11	11	98	0.251547	1	0	9
CL10048.Contig2_All	663	G	R	99	G	34	60	60	A	35	37	37	97	0.377549	1	0	9
CL10048.Contig2_All	738	T	W	31	T	34	62	62	A	35	7	7	69	0.323795	1	0	30
CL10048.Contig2_All	768	A	R	99	A	34	29	29	G	36	20	20	53	0.533969	1	0	24
CL10048.Contig2_All	792	G	R	99	G	33	40	40	A	34	23	23	63	0.591864	1	0	24
CL10048.Contig2_All	842	G	R	38	G	35	62	62	A	36	9	9	71	0.275505	1	0	50
CL10048.Contig2_All	909	C	S	95	C	35	49	49	G	33	10	10	59	0.348974	1	0	37
CL10048.Contig2_All	946	A	R	99	A	35	44	44	G	34	28	28	72	0.109312	1	0	29
CL10048.Contig2_All	975	G	S	99	G	32	44	44	C	30	25	25	69	0.274513	1	0	29
CL10048.Contig2_All	1013	C	Y	99	C	32	47	47	T	36	15	15	62	0.555046	1	0	38
CL10048.Contig2_All	1062	A	W	99	A	33	21	21	T	27	17	17	39	0.560859	1	0	5
CL10048.Contig2_All	1067	C	S	99	G	34	28	28	C	34	14	14	42	0.74212	1	0	5
CL10048.Contig2_All	1116	G	R	99	G	35	24	24	A	36	20	20	44	0.619018	1	0	18
CL10048.Contig2_All	1158	A	W	99	A	37	28	28	T	37	19	19	47	0.50428	1	0	24
CL10048.Contig2_All	1182	T	Y	58	T	36	33	33	C	37	9	9	42	0.381621	1	0	24
CL10048.Contig2_All	1232	G	S	99	G	34	18	18	C	37	11	11	29	0.169839	1	0	9
CL10048.Contig2_All	1241	A	R	99	A	35	19	19	G	37	13	13	32	0.111527	1	0	9
CL10048.Contig2_All	1354	T	W	93	T	34	44	44	A	32	10	10	54	0.584522	1	0	33
CL10048.Contig2_All	1396	A	R	99	A	35	30	30	G	34	17	17	47	0.504369	1	0	11
CL10048.Contig2_All	1407	T	Y	99	T	35	26	26	C	36	13	13	39	0.729519	1	0	11
CL10048.Contig2_All	1450	G	K	99	G	34	12	12	T	36	11	11	25	0.756017	1	0	10
CL10049.Contig5_All	66	G	S	99	G	35	16	18	C	35	13	13	36	0.474194	1.05556	0	30
CL10049.Contig5_All	96	G	K	99	G	37	40	41	T	35	13	14	55	0.0732698	1.03636	0	15
CL10049.Contig5_All	111	T	W	99	T	35	45	47	A	34	22	22	69	0.423248	1.02899	0	15
CL10049.Contig5_All	152	T	W	99	T	35	58	58	A	34	48	48	106	0.482281	1	0	14
CL10049.Contig5_All	166	T	W	99	T	37	79	79	A	38	17	17	96	0.151094	1	0	14
CL10049.Contig5_All	217	G	R	99	G	36	100	103	A	35	24	24	127	0.271873	1.04724	0	42
CL10049.Contig5_All	259	A	M	99	A	36	93	98	C	38	20	20	118	0.0493424	1.08475	0	37
CL10049.Contig5_All	296	G	R	99	G	37	83	86	A	36	23	23	109	0.297122	1.05505	0	37
CL10049.Contig5_All	377	T	Y	99	T	35	101	101	C	36	21	21	122	0.128687	1	0	81
CL10049.Contig5_All	598	A	R	99	A	36	73	73	G	37	23	23	96	0.143576	1	0	44
CL10049.Contig5_All	642	C	Y	99	C	37	67	67	T	37	14	14	81	0.440427	1	0	13
CL10049.Contig5_All	655	A	W	99	A	37	47	47	T	37	21	21	68	0.16793	1	0	13
CL10049.Contig5_All	782	C	Y	99	C	37	93	93	T	36	30	30	123	0.0696689	1	0	51
CL10049.Contig5_All	833	G	K	99	G	36	91	91	T	35	16	16	107	0.340691	1	0	51
CL10049.Contig5_All	905	G	S	99	G	35	134	134	C	36	22	22	156	0.402471	1	0	19
CL10049.Contig5_All	924	G	R	99	G	37	136	136	A	35	40	40	176	0.0629638	1	0	19
CL10049.Contig5_All	972	G	R	99	G	37	115	115	A	38	36	36	151	0.224985	1	0	32
CL10049.Contig5_All	1004	A	M	99	A	36	90	90	C	37	26	26	116	0.104215	1	0	8
CL10049.Contig5_All	1085	C	Y	99	C	36	134	134	T	37	24	24	158	0.0882567	1	0	71
CL10049.Contig5_All	1199	G	R	99	G	34	120	120	A	35	15	15	135	0.146811	1	0	14
CL10049.Contig5_All	1313	T	Y	99	T	37	132	132	C	37	36	36	168	0.466114	1	0	37
CL10049.Contig5_All	1350	T	W	99	T	34	164	164	A	36	28	28	192	0.0266898	1	0	9
CL10049.Contig5_All	1359	T	W	99	T	34	178	178	A	35	28	28	208	0.0980792	1	0	9
CL10049.Contig5_All	1386	C	Y	99	C	37	151	151	T	36	29	29	180	0.0942271	1	0	14
CL10049.Contig5_All	1430	C	S	99	C	35	183	183	G	36	39	39	222	0.140572	1	0	28
CL10049.Contig5_All	1619	T	Y	99	T	36	53	53	C	34	20	20	74	0.467961	1	0	64
CL10049.Contig5_All	1739	T	K	99	T	37	70	70	G	36	17	17	87	0.174466	1	0	25
CL10049.Contig5_All	1764	G	K	75	G	37	58	58	T	37	11	11	69	0.230367	1	0	5
CL10049.Contig5_All	1769	G	R	40	G	38	53	53	A	39	9	9	62	0.484335	1	0	5
CL10049.Contig6_All	1327	A	T	32	T	37	12	38	A	0	0	134	172	1	1.93023	0	44
CL10049.Contig6_All	1519	C	T	20	T	37	14	80	C	34	1	151	233	1	1.93562	0	192
CL10049.Contig7_All	1354	A	W	99	A	37	123	202	T	37	25	44	247	0.44505	1.40081	0	162
CL10049.Contig7_All	1516	G	R	57	G	36	70	202	A	36	11	52	254	0.40201	1.6811	0	17
CL10049.Contig7_All	1533	G	R	45	G	36	49	215	A	35	9	63	280	0.424665	1.78929	0	17
CL1004.Contig1_All	245	T	Y	99	T	36	9	9	C	32	10	10	19	0.0473598	1	0	29
CL10052.Contig1_All	239	G	K	99	T	37	9	10	G	31	8	8	20	0.605862	1.1	0	80
CL10052.Contig1_All	331	T	Y	99	T	37	22	25	C	36	11	22	47	0.319095	1.59574	0	84
CL10052.Contig1_All	415	A	W	99	A	35	28	28	T	35	13	22	50	0.3964	1.36	0	71
CL10052.Contig1_All	486	G	R	99	G	36	28	28	A	36	20	20	49	0.405874	1	0	21
CL10052.Contig1_All	507	T	Y	45	T	33	32	32	C	37	8	8	40	0.0407829	1	0	21
CL10052.Contig1_All	565	C	S	99	C	35	31	31	G	35	10	10	41	0.494044	1	0	49
CL10052.Contig1_All	671	G	R	99	G	36	48	48	A	36	12	12	60	0.235159	1	0	29
CL10052.Contig1_All	700	T	Y	80	T	36	41	41	C	34	11	11	52	0.728022	1	0	19
CL10052.Contig1_All	817	G	R	99	G	37	25	26	A	36	12	12	38	0.740438	1.07895	0	98
CL10052.Contig1_All	1068	T	K	95	T	39	18	24	G	38	7	7	32	0.697575	1.1875	0	76
CL10052.Contig1_All	1144	A	W	99	A	34	30	33	T	34	10	10	43	0.728592	1.06977	0	76
CL10052.Contig1_All	1384	C	Y	99	C	34	18	20	T	35	11	15	35	0.128215	1.17143	0	210
CL10054.Contig1_All	244	T	C	43	C	36	16	16	T	0	0	0	16	1	1	0	5
CL10054.Contig1_All	249	C	T	46	T	36	17	17	C	0	0	0	17	1	1	0	5
CL10054.Contig1_All	290	A	G	87	G	35	35	35	A	0	0	0	35	1	1	0	13
CL10054.Contig1_All	353	T	C	68	C	36	96	96	T	30	2	2	98	1	1	0	21
CL10054.Contig1_All	374	G	R	99	G	36	89	89	A	38	18	18	107	0.0419863	1	0	21
CL10054.Contig1_All	434	T	G	99	G	35	71	71	T	0	0	0	71	1	1	0	12
CL10054.Contig1_All	446	C	T	99	T	35	60	60	C	31	1	1	61	1	1	0	12
CL10054.Contig1_All	494	T	C	84	C	36	36	36	T	0	0	0	36	1	1	0	30
CL10054.Contig1_All	529	G	R	99	G	35	43	43	A	37	17	17	60	0.172374	1	0	35
CL10054.Contig1_All	575	A	T	99	T	37	71	71	A	0	0	0	71	1	1	0	21
CL10054.Contig1_All	645	C	Y	46	C	37	46	46	T	37	9	9	55	0.743312	1	0	38
CL10054.Contig1_All	683	G	A	86	A	36	41	41	G	0	0	0	41	1	1	0	15
CL10054.Contig1_All	698	C	T	88	T	35	46	46	C	0	0	0	46	1	1	0	6
CL10054.Contig1_All	704	C	Y	54	C	36	39	39	T	38	9	9	48	0.0430534	1	0	6
CL10054.Contig1_All	751	C	M	99	C	35	50	50	A	36	13	13	63	0.616143	1	0	20
CL10054.Contig1_All	797	G	S	99	G	35	67	67	C	35	12	12	79	0.392358	1	0	6
CL10054.Contig1_All	803	C	Y	99	C	36	51	51	T	37	26	26	77	0.325491	1	0	6
CL10054.Contig1_All	974	T	A	99	A	36	107	107	T	0	0	0	107	1	1	0	54
CL10054.Contig1_All	1070	T	Y	36	T	36	110	110	C	38	8	8	118	0.246639	1	0	19
CL10054.Contig1_All	1089	A	R	99	A	38	67	67	G	38	41	41	108	0.0892703	1	0	8
CL10054.Contig1_All	1097	G	A	99	A	37	98	98	G	0	0	0	98	1	1	0	8
CL10054.Contig1_All	1109	G	A	99	A	37	93	93	G	0	0	0	93	1	1	0	12
CL10054.Contig1_All	1126	C	Y	99	C	36	46	46	T	37	32	32	78	0.483794	1	0	17
CL10054.Contig1_All	1156	G	R	99	G	37	36	36	A	36	32	32	68	0.124053	1	0	10
CL10054.Contig1_All	1166	A	C	90	C	37	50	50	A	0	0	0	50	1	1	0	10
CL10054.Contig1_All	1193	C	S	72	C	37	52	52	G	37	8	8	60	0.730886	1	0	6
CL10054.Contig1_All	1199	T	C	94	C	36	57	57	T	0	0	0	57	1	1	0	6
CL10054.Contig1_All	1229	C	A	96	A	36	50	50	C	0	0	0	50	1	1	0	30
CL10054.Contig1_All	1319	T	G	99	G	35	48	48	T	0	0	0	48	1	1	0	24
CL10054.Contig1_All	1343	T	C	71	C	34	29	29	T	0	0	0	29	1	1	0	6
CL10054.Contig1_All	1349	G	A	36	A	32	15	15	G	0	0	0	15	1	1	0	6
CL10054.Contig1_All	1442	C	T	43	T	38	16	16	C	0	0	0	16	1	1	0	6
CL10054.Contig1_All	1460	C	T	67	T	38	24	24	C	0	0	0	24	1	1	0	12
CL10054.Contig1_All	1476	G	A	99	A	37	46	46	G	0	0	0	46	1	1	0	16
CL10054.Contig1_All	1589	C	T	86	T	35	48	48	C	0	0	0	48	1	1	0	6
CL10054.Contig1_All	1680	T	C	99	C	37	73	73	T	0	0	0	73	1	1	0	10
CL10054.Contig1_All	1690	A	G	99	G	38	87	87	A	0	0	0	87	1	1	0	10
CL10054.Contig1_All	1727	T	K	77	T	35	112	112	G	36	10	10	122	0.115203	1	0	28
CL10054.Contig1_All	1755	T	C	95	C	36	131	131	T	0	0	0	131	1	1	0	16
CL10054.Contig1_All	1817	A	G	94	G	36	110	110	A	0	0	0	110	1	1	0	15
CL10054.Contig1_All	1857	G	S	99	G	35	86	86	C	36	18	18	104	0.300093	1	0	18
CL10054.Contig1_All	1875	G	R	99	G	35	99	99	A	35	14	14	113	0.441112	1	0	11
CL10054.Contig1_All	1886	T	A	92	A	36	125	125	T	0	0	0	125	1	1	0	9
CL10054.Contig1_All	1895	A	W	43	A	36	123	123	T	37	8	8	131	0.330933	1	0	6
CL10054.Contig1_All	1901	A	G	99	G	37	121	121	A	0	0	0	121	1	1	0	6
CL10054.Contig1_All	1946	C	T	99	T	31	111	111	G	13	3	3	114	1	1	0	11
CL10054.Contig1_All	1957	T	W	99	T	36	101	101	A	34	21	21	122	0.188059	1	0	11
CL10054.Contig1_All	2054	A	G	99	G	34	194	194	A	0	0	0	194	1	1	0	18
CL10054.Contig1_All	2165	C	Y	99	C	35	82	82	T	35	31	31	113	0.453893	1	0	14
CL10054.Contig1_All	2183	T	Y	99	C	36	71	71	T	38	21	21	92	0.0498219	1	0	18
CL10054.Contig1_All	2210	A	T	99	T	36	47	47	A	0	0	0	47	1	1	0	27
CL10054.Contig1_All	2240	C	T	56	T	33	22	22	C	0	0	0	22	1	1	0	7
CL10054.Contig1_All	2327	A	G	55	G	37	24	24	A	0	0	0	24	1	1	0	21
CL10054.Contig1_All	2354	T	C	99	C	37	54	54	T	0	0	0	54	1	1	0	27
CL10054.Contig1_All	2411	A	G	93	G	34	74	74	A	0	0	0	74	1	1	0	5
CL10054.Contig1_All	2416	T	A	95	A	33	74	74	T	0	0	0	74	1	1	0	5
CL10054.Contig1_All	2432	G	A	98	A	34	58	58	G	0	0	0	58	1	1	0	6
CL10054.Contig1_All	2438	A	C	96	C	33	50	50	A	0	0	0	50	1	1	0	6
CL10054.Contig1_All	2573	C	T	79	T	37	32	32	C	0	0	0	32	1	1	0	31
CL10054.Contig1_All	2604	A	G	80	G	35	34	34	A	0	0	0	34	1	1	0	8
CL10054.Contig1_All	2621	G	A	83	A	34	33	33	G	0	0	0	33	1	1	0	6
CL10054.Contig1_All	2958	C	G	55	G	35	20	20	C	0	0	0	20	1	1	0	19
CL10054.Contig1_All	2977	T	C	37	C	36	14	14	T	0	0	0	14	1	1	0	19
CL10054.Contig2_All	1076	T	W	99	T	37	99	102	A	34	24	28	130	0.000648827	1.05385	0	10
CL10054.Contig2_All	1086	G	R	99	G	36	72	72	A	37	48	48	120	0.469043	1	0	10
CL10054.Contig2_All	1102	T	Y	99	T	37	90	90	C	37	22	22	112	0.300268	1	0	16
CL10054.Contig2_All	1132	T	Y	99	T	38	110	110	C	37	20	20	130	0.129401	1	0	30
CL10054.Contig2_All	1227	A	R	39	A	35	55	57	G	31	10	11	68	0.0247861	1.04412	0	22
CL10054.Contig2_All	1249	C	S	42	C	36	52	54	G	35	7	10	64	0.738574	1.07812	0	22
CL10054.Contig2_All	1422	G	S	49	G	37	14	14	C	35	5	5	19	0.128311	1	0	173
CL10054.Contig2_All	1613	A	W	99	A	37	124	124	T	38	15	17	141	0.0944966	1.01418	0	14
CL10054.Contig2_All	1627	T	K	99	T	36	120	120	G	37	15	17	137	0.30464	1.0146	0	14
CL10054.Contig2_All	1682	G	R	99	G	37	114	114	A	35	46	46	161	0.00549695	1	0	55
CL10054.Contig2_All	1798	T	W	99	T	36	75	75	A	36	23	24	99	0.116137	1.0101	0	40
CL10054.Contig2_All	1838	T	Y	99	T	36	111	111	C	34	20	22	133	0.0487195	1.01504	0	10
CL10054.Contig2_All	1848	T	K	99	G	35	68	70	T	36	60	60	130	0.365501	1.01538	0	10
CL10054.Contig2_All	1868	C	Y	99	C	37	129	129	T	34	18	19	148	0.0129479	1.00676	0	20
CL10054.Contig2_All	1980	G	R	99	G	36	116	116	A	35	30	30	146	0.344736	1	0	40
CL10054.Contig2_All	2060	A	T	62	T	36	25	25	A	0	0	0	25	1	1	0	6
CL10057.Contig6_All	131	T	Y	24	T	35	32	32	C	30	7	7	39	0.670106	1	0	24
CL10057.Contig6_All	155	C	M	99	C	35	19	19	A	36	17	17	36	0.0435774	1	0	24
CL10057.Contig6_All	211	C	Y	71	C	35	39	39	T	27	11	11	50	0.0610332	1	0	56
CL10057.Contig6_All	281	G	R	99	A	38	25	25	G	35	24	24	49	0.00707457	1	0	70
CL10057.Contig6_All	563	T	W	99	T	35	30	30	A	36	24	24	54	0.655641	1	0	88
CL10057.Contig6_All	651	C	Y	99	C	36	30	30	T	32	29	29	59	0.503244	1	0	49
CL10057.Contig6_All	810	G	R	99	G	36	30	30	A	37	26	26	56	0.751625	1	0	70
CL10058.Contig17_All	294	G	S	99	G	34	82	84	C	33	47	47	131	0.149745	1.24427	0	117
CL10058.Contig17_All	411	C	Y	99	C	37	96	97	T	36	34	34	131	0.0116836	1.12214	0	6
CL10058.Contig17_All	417	T	K	99	T	36	83	84	G	37	54	54	138	0.0027419	1.11594	0	6
CL10058.Contig17_All	472	T	W	99	T	35	95	95	A	37	47	47	142	0.0791052	1	0	34
CL10058.Contig17_All	506	A	M	99	A	34	91	91	C	32	24	24	115	0.420902	1	0	34
CL10058.Contig17_All	650	T	Y	99	T	37	115	117	C	38	34	34	151	0.160939	1.10596	0	31
CL10058.Contig17_All	681	A	R	99	A	36	110	112	G	37	55	55	167	0.196608	1.09581	0	24
CL10058.Contig17_All	705	C	Y	99	C	36	106	108	T	35	53	53	162	0.210221	1.09877	0	24
CL10058.Contig17_All	780	G	K	99	G	35	64	64	T	37	11	11	75	0.198735	1	0	28
CL10058.Contig17_All	841	C	Y	99	T	36	24	24	C	36	22	29	53	0.0609134	2.96226	0	26
CL10059.Contig3_All	206	G	K	52	G	36	57	57	T	36	8	8	65	0.315886	1	0	44
CL10059.Contig3_All	250	A	R	99	A	36	71	71	G	35	25	25	103	0.353577	1	0	44
CL10059.Contig3_All	298	A	W	99	A	36	116	116	T	34	20	20	136	0.0212962	1	0	6
CL10059.Contig3_All	337	G	R	99	G	37	96	96	A	38	15	15	111	0.11443	1	0	33
CL10059.Contig3_All	463	T	Y	99	T	36	196	196	C	36	36	36	233	0.41076	1	0	9
CL10059.Contig3_All	472	C	S	99	C	36	139	139	G	37	66	66	206	0.0101489	1	0	9
CL10059.Contig3_All	504	C	S	99	C	36	173	173	G	36	41	41	214	0.336961	1	0	32
CL10059.Contig3_All	706	G	R	99	G	36	114	114	A	37	16	16	130	0.227337	1	0	158
CL10059.Contig3_All	864	C	Y	99	C	36	133	135	T	32	18	18	153	0.0568157	1.02614	0	48
CL10059.Contig3_All	912	T	Y	99	T	34	83	85	C	33	64	64	149	0.408091	1.02685	0	29
CL10059.Contig3_All	955	A	R	99	A	33	68	68	G	35	49	49	117	0.0267519	1	0	14
CL10059.Contig3_All	986	C	M	99	C	36	75	75	A	34	54	54	129	0.0203928	1	0	23
CL10059.Contig3_All	1009	G	R	99	G	36	116	116	A	36	30	30	146	0.453731	1	0	23
CL10059.Contig3_All	1037	G	S	99	G	35	149	149	C	38	19	19	168	0.0457299	1	0	28
CL10059.Contig3_All	1217	G	K	39	G	35	74	75	T	37	8	8	83	0.308509	1.0241	0	119
CL10059.Contig3_All	1336	A	R	99	A	33	58	58	G	34	38	38	97	0.0217384	1	0	36
CL10059.Contig3_All	1372	A	M	99	A	35	50	50	C	36	42	42	92	0.0862965	1	0	30
CL10059.Contig3_All	1402	C	Y	99	C	34	103	103	T	34	19	19	122	0.405142	1	0	30
CL10059.Contig3_All	1458	T	K	99	T	31	127	127	G	32	28	28	156	0.0530227	1	0	56
CL10059.Contig3_All	1531	G	S	29	G	36	58	58	C	38	8	8	66	0.0923924	1	0	16
CL10059.Contig3_All	1547	C	Y	23	C	36	38	38	T	33	8	8	46	0.0347777	1	0	14
CL10059.Contig3_All	1561	T	K	99	T	37	21	21	G	37	8	8	29	0.621766	1	0	14
CL10061.Contig1_All	312	A	C	41	C	36	15	15	A	0	0	0	15	1	1	0	33
CL10061.Contig1_All	348	G	C	27	C	36	10	10	G	0	0	0	10	1	1	0	15
CL10061.Contig1_All	765	T	C	28	C	36	16	19	T	31	1	1	20	1	1.15	0	24
CL10061.Contig1_All	810	A	R	67	G	38	17	19	A	38	6	6	25	0.743217	1.08	0	6
CL10061.Contig1_All	819	G	A	56	A	35	21	23	G	0	0	0	23	1	1.08696	0	6
CL10061.Contig1_All	825	A	G	54	G	36	20	21	A	0	0	0	21	1	1.04762	0	6
CL10061.Contig1_All	858	G	A	29	A	32	11	11	G	0	0	0	11	1	1	0	9
CL10061.Contig1_All	867	C	T	20	T	33	8	8	C	0	0	0	8	1	1	0	9
CL10061.Contig1_All	1341	G	C	49	C	35	18	18	G	0	0	0	18	1	1	0	27
CL10061.Contig1_All	1368	T	W	99	T	33	15	15	A	35	13	13	28	0.563487	1	0	14
CL10061.Contig1_All	1382	A	R	25	A	35	24	24	G	30	6	6	30	0.109618	1	0	7
CL10061.Contig1_All	1389	A	M	58	C	34	24	24	A	32	6	6	30	0.263352	1	0	7
CL10061.Contig1_All	1401	C	T	71	T	32	29	29	C	0	0	0	29	1	1	0	12
CL10061.Contig1_All	1623	T	C	97	C	36	40	40	T	0	0	0	40	1	1	0	51
CL10061.Contig1_All	1674	A	G	98	G	36	42	42	A	0	0	0	42	1	1	0	15
CL10061.Contig1_All	1689	G	A	81	A	35	35	35	G	0	0	0	35	1	1	0	15
CL10061.Contig1_All	1704	G	C	74	C	35	28	28	G	0	0	0	28	1	1	0	15
CL10061.Contig1_All	1749	G	C	29	C	34	11	13	G	0	0	0	13	1	1.15385	0	36
CL10061.Contig1_All	1884	A	G	63	G	36	23	30	A	0	0	0	30	1	1.23333	0	12
CL10061.Contig1_All	1896	G	C	70	C	37	26	33	G	0	0	0	33	1	1.21212	0	12
CL10061.Contig1_All	1923	T	C	87	C	36	37	44	T	0	0	0	44	1	1.15909	0	27
CL10061.Contig1_All	1965	A	G	88	G	35	39	41	A	0	0	0	41	1	1.04878	0	42
CL10061.Contig1_All	2010	T	C	77	C	35	31	31	T	0	0	0	31	1	1	0	27
CL10061.Contig1_All	2037	A	G	51	G	36	19	19	A	0	0	0	19	1	1	0	9
CL10061.Contig1_All	2046	G	T	41	T	35	15	15	G	0	0	0	15	1	1	0	9
CL10061.Contig1_All	2184	C	A	22	A	33	9	11	C	0	0	0	11	1	1.18182	0	12
CL10061.Contig1_All	2225	T	C	40	C	37	15	17	T	0	0	0	17	1	1.11765	0	16
CL10061.Contig1_All	2241	C	Y	23	C	35	15	16	T	34	5	6	22	0.133062	1.09091	0	9
CL10061.Contig1_All	2250	G	T	51	T	35	20	22	G	0	0	0	22	1	1.09091	0	9
CL10061.Contig1_All	2268	G	A	60	A	34	22	22	G	0	0	0	22	1	1	0	18
CL10061.Contig1_All	2347	C	T	84	T	36	32	32	C	0	0	0	32	1	1	0	6
CL10061.Contig1_All	2353	T	W	99	T	36	20	20	A	37	11	11	31	0.305632	1	0	6
CL10061.Contig1_All	2382	A	C	49	C	35	19	19	G	35	1	1	20	1	1	0	20
CL10061.Contig1_All	2402	C	T	26	T	36	10	10	C	0	0	0	10	1	1	0	20
CL10061.Contig2_All	65	A	R	90	A	38	16	16	G	38	8	8	24	0.755974	1	0	38
CL10061.Contig2_All	276	G	S	62	G	33	65	65	C	36	8	8	73	0.429914	1	0	42
CL10061.Contig2_All	318	A	R	72	A	35	93	93	G	38	11	11	105	0.0299596	1	0	6
CL10061.Contig2_All	324	C	Y	74	C	35	100	100	T	29	14	14	114	0.00736578	1	0	6
CL10061.Contig2_All	411	A	R	45	A	35	145	145	G	30	11	11	156	0.00542546	1	0	24
CL10061.Contig2_All	552	C	M	99	C	35	72	72	A	33	71	73	145	0.124101	1.01379	0	24
CL10061.Contig2_All	576	A	R	82	A	35	116	118	G	35	11	11	129	0.486324	1.0155	0	15
CL10061.Contig2_All	627	T	K	93	T	34	112	112	G	34	16	16	138	0.446982	1	0	6
CL10061.Contig2_All	660	A	M	99	A	33	128	128	C	35	15	16	144	0.130662	1.00694	0	6
CL10061.Contig2_All	666	A	R	88	A	31	118	118	G	32	12	13	132	0.257365	1.00758	0	6
CL10061.Contig2_All	672	T	Y	90	T	34	120	120	C	35	11	12	132	0.432456	1.00758	0	6
CL10061.Contig2_All	687	T	Y	99	T	34	106	107	C	34	16	16	123	0.432249	1.00813	0	6
CL10061.Contig2_All	693	C	Y	31	C	35	94	95	T	33	10	11	106	0.0166649	1.01887	0	6
CL10061.Contig2_All	766	C	G	99	G	36	71	73	C	0	0	0	73	1	1.0274	0	29
CL10061.Contig2_All	795	A	T	38	T	35	67	67	A	34	3	4	71	1	1.01408	0	15
CL10061.Contig2_All	810	C	A	96	A	34	61	61	C	0	0	0	61	1	1	0	15
CL10061.Contig2_All	858	G	R	83	A	36	59	59	G	36	10	10	69	0.121478	1	0	6
CL10061.Contig2_All	864	A	G	99	G	36	74	74	A	0	0	0	74	1	1	0	6
CL10061.Contig2_All	888	A	M	99	A	35	51	51	C	35	13	13	71	0.320166	1	0	24
CL10061.Contig2_All	912	A	R	99	A	34	62	62	G	35	33	33	95	0.465741	1	0	24
CL10061.Contig2_All	955	G	K	99	G	35	103	103	T	36	17	17	120	0.208169	1	0	5
CL10061.Contig2_All	960	C	S	99	C	34	95	95	G	36	23	23	118	0.242049	1	0	5
CL10061.Contig2_All	972	A	R	99	A	34	107	107	G	35	34	34	141	0.279077	1	0	12
CL10061.Contig2_All	1026	C	Y	99	C	35	86	86	T	36	43	45	131	0.0729899	1.01527	0	48
CL10061.Contig2_All	1074	C	Y	99	C	33	94	94	T	31	40	40	134	0.118219	1	0	48
CL10061.Contig2_All	1140	A	R	99	A	28	87	87	G	33	24	24	112	0.0135562	1	0	66
CL10061.Contig2_All	1209	G	R	47	G	33	44	44	A	28	9	9	54	0.512371	1	0	69
CL10061.Contig2_All	1463	T	Y	99	T	32	68	68	C	32	20	21	89	0.186425	1.01124	0	32
CL10061.Contig2_All	1516	T	Y	99	T	37	51	51	C	38	14	14	65	0.140708	1	0	38
CL10061.Contig2_All	1554	C	Y	35	C	35	47	47	T	37	8	8	55	0.618448	1	0	38
CL10061.Contig2_All	1593	A	W	66	A	35	52	52	T	34	9	9	61	0.385936	1	0	17
CL10061.Contig2_All	1610	T	W	28	T	37	61	61	A	36	8	8	69	0.174345	1	0	17
CL10061.Contig2_All	1664	A	W	62	A	34	92	92	T	34	9	9	101	0.123792	1	0	37
CL10061.Contig2_All	1701	G	R	99	G	37	86	88	A	37	16	16	104	0.196069	1.01923	0	12
CL10061.Contig2_All	1713	C	M	99	A	31	61	61	C	37	42	44	105	6.85451e-09	1.01905	0	8
CL10061.Contig2_All	1721	C	Y	99	C	36	79	81	T	36	28	28	109	0.135983	1.01835	0	8
CL10061.Contig2_All	1782	G	R	99	G	37	83	83	A	36	20	20	103	0.220297	1	0	18
CL10061.Contig2_All	1800	A	M	99	A	36	59	59	C	37	47	47	106	0.255202	1	0	18
CL10061.Contig2_All	1827	T	Y	99	T	34	71	71	C	35	28	29	101	0.0720585	1.0099	0	27
CL10061.Contig2_All	1860	G	S	99	G	37	84	84	C	35	16	21	105	0.0385624	1.04762	0	12
CL10061.Contig2_All	1872	C	Y	85	C	37	86	86	T	35	15	20	106	0.0130369	1.04717	0	12
CL10061.Contig2_All	1902	T	W	99	T	35	77	82	A	36	11	11	94	0.467319	1.05319	0	30
CL10061.Contig2_All	1966	G	S	99	G	36	70	70	C	35	14	14	84	0.11043	1	0	55
CL10061.Contig2_All	2021	C	M	99	C	35	76	76	A	36	17	17	93	0.482161	1	0	5
CL10061.Contig2_All	2026	A	W	99	A	35	72	72	T	36	17	17	89	0.24056	1	0	5
CL10061.Contig2_All	2063	A	W	99	A	35	45	45	T	33	38	38	84	0.0103763	1	0	19
CL10061.Contig2_All	2082	C	S	99	C	33	90	90	G	33	21	21	111	0.404803	1	0	19
CL10061.Contig2_All	2118	A	R	38	A	35	95	95	G	35	8	8	103	0.44853	1	0	30
CL10061.Contig2_All	2148	C	M	74	C	33	108	108	A	29	11	13	121	0.0748733	1.01653	0	9
CL10061.Contig2_All	2157	G	R	99	G	33	105	107	A	35	16	16	123	0.284322	1.01626	0	9
CL10061.Contig2_All	2166	G	R	50	G	35	112	112	A	32	10	12	124	0.122622	1.01613	0	9
CL10061.Contig2_All	2179	C	S	53	C	36	96	96	G	35	8	10	106	0.237729	1.01887	0	13
CL10061.Contig2_All	2410	G	K	99	G	36	70	70	T	37	21	21	91	0.18292	1	0	50
CL10061.Contig2_All	2460	C	S	99	C	36	67	67	G	35	18	18	85	0.200734	1	0	50
CL10061.Contig2_All	2610	A	M	39	A	35	86	86	C	37	9	9	96	0.258454	1	0	21
CL10061.Contig2_All	2631	T	W	99	A	36	57	57	T	36	48	48	105	0.455186	1	0	21
CL10061.Contig2_All	2673	G	R	99	G	36	79	79	A	35	16	16	95	0.492066	1	0	20
CL10061.Contig2_All	2693	G	S	99	G	36	55	55	C	37	46	46	102	0.0318117	1	0	20
CL10061.Contig2_All	2752	C	Y	99	C	36	79	79	T	37	17	17	96	0.196499	1	0	22
CL10062.Contig5_All	54	C	S	99	C	37	75	75	G	38	13	13	88	0.133223	1	0	21
CL10062.Contig5_All	85	C	S	99	C	36	115	115	G	38	58	58	174	0.000777922	1	0	6
CL10062.Contig5_All	326	C	M	99	C	34	139	139	A	33	22	22	161	0.497055	1	0	10
CL10062.Contig5_All	365	A	W	99	A	33	70	70	T	34	28	28	98	0.355837	1	0	29
CL10062.Contig5_All	407	C	M	99	C	36	71	71	A	36	27	27	98	0.398037	1	0	42
CL10062.Contig5_All	462	G	R	99	G	35	71	71	A	35	53	53	124	0.359942	1	0	55
CL10062.Contig5_All	523	T	K	99	T	34	99	99	G	34	60	60	159	0.492912	1	0	61
CL10062.Contig5_All	605	T	W	99	T	36	119	119	A	35	64	64	184	0.207125	1	0	59
CL10062.Contig5_All	664	G	R	99	G	36	76	76	A	37	58	58	134	0.209457	1	0	59
CL10062.Contig5_All	793	A	M	99	A	37	88	88	C	36	51	51	139	0.263146	1	0	19
CL10062.Contig5_All	812	G	R	99	G	36	105	105	A	37	50	50	155	0.328513	1	0	19
CL10062.Contig5_All	876	G	R	99	G	34	129	129	A	35	46	46	175	0.237759	1	0	59
CL10062.Contig5_All	935	C	S	99	C	35	145	145	G	33	76	76	222	0.0101719	1	0	53
CL10062.Contig5_All	988	A	R	99	A	36	188	188	G	35	67	67	264	0.464645	1	0	36
CL10062.Contig5_All	1024	T	W	99	T	36	160	160	A	35	74	74	234	0.0372187	1	0	36
CL10062.Contig5_All	1173	G	R	85	G	37	15	15	A	37	9	9	24	0.649631	1	0	17
CL10064.Contig1_All	710	A	R	99	A	33	11	11	G	35	9	9	20	0.602974	1	0	42
CL10064.Contig1_All	982	T	Y	99	T	36	8	8	C	36	8	8	16	0.661344	1	0	134
CL10064.Contig1_All	1116	T	Y	99	T	36	13	13	C	38	9	9	22	0.565605	1	0	134
CL10066.Contig1_All	82	T	W	99	T	33	28	28	A	36	9	9	37	0.525098	1	0	109
CL10066.Contig1_All	191	A	W	99	T	35	18	18	A	37	11	11	29	0.518889	1	0	83
CL10066.Contig1_All	274	T	Y	29	T	35	17	17	C	35	5	5	22	0.75	1	0	83
CL10068.Contig1_All	468	T	C	99	C	38	53	53	T	0	0	0	53	1	1	0	30
CL10068.Contig1_All	498	C	Y	26	C	37	55	55	T	37	9	9	64	0.342535	1	0	30
CL10068.Contig1_All	578	T	A	99	A	36	53	53	T	0	0	0	53	1	1	0	10
CL10068.Contig1_All	588	G	R	99	A	37	35	35	G	36	20	20	55	0.615126	1	0	10
CL10068.Contig1_All	612	A	G	96	G	35	47	47	A	0	0	0	47	1	1	0	22
CL10068.Contig1_All	634	A	G	60	G	37	22	22	A	0	0	0	22	1	1	0	16
CL10068.Contig1_All	650	A	T	44	T	38	16	16	A	0	0	0	16	1	1	0	16
CL10068.Contig1_All	677	C	A	20	A	37	8	8	C	0	0	0	8	1	1	0	9
CL10068.Contig1_All	740	C	T	35	T	34	13	13	C	0	0	0	13	1	1	0	17
CL10068.Contig1_All	758	A	G	47	G	35	17	17	A	0	0	0	17	1	1	0	18
CL10068.Contig1_All	808	C	Y	46	C	36	35	35	T	38	8	8	43	0.182116	1	0	46
CL10068.Contig1_All	914	T	G	99	G	38	56	56	T	0	0	0	56	1	1	0	36
CL10068.Contig1_All	950	T	C	41	C	36	22	22	T	37	1	1	23	1	1	0	12
CL10068.Contig2_All	126	T	W	38	T	36	24	24	A	35	6	6	30	0.685656	1	0	103
CL10069.Contig2_All	150	G	R	99	G	32	39	39	A	33	14	14	53	0.728172	1	0	5
CL10069.Contig2_All	155	T	W	67	T	33	45	45	A	30	9	9	54	0.366052	1	0	5
CL10069.Contig2_All	337	T	W	35	T	34	40	40	A	35	7	7	47	0.346472	1	0	42
CL10069.Contig2_All	382	C	M	99	C	32	50	50	A	33	12	12	62	0.660237	1	0	45
CL10069.Contig2_All	517	G	K	31	G	35	51	51	T	37	7	7	58	0.564521	1	0	135
CL10069.Contig2_All	748	A	R	99	A	37	26	26	G	37	16	16	42	0.727073	1	0	231
CL10070.Contig1_All	270	G	A	29	A	35	11	11	G	0	0	0	11	1	1	0	42
CL10070.Contig1_All	312	G	R	88	G	36	8	8	A	37	7	7	15	0.633955	1	0	42
CL10070.Contig1_All	423	C	Y	79	C	35	9	9	T	35	7	7	16	0.378846	1	0	20
CL10070.Contig1_All	483	C	Y	67	C	37	9	9	T	36	6	6	16	0.264336	1	0	40
CL10070.Contig2_All	241	G	K	99	T	36	26	26	G	36	22	22	48	0.687667	1	0	15
CL10070.Contig2_All	359	A	M	99	A	37	59	59	C	36	29	29	88	0.204524	1	0	11
CL10070.Contig2_All	392	G	S	99	G	37	57	57	C	37	19	19	76	0.219544	1	0	19
CL10070.Contig2_All	413	C	Y	99	C	34	41	41	T	31	30	30	71	0.0503664	1	0	21
CL10070.Contig2_All	467	G	K	99	G	34	39	39	T	36	22	22	61	0.191279	1	0	13
CL10070.Contig2_All	516	T	Y	99	C	35	47	47	T	37	24	24	71	0.0332181	1	0	9
CL10070.Contig2_All	525	T	Y	99	T	34	45	45	C	38	22	22	67	0.000464734	1	0	9
CL10070.Contig2_All	585	C	Y	99	T	36	47	47	C	37	9	9	56	0.456356	1	0	11
CL10070.Contig2_All	610	T	Y	99	T	37	48	48	C	38	23	23	71	0.0677383	1	0	9
CL10070.Contig2_All	619	A	R	99	A	38	57	57	G	36	18	18	75	0.0121745	1	0	9
CL10070.Contig2_All	672	G	K	99	G	35	51	51	T	37	31	31	82	0.0500051	1	0	53
CL10070.Contig2_All	801	A	W	70	A	34	39	39	T	31	10	10	49	0.555816	1	0	9
CL10070.Contig2_All	810	G	K	29	G	35	40	40	T	36	7	7	47	0.169563	1	0	9
CL10070.Contig2_All	828	G	K	99	G	33	38	38	T	36	13	13	51	0.0134863	1	0	12
CL10070.Contig2_All	840	T	Y	99	T	34	44	44	C	35	13	13	57	0.703585	1	0	9
CL10070.Contig2_All	849	A	R	99	A	35	46	46	G	36	13	13	59	0.578531	1	0	9
CL10070.Contig2_All	876	A	W	99	A	36	46	46	T	36	14	14	61	0.677544	1	0	27
CL10070.Contig2_All	919	G	S	99	G	33	60	60	C	37	13	13	73	0.0164224	1	0	25
CL10070.Contig2_All	1051	A	R	99	A	37	39	39	G	35	14	14	54	0.652711	1	0	26
CL10070.Contig2_All	1081	C	Y	86	C	38	37	37	T	37	11	11	48	0.297207	1	0	30
CL10070.Contig2_All	1132	A	M	99	A	37	38	38	C	38	11	11	49	0.705621	1	0	7
CL10070.Contig2_All	1151	G	K	78	G	37	35	35	T	40	8	8	43	0.50491	1	0	19
CL10070.Contig2_All	1493	C	M	99	C	37	31	31	A	39	14	14	45	0.0223843	1	0	14
CL10070.Contig2_All	1507	G	R	28	G	37	39	39	A	37	8	8	47	0.0865448	1	0	14
CL10070.Contig2_All	1567	A	R	99	A	35	39	39	G	36	28	28	67	0.275094	1	0	60
CL10070.Contig2_All	1630	C	M	64	C	34	12	12	A	35	6	6	18	0.276611	1	0	39
CL10070.Contig2_All	1728	C	T	38	T	35	14	14	C	0	0	0	14	1	1	0	22
CL10070.Contig2_All	1750	A	R	99	G	34	13	13	A	35	11	11	24	0.304235	1	0	6
CL10070.Contig2_All	1756	T	C	62	C	36	26	26	T	0	0	0	26	1	1	0	6
CL10070.Contig2_All	1791	A	W	36	A	37	23	23	T	37	6	6	29	0.468664	1	0	16
CL10070.Contig2_All	1816	G	A	68	A	37	28	28	G	0	0	0	28	1	1	0	6
CL10070.Contig2_All	1864	T	Y	28	T	36	24	24	C	38	6	6	30	0.0713183	1	0	12
CL10070.Contig2_All	1876	G	C	76	C	36	30	30	G	0	0	0	30	1	1	0	12
CL10070.Contig2_All	1940	G	A	85	A	36	38	39	G	0	0	0	39	1	1.02564	0	5
CL10070.Contig2_All	1945	C	T	85	T	35	35	36	C	0	0	0	36	1	1.02778	0	5
CL10070.Contig2_All	1998	C	T	64	T	36	23	25	C	0	0	0	25	1	1.08	0	34
CL10070.Contig2_All	2032	T	C	35	C	37	13	14	T	0	0	0	14	1	1.07143	0	26
CL10070.Contig2_All	2119	G	A	20	A	37	8	8	G	0	0	0	8	1	1	0	6
CL10070.Contig2_All	2227	A	M	26	A	35	54	54	C	38	7	7	61	0.14462	1	0	102
CL10070.Contig2_All	2371	C	M	47	C	34	46	46	A	31	9	9	55	0.07876	1	0	30
CL10070.Contig2_All	2401	A	M	93	A	35	46	46	C	36	10	10	56	0.364051	1	0	30
CL10070.Contig2_All	2437	C	Y	99	C	36	27	27	T	36	21	21	48	0.378729	1	0	36
CL10070.Contig2_All	2491	G	R	76	G	34	26	26	A	34	9	9	35	0.15259	1	0	45
CL10070.Contig2_All	2536	T	W	60	T	34	34	34	A	38	8	8	42	0.520194	1	0	45
CL10070.Contig4_All	343	G	R	42	G	37	8	8	A	33	5	5	13	0.21756	1	0	77
CL10070.Contig4_All	420	C	Y	62	C	31	17	17	T	36	7	7	24	0.571945	1	0	27
CL10070.Contig4_All	447	C	Y	72	C	35	14	14	T	39	8	8	22	0.00512556	1	0	22
CL10070.Contig4_All	795	C	Y	99	C	33	25	25	T	36	16	16	41	0.141308	1	0	53
CL10070.Contig4_All	848	A	R	99	A	35	27	27	G	38	16	16	43	0.526405	1	0	12
CL10070.Contig4_All	860	G	R	74	G	33	36	36	A	33	10	10	47	0.742162	1	0	12
CL10070.Contig4_All	1055	G	R	28	G	38	27	27	A	37	7	7	34	0.0520688	1	0	52
CL10070.Contig4_All	1123	G	R	44	G	35	22	22	A	33	7	7	29	0.250064	1	0	15
CL10070.Contig4_All	1324	T	K	61	T	38	19	20	G	34	7	7	27	0.00424445	1.03704	0	201
CL10071.Contig1_All	999	A	W	99	T	36	33	43	A	31	19	24	67	0.501638	1.22388	0	15
CL10071.Contig1_All	1014	T	Y	99	C	39	30	30	T	36	25	40	70	0.50176	1.21429	0	15
CL10071.Contig2_All	58	C	Y	99	C	38	40	40	T	39	15	15	55	0.606493	1	0	6
CL10071.Contig2_All	64	T	W	38	T	39	48	48	A	38	7	7	55	0.619985	1	0	6
CL10071.Contig2_All	120	G	R	99	A	37	145	145	G	37	110	110	383	0.417836	1	0	56
CL10071.Contig2_All	232	G	S	99	G	36	192	192	C	36	61	61	898	0.11861	1	0	26
CL10071.Contig2_All	258	A	R	99	A	35	138	138	G	35	117	117	1028	0.0761784	1	0	26
CL10071.Contig2_All	372	C	M	99	C	34	148	148	A	32	107	107	1428	0.0021049	1	0	18
CL10071.Contig2_All	394	G	R	99	G	33	223	223	A	33	32	32	1371	0.467317	1	0	6
CL10071.Contig2_All	400	G	S	99	C	32	181	181	G	33	74	74	1347	0.169784	1	0	6
CL10071.Contig2_All	415	A	M	99	C	31	227	227	A	27	28	28	1292	0.000493709	1	0	15
CL10071.Contig2_All	463	C	S	99	C	35	230	230	G	37	24	24	1495	0.316544	1	0	13
CL10071.Contig2_All	476	T	Y	99	T	36	159	159	C	36	96	96	1526	0.444946	1	0	13
CL10071.Contig2_All	499	G	S	99	G	33	214	214	C	33	41	41	1690	0.186145	1	0	23
CL10071.Contig2_All	566	C	Y	99	C	31	164	164	T	33	91	91	1187	0.0422369	1	0	23
CL10071.Contig2_All	589	C	M	99	A	30	161	161	C	28	93	93	1079	0.0127786	1	0	23
CL10071.Contig2_All	613	C	Y	99	C	35	155	155	T	36	99	99	778	0.135719	1	0	24
CL10071.Contig2_All	676	T	K	99	G	33	133	134	T	31	122	122	850	0.00113759	1.01765	0	5
CL10071.Contig2_All	681	G	K	99	G	33	216	217	T	33	39	39	973	0.221295	1.01542	0	5
CL10071.Contig2_All	691	A	R	99	A	32	166	167	G	32	88	88	1037	0.2853	1.01446	0	10
CL10071.Contig2_All	706	A	W	99	A	33	232	237	T	33	22	24	1150	0.154166	1.01304	0	15
CL10071.Contig2_All	778	C	Y	99	C	34	162	162	T	33	93	93	1038	0.478196	1	0	50
CL10071.Contig2_All	893	A	W	99	A	32	182	182	T	29	72	72	1376	0.00943836	1	0	39
CL10071.Contig2_All	932	T	W	99	T	34	174	174	A	32	81	81	1522	0.00518548	1	0	39
CL10071.Contig2_All	1012	G	R	99	G	36	188	188	A	35	67	67	1736	0.0321563	1	0	6
CL10071.Contig2_All	1030	T	K	99	T	33	225	225	G	32	30	30	1805	0.127748	1	0	5
CL10071.Contig2_All	1056	G	R	99	G	34	213	213	A	32	41	41	1718	0.202648	1	0	21
CL10071.Contig2_All	1084	A	M	99	A	33	132	132	C	33	122	122	1697	0.213339	1	0	28
CL10071.Contig2_All	1165	T	W	99	T	35	226	226	A	33	28	28	1503	0.106839	1.00266	0	81
CL10071.Contig2_All	1248	T	W	99	T	36	216	216	A	36	39	39	818	0.23303	1	0	7
CL10071.Contig2_All	1255	T	W	99	T	36	219	219	A	36	36	36	756	0.0344546	1	0	7
CL10071.Contig2_All	1272	G	R	99	G	35	233	233	A	33	22	22	671	0.000430489	1	0	11
CL10071.Contig2_All	1321	G	K	99	G	34	129	129	T	35	125	125	1049	0.0793631	1	0	33
CL10071.Contig2_All	1413	A	W	99	A	33	219	219	T	33	36	36	533	0.0993937	1	0	13
CL10071.Contig2_All	1471	T	Y	99	T	36	235	235	C	39	20	20	495	0.0032111	1	0	9
CL10071.Contig2_All	1646	A	W	99	A	35	150	150	T	35	104	104	1029	0.477147	1	0	50
CL10071.Contig2_All	1696	G	R	99	G	33	191	191	A	32	64	64	959	0.179458	1	0	50
CL10072.Contig1_All	155	A	M	99	A	36	40	40	C	36	25	25	65	0.25224	1	0	6
CL10072.Contig1_All	161	G	R	52	G	36	56	56	A	32	11	11	67	0.0337768	1	0	6
CL10075.Contig3_All	38	G	K	57	G	36	25	25	T	37	7	7	32	0.592547	1	0	92
CL10075.Contig3_All	130	G	K	99	T	32	41	68	G	34	22	74	142	0.568101	1.55634	0	8
CL10075.Contig3_All	138	G	R	99	A	32	37	87	G	32	19	122	209	0.670148	1.73206	0	8
CL10075.Contig4_All	313	C	M	99	C	36	208	208	A	35	46	46	403	0.113609	1	0	34
CL10075.Contig4_All	347	A	R	99	A	36	216	216	G	36	39	39	299	0.342903	1	0	34
CL10075.Contig4_All	481	G	R	99	G	36	201	201	A	36	54	54	515	0.147701	1	0	74
CL10075.Contig4_All	558	C	S	99	C	36	189	189	G	36	65	65	469	0.491021	1	0	30
CL10075.Contig4_All	588	T	Y	99	C	36	141	141	T	36	114	114	569	0.0954216	1.00176	0	30
CL10075.Contig4_All	685	G	K	99	G	35	212	212	T	34	41	41	551	0.304417	1.14338	0	8
CL10075.Contig4_All	693	G	R	99	G	32	205	205	A	31	50	50	576	0.0251898	1.26562	0	8
CL10077.Contig1_All	124	T	C	85	C	36	38	43	T	0	0	49	92	1	1.58696	0	12
CL10077.Contig1_All	136	C	T	99	T	36	54	108	C	0	0	0	108	1	1.5	0	12
CL10077.Contig1_All	175	A	C	92	C	35	106	111	A	0	0	0	111	1	1.04505	0	39
CL10077.Contig1_All	229	T	A	99	A	37	68	69	T	0	0	0	69	1	1.01449	0	54
CL10077.Contig2_All	28	G	R	99	G	37	167	167	A	37	88	96	361	0.106109	1.07479	0	9
CL10077.Contig2_All	58	G	R	99	G	37	167	167	A	39	88	96	780	0.0021895	1.06282	0	19
CL10077.Contig2_All	77	A	M	99	A	33	232	240	C	33	23	23	1083	0.115284	1.04986	0	14
CL10077.Contig2_All	91	G	K	99	G	33	167	167	T	33	88	96	1171	0.44531	1.04611	0	14
CL10077.Contig2_All	106	C	Y	99	C	34	167	167	T	33	88	96	1308	0.0150057	1.04128	0	15
CL10077.Contig2_All	186	A	W	99	A	36	196	196	T	36	59	59	835	0.365696	1.0012	0	9
CL10077.Contig2_All	195	T	W	99	T	36	150	150	A	36	105	105	831	0.125643	1.0012	0	9
CL10077.Contig2_All	482	G	R	99	G	37	224	224	A	35	31	31	315	0.00336543	1	0	13
CL10077.Contig2_All	498	T	K	99	T	37	237	237	G	38	17	17	271	0.406788	1	0	16
CL1007.Contig11_All	92	C	S	74	C	37	13	13	G	36	6	6	19	0.603881	1	0	16
CL1007.Contig11_All	108	T	W	38	T	35	14	14	A	33	5	5	19	0.376935	1	0	16
CL1007.Contig3_All	178	G	R	25	G	37	21	22	A	35	6	8	30	0.554027	1.1	0	33
CL1007.Contig3_All	211	G	R	55	G	33	12	13	A	35	6	8	21	0.445809	1.14286	0	21
CL1007.Contig3_All	232	A	R	58	G	35	6	8	A	28	6	7	15	0.154762	1.2	0	21
CL1007.Contig4_All	84	C	Y	43	C	36	5	15	T	37	4	7	22	0.72619	1.59091	0	44
CL1007.Contig4_All	166	C	Y	73	C	31	14	35	T	31	7	11	46	0.713936	1.54348	0	17
CL1007.Contig4_All	345	C	Y	24	C	36	4	17	T	36	3	5	22	0.714286	1.77273	0	56
CL1007.Contig6_All	189	T	Y	99	C	37	9	23	T	34	8	17	40	0.160633	1.575	0	37
CL1007.Contig6_All	226	G	R	39	A	38	7	11	G	35	3	10	21	0.0583333	1.52381	0	27
CL1007.Contig6_All	253	G	R	67	A	38	8	10	G	36	4	13	23	0.591919	1.73913	0	27
CL1007.Contig6_All	281	G	R	30	A	36	6	11	G	36	2	13	24	0.785714	2.25	0	18
CL1007.Contig6_All	299	A	R	25	G	36	6	12	A	37	2	16	28	0.571429	2.42857	0	18
CL1007.Contig8_All	168	A	R	41	A	36	23	23	G	35	6	6	29	0.744776	1	0	57
CL1007.Contig8_All	225	T	Y	62	T	37	14	14	C	37	6	6	20	0.452193	1	0	9
CL1007.Contig9_All	131	A	M	99	A	35	23	23	C	36	19	19	42	0.291	1	0	46
CL1007.Contig9_All	177	A	R	99	A	37	20	20	G	36	11	11	31	0.190332	1	0	33
CL1007.Contig9_All	210	C	S	99	G	38	12	12	C	38	12	12	24	0.733075	1	0	33
CL1007.Contig9_All	263	T	K	20	T	36	24	24	G	34	5	5	29	0.514745	1	0	53
CL10084.Contig1_All	117	A	M	99	A	36	12	12	C	36	8	8	20	0.484965	1	0	14
CL10084.Contig1_All	139	C	M	40	C	37	15	15	A	37	5	5	20	0.248646	1	0	22
CL10084.Contig1_All	420	C	Y	28	C	35	12	12	T	38	5	5	17	0.0648028	1	0	138
CL10084.Contig1_All	558	T	Y	55	T	33	6	6	C	37	5	5	11	0.123377	1	0	42
CL10085.Contig2_All	84	G	S	99	G	35	70	70	C	31	18	18	88	0.0316668	1	0	91
CL10085.Contig2_All	175	T	Y	99	T	35	67	67	C	37	27	27	95	0.0389366	1	0	41
CL10085.Contig2_All	216	G	R	99	G	33	44	44	A	34	26	26	70	0.490303	1	0	41
CL10086.Contig2_All	72	A	R	74	A	35	14	14	G	38	7	7	21	0.0744754	1	0	43
CL10086.Contig2_All	248	A	W	86	A	33	15	15	T	36	7	7	22	0.203431	1	0	96
CL10086.Contig2_All	344	T	W	99	T	38	11	11	A	35	7	7	18	0.582076	1	0	33
CL10088.Contig2_All	487	T	K	25	T	33	21	21	G	31	5	5	26	0.186941	1	0	99
CL10088.Contig2_All	586	G	S	99	G	36	22	22	C	31	12	12	34	0.0731289	1	0	99
CL10088.Contig2_All	744	T	Y	99	T	33	13	13	C	35	8	8	21	0.485886	1	0	158
CL10089.Contig1_All	100	G	K	99	G	32	9	9	T	37	7	7	17	0.709266	1	0	311
CL10089.Contig2_All	741	G	A	35	A	33	13	14	G	0	0	12	26	1	1.53846	0	6
CL10089.Contig2_All	747	G	A	45	A	36	17	18	G	0	0	10	28	1	1.42857	0	6
CL10089.Contig3_All	780	T	Y	99	T	37	42	47	C	36	11	11	58	0.583496	1.10345	0	44
CL10089.Contig3_All	824	G	S	99	G	36	34	34	C	38	9	9	43	0.672984	1	0	23
CL10089.Contig3_All	847	A	R	75	A	36	38	38	G	37	10	10	48	0.386902	1	0	23
CL10089.Contig3_All	882	C	S	99	C	34	14	14	G	38	12	12	26	0.562988	1	0	23
CL10089.Contig3_All	905	T	Y	75	C	37	12	12	T	35	6	6	18	0.246822	1	0	23
CL10089.Contig4_All	42	G	S	56	G	37	10	10	C	34	5	5	15	0.551615	1	0	158
CL10089.Contig4_All	260	G	R	99	G	36	21	21	A	36	15	15	36	0.653	1	0	60
CL10089.Contig4_All	344	G	K	62	G	37	22	22	T	37	7	7	29	0.392078	1	0	18
CL10089.Contig4_All	362	A	R	97	A	36	21	21	G	38	9	9	30	0.53137	1	0	18
CL10089.Contig4_All	430	A	R	99	A	37	28	28	G	36	11	11	39	0.71644	1	0	25
CL10089.Contig4_All	539	C	S	99	C	36	19	19	G	36	16	16	35	0.701585	1	0	74
CL10089.Contig4_All	698	G	R	25	G	34	22	22	A	36	6	6	28	0.641531	1	0	9
CL10089.Contig4_All	707	C	M	83	C	32	23	23	A	37	9	9	32	0.00242788	1	0	8
CL10089.Contig4_All	715	T	W	99	T	33	23	23	A	35	9	9	32	0.557195	1	0	8
CL10089.Contig4_All	791	G	K	27	G	33	40	40	T	27	7	7	47	0.537547	1	0	15
CL10089.Contig4_All	806	T	Y	99	T	34	23	23	C	35	16	16	39	0.645468	1	0	15
CL10089.Contig4_All	942	C	M	99	C	34	22	22	A	36	9	9	31	0.0867975	1	0	13
CL10089.Contig4_All	955	G	S	99	G	36	19	19	C	32	12	12	31	0.241863	1	0	13
CL10089.Contig4_All	1001	T	W	99	T	33	24	24	A	36	15	15	39	0.530872	1	0	46
CL10089.Contig4_All	1076	A	M	99	A	35	22	22	C	31	12	12	34	0.511081	1	0	58
CL10089.Contig4_All	1134	C	Y	89	C	34	19	19	T	30	10	10	29	0.588293	1	0	39
CL10089.Contig4_All	1232	A	G	28	G	30	11	11	A	0	0	0	11	1	1	0	7
CL10089.Contig4_All	1250	C	T	26	T	33	10	10	C	0	0	0	10	1	1	0	10
CL10090.Contig1_All	105	T	Y	84	T	35	66	66	C	34	14	14	80	0.36622	1	0	12
CL10090.Contig1_All	117	C	S	99	C	34	63	63	G	32	36	36	99	0.10152	1	0	12
CL10090.Contig1_All	248	C	M	99	C	34	75	75	A	34	13	13	95	0.264629	1	0	18
CL10090.Contig1_All	286	T	Y	99	T	33	83	83	C	32	20	20	103	0.0700145	1	0	14
CL10090.Contig1_All	338	C	S	99	C	34	69	69	G	31	14	14	83	0.11431	1	0	52
CL10090.Contig1_All	484	A	R	99	A	27	42	42	G	35	14	14	56	0.500334	1	0	37
CL10090.Contig1_All	593	A	W	99	A	35	33	33	T	35	10	10	43	0.404984	1	0	109
CL10091.Contig2_All	157	A	R	99	A	34	50	50	G	35	41	41	91	0.181586	1	0	15
CL10091.Contig2_All	172	A	W	99	A	35	82	82	T	36	19	19	101	0.331967	1	0	11
CL10091.Contig2_All	183	G	R	99	G	36	73	73	A	35	20	20	93	0.0976446	1	0	11
CL10091.Contig2_All	244	G	S	99	G	33	68	68	C	32	17	17	85	0.254885	1	0	61
CL10091.Contig2_All	310	G	R	99	G	36	52	52	A	37	13	13	65	0.477113	1	0	30
CL10091.Contig2_All	340	C	Y	99	C	37	28	28	T	35	21	21	49	0.587697	1	0	30
CL10091.Contig2_All	410	G	R	23	G	37	50	50	A	37	7	7	58	0.73815	1	0	70
CL10091.Contig2_All	555	C	S	99	C	37	59	59	G	37	23	23	82	0.374492	1	0	11
CL10091.Contig2_All	566	G	R	99	G	36	65	65	A	33	20	20	85	0.00412264	1	0	11
CL10091.Contig2_All	613	A	R	99	A	37	43	43	G	35	43	43	86	0.0789532	1	0	30
CL10091.Contig2_All	643	C	S	99	C	36	79	79	G	36	14	14	93	0.408662	1	0	9
CL10091.Contig2_All	652	A	R	99	A	35	55	55	G	36	33	33	89	0.263204	1	0	9
CL10091.Contig2_All	664	T	Y	89	T	36	73	73	C	36	11	11	84	0.442019	1	0	9
CL10091.Contig2_All	673	A	R	99	A	36	81	81	G	35	12	12	93	0.0454772	1	0	9
CL10091.Contig2_All	708	G	R	36	G	38	85	85	A	38	9	9	94	0.326447	1	0	35
CL10091.Contig2_All	1162	C	S	99	C	36	93	94	G	36	27	27	121	0.240757	1.00826	0	207
CL10091.Contig2_All	1423	G	R	75	G	36	64	177	A	37	13	25	202	0.149109	1.61881	0	64
CL10091.Contig2_All	1487	A	R	75	A	37	12	106	G	35	7	46	152	0.0278241	1.91447	0	35
CL10091.Contig3_All	205	G	R	42	A	37	4	16	G	37	4	122	138	0.721429	1.94203	0	1192
CL10093.Contig1_All	124	C	S	99	C	34	18	18	G	33	10	12	30	0.262053	1.06667	0	93
CL10093.Contig2_All	211	T	A	34	A	30	13	36	T	0	0	18	54	1	2.22222	0	38
CL10093.Contig3_All	41	C	Y	52	C	31	7	7	T	36	5	5	12	0.632576	1	0	23
CL10093.Contig3_All	136	G	R	34	G	31	13	23	A	21	7	7	30	0.131282	1.33333	0	13
CL10093.Contig3_All	149	T	G	39	G	33	15	15	T	0	0	16	31	1	1.51613	0	6
CL10093.Contig5_All	98	G	A	23	A	32	9	9	G	0	0	0	9	1	1	0	19
CL10093.Contig5_All	118	C	A	23	A	34	9	9	C	0	0	0	9	1	1	0	12
CL10094.Contig1_All	155	T	W	63	T	37	8	9	A	37	5	5	14	0.21756	1.07143	0	32
CL10094.Contig1_All	187	G	S	99	G	35	19	19	C	36	14	14	33	0.620698	1	0	32
CL10094.Contig2_All	188	G	R	99	G	33	52	52	A	35	35	35	87	0.00374006	1	0	16
CL10094.Contig2_All	204	G	S	99	G	36	101	101	C	38	29	29	130	0.115699	1	0	16
CL10094.Contig2_All	236	A	R	99	A	36	152	152	G	38	43	43	195	0.00400075	1	0	32
CL10095.Contig1_All	85	C	S	99	C	35	8	8	G	33	7	7	15	0.633955	1	0	25
CL10096.Contig3_All	157	C	M	95	C	38	26	26	A	34	9	9	35	0.549151	1	0	21
CL10096.Contig3_All	178	A	W	99	A	37	38	38	T	37	14	14	52	0.6579	1	0	21
CL10096.Contig3_All	268	C	Y	99	T	34	43	43	C	32	42	42	85	0.334941	1	0	35
CL10096.Contig3_All	418	G	S	56	G	34	71	72	C	34	8	10	82	0.293084	1.03659	0	142
CL10096.Contig3_All	560	C	M	99	C	36	32	36	A	36	15	16	52	0.698818	1.09615	0	59
CL10096.Contig3_All	619	A	R	99	A	36	27	27	G	35	14	14	41	0.527102	1	0	59
CL10096.Contig3_All	681	G	R	99	G	37	24	24	A	35	16	16	40	0.451152	1	0	62
CL10096.Contig3_All	815	T	Y	99	T	37	23	24	C	36	10	11	35	0.631079	1.05714	0	134
CL10096.Contig3_All	1125	G	R	81	A	36	6	6	G	36	5	5	11	0.732684	1	0	310
CL10098.Contig3_All	73	T	Y	44	T	38	6	6	C	32	5	5	11	0.534632	1	0	159
CL10098.Contig7_All	47	A	R	62	A	37	20	20	G	36	7	7	27	0.1569	1	0	148
CL10098.Contig7_All	195	C	M	85	C	36	25	25	A	38	8	8	33	0.102246	1	0	67
CL1009.Contig1_All	78	T	C	26	C	35	10	10	T	0	0	0	10	1	1	0	7
CL1009.Contig1_All	85	T	A	29	A	34	11	11	T	0	0	0	11	1	1	0	7
CL1009.Contig1_All	109	T	A	32	A	34	12	12	T	0	0	0	12	1	1	0	24
CL1009.Contig1_All	135	T	G	55	G	35	22	22	T	0	0	0	22	1	1	0	26
CL1009.Contig1_All	400	A	R	99	A	36	17	17	G	36	11	11	28	0.686529	1	0	69
CL1009.Contig1_All	469	A	R	92	A	35	12	12	G	38	7	7	19	0.541835	1	0	42
CL1009.Contig1_All	647	A	R	99	A	38	13	13	G	34	13	13	26	0.0193472	1	0	24
CL1009.Contig1_All	671	A	M	99	A	36	11	11	C	35	11	11	22	0.686915	1	0	24
CL1009.Contig1_All	764	A	M	89	A	30	14	14	C	32	7	7	21	0.34441	1	0	93
CL1009.Contig1_All	865	A	R	96	A	28	16	16	G	33	8	8	24	0.159815	1	0	101
CL10101.Contig2_All	1088	C	M	34	C	33	59	59	A	34	8	19	78	0.404507	1.28205	0	40
CL10101.Contig2_All	1128	T	Y	48	T	34	42	48	C	37	9	9	57	0.122579	1.21053	0	32
CL10101.Contig2_All	1223	A	W	63	A	25	43	44	T	25	9	9	54	0.662802	1.03704	0	19
CL10101.Contig2_All	1242	C	S	99	C	32	35	53	G	32	11	12	65	0.323786	1.58462	0	19
CL10101.Contig2_All	1262	C	Y	99	T	32	25	38	C	35	15	35	73	0.0627185	1.90411	0	20
CL10102.Contig1_All	118	T	W	99	T	36	77	159	A	35	14	36	195	0.254629	1.53333	0	148
CL10102.Contig1_All	266	C	S	99	C	36	149	149	G	36	72	78	227	0.377516	1.02643	0	94
CL10102.Contig1_All	360	G	R	99	G	36	142	150	A	36	28	30	180	0.3372	1.05556	0	52
CL10102.Contig1_All	412	C	M	99	C	35	125	126	A	36	21	22	150	0.452283	1.01333	0	52
CL10102.Contig1_All	487	G	R	99	G	34	125	132	A	31	19	25	157	0.0500888	1.0828	0	75
CL10102.Contig1_All	610	T	K	99	T	34	51	51	G	32	50	50	101	0.0152565	1	0	123
CL10102.Contig1_All	815	G	R	43	G	37	10	10	A	37	5	5	15	0.761738	1	0	21
CL10102.Contig1_All	861	C	M	91	C	34	19	19	A	38	8	8	27	0.554259	1	0	15
CL10102.Contig1_All	930	G	R	26	G	35	16	16	A	33	5	5	21	0.551993	1	0	69
CL10102.Contig3_All	716	G	K	99	G	34	22	23	T	36	9	11	34	0.189557	1.08824	0	8
CL10102.Contig4_All	622	T	C	20	C	37	8	10	T	0	0	0	10	1	1.2	0	12
CL10102.Contig4_All	671	C	T	79	T	35	41	43	C	30	1	1	44	1	1.04545	0	37
CL10102.Contig4_All	743	G	A	99	A	37	83	86	G	0	0	0	86	1	1.10465	0	42
CL10102.Contig4_All	785	G	K	99	G	36	26	31	T	35	19	20	51	0.119645	1.35294	0	26
CL10102.Contig4_All	811	A	R	70	A	34	18	23	G	38	7	9	32	0.544377	1.65625	0	16
CL10102.Contig4_All	827	T	A	41	A	30	17	21	T	0	0	0	21	1	1.57143	0	16
CL10102.Contig4_All	1041	C	A	23	A	35	9	21	C	0	0	0	21	1	2.14286	0	39
CL10102.Contig4_All	1080	A	C	40	C	35	15	22	A	0	0	7	29	1	1.96552	0	39
CL10102.Contig4_All	1175	A	T	75	T	32	29	46	A	0	0	19	65	1	2.10769	0	61
CL10102.Contig4_All	1236	A	M	38	C	37	3	5	A	30	3	21	26	0.6	2.53846	0	61
CL10103.Contig1_All	132	G	K	99	G	35	8	8	T	34	8	8	16	0.739782	1	0	16
CL10104.Contig1_All	495	A	R	99	A	36	37	106	G	35	14	22	128	0.349732	2.20312	0	13
CL10104.Contig1_All	508	G	K	99	G	35	42	105	T	37	17	23	128	0.718726	2.07812	0	12
CL10104.Contig1_All	520	C	M	99	C	36	49	73	A	34	27	62	135	0.0232076	1.87407	0	12
CL10104.Contig1_All	591	C	M	99	C	36	55	89	A	36	17	30	120	0.323674	1.96667	0	70
CL10104.Contig2_All	508	G	K	21	G	35	12	75	T	36	4	14	89	0.341758	2.64045	0	12
CL10104.Contig2_All	520	C	M	99	A	35	12	47	C	32	11	39	86	0.0667743	2.46512	0	12
CL10104.Contig2_All	604	C	M	71	C	36	31	73	A	35	8	27	101	0.631807	2.28713	0	30
CL10104.Contig2_All	634	A	R	44	A	35	19	94	G	37	6	30	124	0.343523	2.97581	0	30
CL10104.Contig3_All	581	A	M	35	A	31	16	16	C	30	5	5	21	0.679739	1	0	61
CL10104.Contig3_All	731	C	M	99	C	35	23	67	A	34	13	32	100	0.574075	2.34	0	70
CL10105.Contig2_All	96	A	R	99	A	38	192	192	G	37	63	63	415	0.24852	1	0	56
CL10105.Contig2_All	152	G	S	99	G	37	177	177	C	37	78	78	1290	0.231107	1	0	48
CL10105.Contig2_All	200	C	Y	99	C	34	193	193	T	34	60	60	1885	0.0794403	1	0	26
CL10105.Contig2_All	233	T	Y	99	T	32	158	158	C	32	97	97	3073	0.0982589	1	0	6
CL10105.Contig2_All	338	T	Y	99	T	34	187	187	C	33	67	67	4115	0.47566	1	0	11
CL10105.Contig2_All	498	C	Y	99	C	33	193	193	T	33	62	62	4220	0.308972	1.00166	0	42
CL10105.Contig2_All	567	T	W	99	T	33	199	199	A	34	56	56	3285	0.320398	1.00304	0	13
CL10105.Contig2_All	588	T	W	99	T	33	209	212	A	32	46	46	2946	0.000159635	1.00272	0	7
CL10105.Contig2_All	595	A	R	99	A	33	184	187	G	33	71	71	2856	0.00968256	1.00175	0	7
CL10105.Contig2_All	658	C	Y	99	C	33	167	167	T	31	87	87	3876	0.0201885	1	0	15
CL10105.Contig2_All	673	C	Y	99	C	32	212	212	T	31	42	42	3826	0.255431	1	0	6
CL10105.Contig2_All	733	G	R	99	G	25	204	204	A	22	50	50	4420	0.0495112	1.06697	0	23
CL10105.Contig2_All	756	G	R	99	G	32	220	220	A	32	35	35	4617	0.0609306	1.07342	0	23
CL10105.Contig2_All	847	T	Y	99	T	34	180	181	C	34	75	76	3229	0.298332	1.01332	0	7
CL10105.Contig2_All	885	A	R	99	A	30	188	191	G	28	66	66	2867	0.10793	1.01256	0	29
CL10105.Contig2_All	914	C	Y	99	C	33	195	197	T	33	60	63	2350	0.19498	1.01191	0	29
CL10105.Contig2_All	1029	T	Y	99	T	33	192	192	C	33	61	61	3277	0.178297	1.00183	0	51
CL10105.Contig2_All	1080	T	K	99	T	32	165	165	G	31	89	89	2602	0.246477	1.0073	0	15
CL10105.Contig2_All	1095	T	Y	99	T	35	199	199	C	33	55	55	2280	0.118414	1.00833	0	15
CL10105.Contig2_All	1116	T	Y	99	T	33	182	182	C	33	72	72	1979	0.433778	1.0096	0	21
CL10105.Contig2_All	1270	T	Y	99	T	31	189	189	C	32	64	64	3706	0.0115506	1.0089	0	48
CL10105.Contig2_All	1356	A	R	99	A	35	186	186	G	34	69	69	3422	0.196741	1.00263	0	12
CL10105.Contig2_All	1380	C	Y	98	C	35	192	192	T	35	63	63	3310	0.0102518	1.00272	0	12
CL10105.Contig2_All	1441	T	Y	99	T	31	157	157	C	31	95	95	2891	0.122476	1	0	59
CL10105.Contig2_All	1500	G	R	99	G	33	195	195	A	32	60	60	2149	0.0710284	1	0	59
CL10105.Contig2_All	1630	T	W	99	T	33	194	194	A	33	60	60	3334	0.0862445	1	0	59
CL10105.Contig2_All	1689	T	Y	99	T	34	206	206	C	34	48	48	2899	0.380024	1	0	24
CL10105.Contig2_All	1713	T	W	99	T	35	207	207	A	35	48	48	2226	0.176282	1	0	24
CL10105.Contig2_All	1840	G	R	99	G	34	199	199	A	35	56	56	1435	0.284285	1.00906	0	62
CL10105.Contig2_All	1920	G	R	99	G	31	174	174	A	31	79	79	1688	0.310958	1	0	45
CL10105.Contig2_All	1965	T	W	99	T	33	177	177	A	35	78	78	1643	0.0129184	1	0	45
CL10105.Contig2_All	2019	G	R	99	G	32	212	212	A	32	43	43	2312	0.174794	1	0	54
CL10105.Contig2_All	2399	C	S	99	C	35	182	182	G	33	73	73	2502	0.0356781	1.00839	0	88
CL10105.Contig2_All	2487	G	R	99	G	34	207	217	A	35	47	49	2077	0.272287	1.01974	0	88
CL10105.Contig2_All	2616	G	R	99	G	33	191	191	A	33	64	64	2188	0.164246	1.00548	0	24
CL10105.Contig2_All	2640	T	Y	99	T	34	180	180	C	34	73	73	2068	0.120063	1.01257	0	24
CL10105.Contig2_All	3060	T	W	99	T	31	173	179	A	30	81	84	2739	0.16052	1.15152	0	240
CL10105.Contig2_All	3300	T	W	99	T	36	194	197	A	36	61	61	1303	0.473421	1.0023	0	90
CL10105.Contig2_All	3390	G	R	99	G	32	194	194	A	33	61	61	1734	0.400611	1.00058	0	90
CL10105.Contig2_All	3501	C	Y	99	C	33	204	204	T	32	50	50	1870	0.1286	1.00214	0	30
CL10105.Contig2_All	3531	C	Y	99	C	34	174	174	T	34	80	80	1848	0.432475	1.00216	0	30
CL10105.Contig2_All	3647	T	K	99	T	32	186	186	G	33	69	69	1384	0.471053	1	0	35
CL10105.Contig2_All	3682	C	S	99	C	37	189	189	G	37	66	66	1180	0.193902	1.00085	0	35
CL10105.Contig2_All	3772	A	R	99	A	33	177	177	G	37	78	78	766	1.19642e-09	1	0	56
CL10105.Contig2_All	3926	G	K	99	G	36	136	136	T	35	56	56	192	0.265275	1	0	20
CL10105.Contig2_All	4446	A	R	99	A	35	85	86	G	36	27	27	113	0.291987	1.0177	0	31
CL10105.Contig2_All	4477	T	W	99	T	37	84	84	A	36	19	19	103	0.498304	1	0	31
CL10105.Contig2_All	4569	G	R	99	G	36	57	59	A	36	25	26	85	0.336129	1.07059	0	73
CL10105.Contig2_All	4642	G	R	99	G	36	66	67	A	37	42	44	111	0.363258	1.05405	0	73
CL10105.Contig2_All	4898	G	R	99	G	36	36	36	A	35	11	11	47	0.436075	1	0	148
CL10105.Contig5_All	223	T	Y	99	T	35	151	151	C	35	103	103	678	0.0780186	1	0	21
CL10105.Contig5_All	312	C	S	99	C	37	201	201	G	36	54	54	612	0.239594	1.03595	0	24
CL10105.Contig5_All	336	G	R	99	G	37	196	196	A	37	59	59	512	0.497992	1.09375	0	24
CL10105.Contig5_All	403	T	W	99	T	35	149	380	A	34	48	164	544	0.157267	1.65625	0	67
CL10105.Contig5_All	483	G	K	99	G	36	45	464	T	32	21	174	638	0.183599	1.92006	0	50
CL10105.Contig5_All	533	C	Y	49	C	37	8	564	T	39	5	129	693	0.588578	1.98701	0	50
CL10105.Contig8_All	411	A	G	99	G	37	255	274	A	0	0	0	552	1	1.03442	0	9
CL10105.Contig8_All	432	T	C	99	C	37	255	274	T	0	0	0	867	1	1.02191	0	12
CL10105.Contig8_All	444	A	C	99	C	37	255	274	A	0	0	0	1204	1	1.01578	0	12
CL10105.Contig8_All	496	G	A	99	A	34	255	255	G	0	0	0	1253	1	1	0	17
CL10105.Contig8_All	513	A	R	99	A	33	158	158	G	34	97	97	927	0.0048223	1	0	14
CL10105.Contig8_All	527	A	G	99	G	35	255	255	A	0	0	0	685	1	1	0	11
CL10105.Contig8_All	538	T	Y	99	C	31	168	168	T	31	86	86	566	0.463332	1	0	7
CL10105.Contig8_All	599	A	T	81	T	39	47	74	A	0	0	0	74	1	1.36486	0	22
CL10105.Contig8_All	645	C	A	46	A	36	32	54	C	34	1	1	55	1	1.4	0	27
CL10107.Contig1_All	441	A	R	99	A	33	12	12	G	34	10	10	22	0.361171	1	0	42
CL10107.Contig1_All	483	G	R	53	G	32	11	11	A	35	6	6	17	0.262443	1	0	42
CL10108.Contig1_All	94	A	R	99	G	36	20	20	A	36	19	19	39	0.450274	1	0	147
CL10108.Contig1_All	241	C	Y	99	C	34	27	28	T	34	17	17	45	0.443134	1.02222	0	42
CL10108.Contig1_All	283	G	S	99	G	33	29	29	C	33	9	9	38	0.599325	1	0	16
CL10108.Contig1_All	299	G	R	44	G	32	32	32	A	31	8	8	40	0.179737	1	0	16
CL10108.Contig1_All	331	C	Y	99	C	35	22	22	T	33	18	18	40	0.684207	1	0	32
CL10108.Contig1_All	387	G	S	99	G	34	45	45	C	34	16	16	61	0.3335	1	0	56
CL10108.Contig1_All	456	C	Y	99	C	36	59	59	T	37	25	25	84	0.0823818	1	0	69
CL1010.Contig1_All	296	A	R	30	G	32	3	11	A	32	3	30	41	0.675	1.85366	0	20
CL1010.Contig1_All	316	G	R	99	G	36	17	59	A	38	13	41	101	0.160144	1.70297	0	20
CL1010.Contig1_All	388	A	R	99	A	37	76	164	G	36	64	124	288	0.230168	1.51389	0	72
CL1010.Contig1_All	469	A	R	99	A	38	148	148	G	37	107	107	449	0.0231686	1	0	69
CL1010.Contig1_All	538	G	R	99	G	35	139	140	A	35	116	116	523	0.136652	1.06883	0	10
CL1010.Contig1_All	548	C	S	99	C	34	192	192	G	35	63	63	567	0.00350946	1.10582	0	10
CL1010.Contig1_All	596	G	R	99	G	35	166	228	A	36	89	89	427	0.077338	1.16393	0	6
CL1010.Contig1_All	623	A	R	99	G	33	154	156	A	36	83	157	313	0.000439414	1.24281	0	27
CL1010.Contig1_All	656	T	K	99	G	34	61	63	T	34	42	100	164	0.214212	1.36585	0	33
CL1010.Contig1_All	698	A	G	21	G	34	16	106	A	37	1	242	349	1	1.95129	0	7
CL1010.Contig2_All	389	A	R	99	G	36	84	109	A	37	33	144	253	0.0346023	1.53755	0	6
CL1010.Contig2_All	443	A	R	99	A	38	176	206	G	37	79	82	572	0.00011029	1.05769	0	25
CL1010.Contig2_All	468	A	R	99	A	37	177	177	G	37	78	78	690	0.123038	1	0	25
CL1010.Contig2_All	520	T	Y	99	T	33	153	153	C	36	102	102	637	0.00132708	1	0	7
CL1010.Contig2_All	534	C	Y	99	C	36	148	148	T	37	107	107	711	0.0459746	1.00281	0	6
CL1010.Contig2_All	567	C	S	99	C	33	166	166	G	33	89	89	755	0.472663	1.08079	0	33
CL1010.Contig2_All	607	A	W	99	A	29	212	212	T	32	34	53	602	2.09589e-05	1.10465	0	11
CL1010.Contig2_All	618	C	Y	99	C	33	214	214	T	38	41	71	586	3.34195e-07	1.12799	0	11
CL1010.Contig2_All	675	T	K	53	T	33	98	159	G	31	12	14	173	0.0191795	1.36416	0	42
CL1010.Contig2_All	717	A	G	25	G	33	18	148	A	22	1	254	403	1	1.95285	0	7
CL1010.Contig3_All	736	C	T	32	T	36	12	41	C	0	0	0	41	1	2.41463	0	6
CL1010.Contig3_All	742	G	A	37	A	32	15	48	G	0	0	0	48	1	2.375	0	6
CL1010.Contig3_All	768	C	T	29	T	36	11	21	C	0	0	0	21	1	1.95238	0	10
CL1010.Contig3_All	778	C	T	37	T	38	14	35	C	0	0	1	36	1	2.22222	0	10
CL1010.Contig3_All	789	T	C	34	C	39	14	54	T	10	1	1	55	1	2.45455	0	11
CL1010.Contig3_All	805	T	Y	61	C	35	60	73	T	36	10	42	115	0.0376145	1.78261	0	16
CL1010.Contig3_All	847	G	A	99	A	38	66	119	G	0	0	0	119	1	1.89076	0	42
CL1010.Contig3_All	904	T	C	26	C	37	10	30	T	0	0	0	30	1	2.33333	0	57
CL10110.Contig12_All	1063	T	C	38	C	37	14	14	T	0	0	0	14	1	1	0	42
CL10110.Contig12_All	1330	T	W	99	T	35	80	90	A	35	21	22	112	0.399272	1.09821	0	10
CL10110.Contig12_All	1340	A	W	99	A	36	88	99	T	38	11	17	116	0.0786775	1.14655	0	10
CL10110.Contig12_All	1379	A	G	99	G	37	65	106	A	0	0	0	106	1	1.38679	0	39
CL10110.Contig13_All	574	A	G	43	G	37	16	16	A	0	0	0	16	1	1	0	14
CL10110.Contig13_All	588	A	G	61	G	38	22	22	A	0	0	0	22	1	1	0	14
CL10110.Contig13_All	619	T	W	53	T	35	40	50	A	33	7	8	58	0.134478	1.18966	0	10
CL10110.Contig13_All	629	A	W	99	A	36	38	49	T	37	10	16	65	0.5242	1.26154	0	10
CL10110.Contig13_All	668	A	G	86	G	37	34	75	A	0	0	0	75	1	1.54667	0	39
CL10110.Contig7_All	384	T	W	99	T	35	171	173	A	35	36	36	210	0.355535	1.00952	0	39
CL10110.Contig7_All	423	C	M	99	C	35	163	165	A	34	37	37	202	0.142015	1.0099	0	7
CL10110.Contig7_All	430	T	K	99	T	36	151	151	G	36	55	57	209	0.492095	1.00957	0	6
CL10110.Contig7_All	436	C	M	99	C	35	175	177	A	37	46	46	224	0.0161087	1.00893	0	6
CL10110.Contig7_All	555	C	Y	99	C	36	161	161	T	35	94	94	256	0.206826	1	0	6
CL10110.Contig7_All	595	C	M	99	C	36	178	178	A	37	52	52	232	0.120701	1	0	18
CL10110.Contig7_All	613	G	R	99	G	36	172	172	A	36	29	29	201	0.256008	1	0	18
CL10110.Contig7_All	659	G	R	99	G	37	110	113	A	35	29	29	143	0.071547	1.04196	0	46
CL10110.Contig7_All	723	C	Y	99	C	36	178	180	T	36	21	22	202	0.442659	1.0297	0	44
CL10110.Contig7_All	767	T	Y	99	T	36	123	123	C	38	45	45	169	0.185759	1	0	30
CL10110.Contig7_All	797	C	M	99	C	35	119	119	A	36	31	31	150	0.467632	1	0	30
CL10110.Contig7_All	856	C	Y	99	C	36	142	142	T	36	27	27	169	0.326162	1	0	22
CL10110.Contig7_All	878	T	W	99	T	31	173	173	A	32	22	22	197	0.254057	1	0	22
CL10110.Contig7_All	979	T	A	99	A	36	139	141	G	35	1	1	142	1	1.02817	0	10
CL10110.Contig7_All	1020	C	M	99	C	37	119	121	A	37	32	32	153	0.417049	1.02614	0	29
CL10110.Contig7_All	1063	A	G	99	G	36	85	86	A	0	0	14	100	1	1.44	0	33
CL10110.Contig7_All	1096	T	C	68	C	35	28	28	T	0	0	32	60	1	2.3	0	8
CL10111.Contig3_All	72	T	W	57	T	36	11	11	A	34	5	5	16	0.728251	1	0	137
CL10111.Contig3_All	242	A	R	99	A	38	23	23	G	35	10	10	33	0.538783	1	0	14
CL10111.Contig3_All	256	C	Y	91	C	37	26	26	T	37	10	10	36	0.584283	1	0	9
CL10111.Contig3_All	265	C	Y	73	C	37	25	25	T	32	10	10	35	0.0114626	1	0	9
CL10111.Contig3_All	292	C	S	99	C	36	17	17	G	37	10	10	27	0.687145	1	0	10
CL10111.Contig3_All	302	T	Y	35	T	36	23	23	C	36	6	6	29	0.744776	1	0	10
CL10111.Contig3_All	316	C	M	23	C	35	17	17	A	30	5	5	22	0.246449	1	0	14
CL10111.Contig3_All	338	G	R	99	G	37	17	17	A	35	9	9	26	0.571793	1	0	22
CL10111.Contig3_All	428	T	Y	99	T	35	27	27	C	35	11	11	38	0.195205	1	0	24
CL10111.Contig3_All	452	G	R	99	G	37	24	24	A	34	11	11	35	0.587966	1	0	24
CL10111.Contig3_All	542	T	Y	79	T	36	25	25	C	35	9	9	34	0.553961	1	0	56
CL10112.Contig3_All	199	G	R	28	G	34	7	17	A	33	4	7	24	0.731818	1.54167	0	30
CL10112.Contig3_All	283	T	Y	72	T	32	8	8	C	33	6	6	14	0.377289	1	0	54
CL10114.Contig2_All	379	A	G	43	G	38	18	18	A	0	0	0	18	1	1	0	6
CL10114.Contig2_All	385	T	C	43	C	38	18	18	T	0	0	0	18	1	1	0	6
CL10114.Contig2_All	391	A	T	43	T	36	18	18	A	0	0	0	18	1	1	0	6
CL10114.Contig2_All	427	T	C	36	C	28	17	17	T	0	0	0	17	1	1	0	15
CL10114.Contig2_All	571	T	C	99	C	31	154	154	T	2	1	1	155	1	1	0	7
CL10114.Contig2_All	578	T	G	99	G	30	172	172	T	0	0	0	172	1	1	0	7
CL10114.Contig2_All	653	A	W	99	A	35	136	136	T	35	36	36	173	0.347731	1	0	30
CL10114.Contig2_All	683	G	A	99	A	33	89	89	C	8	1	1	90	1	1	0	14
CL10114.Contig2_All	712	C	T	43	T	33	17	17	C	0	0	0	17	1	1	0	9
CL10114.Contig2_All	721	G	C	26	C	34	10	10	G	0	0	0	10	1	1	0	9
CL10114.Contig2_All	793	T	G	31	G	32	12	18	T	0	0	0	18	1	1.33333	0	72
CL10114.Contig2_All	990	C	T	28	T	32	16	16	C	0	0	0	16	1	1	0	11
CL10114.Contig2_All	1006	A	C	71	C	34	45	45	A	0	0	0	45	1	1	0	8
CL10114.Contig2_All	1014	A	G	99	G	37	59	59	A	0	0	0	59	1	1	0	8
CL10114.Contig2_All	1078	A	G	99	G	36	241	241	A	0	0	0	241	1	1	0	12
CL10114.Contig2_All	1090	G	A	99	A	34	243	243	C	16	1	1	245	1	1	0	12
CL10114.Contig2_All	1144	A	G	99	G	34	133	133	A	0	0	0	133	1	1	0	6
CL10114.Contig2_All	1150	C	Y	99	C	35	86	86	T	34	20	20	106	0.135184	1	0	6
CL10114.Contig2_All	1156	T	C	99	C	36	87	87	T	0	0	0	87	1	1	0	6
CL10114.Contig2_All	1180	C	A	99	A	33	105	105	C	0	0	0	105	1	1	0	18
CL10114.Contig2_All	1198	G	T	99	T	34	94	94	G	0	0	0	94	1	1	0	15
CL10114.Contig2_All	1213	C	T	99	T	32	111	111	G	10	1	1	112	1	1	0	11
CL10114.Contig2_All	1224	G	R	99	G	37	117	117	A	34	20	20	137	0.00541533	1	0	11
CL10114.Contig2_All	1288	T	A	99	A	34	61	61	T	0	0	0	61	1	1	0	6
CL10114.Contig2_All	1294	G	A	99	A	34	52	52	G	0	0	0	52	1	1	0	6
CL10114.Contig7_All	157	A	R	99	G	37	8	9	A	34	8	11	20	0.0651904	1.4	0	108
CL10115.Contig3_All	109	T	Y	99	T	34	237	237	C	34	18	18	380	0.189407	1	0	5
CL10115.Contig3_All	173	T	Y	99	C	34	135	135	T	33	120	120	735	0.197992	1	0	64
CL10115.Contig3_All	380	G	S	99	C	34	135	135	G	33	120	120	504	0.471861	1	0	87
CL10115.Contig3_All	467	G	R	99	G	28	206	206	A	26	49	49	661	0.158158	1.01059	0	54
CL10115.Contig3_All	521	G	R	99	G	35	149	154	A	36	106	108	627	0.186323	1.01116	0	54
CL10116.Contig2_All	76	T	Y	44	T	29	38	38	C	34	8	8	46	0.0770565	1	0	47
CL10116.Contig2_All	172	G	S	99	G	32	53	53	C	35	11	11	64	0.0969652	1	0	23
CL10116.Contig2_All	195	C	Y	68	C	34	37	37	T	35	10	10	47	0.364855	1	0	22
CL10116.Contig2_All	217	C	M	81	C	35	29	29	A	34	9	9	38	0.561973	1	0	13
CL10116.Contig2_All	230	C	Y	66	C	34	28	28	T	31	10	10	38	0.390809	1	0	5
CL10116.Contig2_All	235	G	S	99	C	36	17	17	G	36	15	15	32	0.541132	1	0	5
CL10116.Contig2_All	249	C	S	53	C	35	27	27	G	32	7	7	34	0.0482256	1	0	14
CL10116.Contig2_All	355	G	R	99	G	33	55	55	A	33	15	15	70	0.462938	1	0	12
CL10116.Contig2_All	387	C	Y	29	C	35	50	50	T	35	8	8	58	0.708391	1	0	11
CL10116.Contig2_All	512	G	K	99	G	35	35	35	T	35	15	15	50	0.729163	1	0	61
CL10116.Contig2_All	573	G	S	42	G	36	30	30	C	38	6	6	36	0.125108	1	0	24
CL10116.Contig2_All	597	C	S	99	C	35	37	37	G	37	10	10	47	0.53081	1	0	6
CL10116.Contig2_All	603	C	S	99	C	36	28	28	G	37	23	23	51	0.574059	1	0	6
CL10116.Contig2_All	635	T	W	99	T	34	49	49	A	33	12	12	61	0.658714	1	0	11
CL10116.Contig2_All	660	A	W	99	A	35	58	58	T	31	13	13	71	0.0193865	1	0	25
CL10116.Contig2_All	696	G	S	38	G	36	63	63	C	35	7	7	70	0.259128	1	0	36
CL10116.Contig2_All	766	G	S	38	G	33	60	60	C	35	7	7	67	0.230279	1	0	12
CL10116.Contig2_All	778	C	S	99	C	34	45	45	G	35	19	19	64	0.337685	1	0	12
CL10116.Contig2_All	842	G	K	99	G	36	37	37	T	37	22	22	59	0.0934478	1	0	19
CL10116.Contig2_All	861	C	M	99	C	34	41	41	A	36	13	13	54	0.614688	1	0	19
CL10116.Contig2_All	888	C	S	99	C	34	51	51	G	31	19	19	70	0.0213182	1	0	27
CL10116.Contig2_All	1042	C	Y	99	C	36	18	18	T	37	10	10	28	0.277716	1	0	16
CL10116.Contig2_All	1058	C	Y	25	C	39	16	16	T	36	5	5	21	0.532434	1	0	10
CL10116.Contig2_All	1068	T	W	56	T	38	11	11	A	37	5	5	16	0.56685	1	0	10
CL10118.Contig1_All	269	G	R	99	G	36	76	78	A	38	15	16	94	0.0401551	1.03191	0	27
CL10118.Contig1_All	296	C	S	99	C	35	47	65	G	35	35	43	108	0.299793	1.24074	0	27
CL10118.Contig1_All	325	C	S	99	C	35	34	69	G	32	18	29	98	0.123592	1.46939	0	29
CL10118.Contig1_All	395	C	M	46	C	34	12	70	A	38	5	14	84	0.0972851	1.79762	0	45
CL10118.Contig1_All	440	T	K	56	G	37	6	29	T	37	3	34	63	0.72619	1.85714	0	45
CL10118.Contig2_All	269	C	M	59	C	37	10	10	A	40	5	5	15	0.551615	1	0	20
CL10118.Contig2_All	289	T	Y	83	T	38	7	7	C	36	7	7	14	0.104312	1	0	20
CL10119.Contig3_All	113	C	M	99	A	33	28	28	C	36	15	21	49	0.503696	1.12245	0	40
CL10119.Contig3_All	153	C	M	99	A	35	20	24	C	33	19	35	59	0.591316	1.50847	0	40
CL10119.Contig4_All	214	T	W	66	T	38	8	8	A	36	5	5	13	0.60878	1	0	13
CL10119.Contig5_All	553	G	R	35	A	35	7	9	G	36	3	9	18	0.629167	2.77778	0	49
CL10119.Contig5_All	616	C	Y	50	C	35	12	20	T	36	6	12	32	0.481793	2.75	0	8
CL10119.Contig5_All	624	C	T	56	T	35	21	36	C	0	0	0	36	1	2.66667	0	8
CL10119.Contig5_All	1282	A	C	45	C	35	17	17	A	0	0	0	17	1	1	0	59
CL10119.Contig5_All	1341	A	G	26	G	35	10	10	A	0	0	0	10	1	1	0	41
CL1011.Contig10_All	263	T	A	60	A	35	23	56	T	0	0	24	80	1	2.8	0	632
CL10120.Contig1_All	168	C	M	99	C	37	227	227	A	38	28	28	1205	0.163789	1	0	8
CL10120.Contig1_All	180	A	M	99	A	37	194	194	C	35	61	61	1664	0.000899157	1	0	12
CL10120.Contig1_All	235	A	R	99	A	31	234	234	G	32	21	21	2480	0.148975	1	0	32
CL10120.Contig1_All	381	T	Y	99	T	35	181	181	C	34	73	73	2961	0.0449754	1	0	52
CL10120.Contig1_All	450	C	M	99	A	35	125	125	C	33	130	130	2945	0.0122117	1	0	10
CL10120.Contig1_All	508	A	R	99	G	32	156	156	A	32	97	97	3134	0.012472	1	0	8
CL10120.Contig1_All	516	G	K	99	G	32	227	227	T	33	28	28	3274	0.185442	1.00031	0	8
CL10120.Contig1_All	636	G	R	99	G	31	196	196	A	31	57	57	3122	0.115487	1	0	19
CL10120.Contig1_All	711	T	W	99	T	32	222	222	A	32	33	33	1780	5.97128e-05	1	0	20
CL10121.Contig1_All	150	G	A	69	A	34	26	35	G	0	0	92	127	1	2.48031	0	15
CL10121.Contig1_All	165	A	G	48	G	35	18	18	A	0	0	107	175	1	2.71429	0	15
CL10121.Contig2_All	156	G	R	99	G	33	61	157	A	34	46	55	212	0.148836	1.90566	0	13
CL10121.Contig2_All	212	G	A	65	A	34	24	120	G	0	0	267	387	1	2.82687	0	17
CL10123.Contig1_All	321	G	S	99	C	37	8	8	G	34	8	8	16	0.0524476	1	0	52
CL10124.Contig2_All	1065	G	S	99	C	36	15	15	G	36	7	16	31	0.339824	1.29032	0	50
CL10125.Contig3_All	302	A	W	39	A	35	31	31	T	35	7	7	38	0.706292	1	0	32
CL10125.Contig3_All	334	G	R	70	G	36	30	30	A	36	9	9	39	0.641502	1	0	32
CL10125.Contig3_All	413	T	Y	99	T	36	21	21	C	33	11	11	32	0.602682	1	0	32
CL10125.Contig3_All	458	C	S	31	C	34	22	22	G	36	5	5	27	0.63098	1	0	38
CL10125.Contig3_All	496	T	W	99	T	35	13	13	A	35	12	12	26	0.662378	1	0	38
CL10125.Contig3_All	551	C	S	40	C	35	20	20	G	30	6	6	26	0.0782696	1	0	55
CL10125.Contig3_All	874	C	Y	46	C	36	28	28	T	32	10	10	38	0.0190119	1	0	20
CL10125.Contig3_All	917	C	Y	99	C	36	27	27	T	36	12	12	39	0.268967	1	0	22
CL10125.Contig3_All	939	A	W	29	A	36	34	34	T	38	7	7	41	0.0582236	1	0	22
CL10125.Contig3_All	1050	T	Y	94	T	35	34	34	C	37	10	10	45	0.562371	1	0	64
CL10125.Contig3_All	1114	T	W	99	T	36	31	31	A	35	13	13	44	0.565342	1	0	9
CL10125.Contig3_All	1123	A	W	29	A	36	35	35	T	38	6	6	41	0.609378	1	0	9
CL10125.Contig3_All	1132	G	R	99	G	38	30	30	A	35	13	13	43	0.00280558	1	0	9
CL10125.Contig3_All	1322	A	R	30	A	35	26	26	G	39	6	6	32	0.508279	1	0	38
CL10125.Contig3_All	1360	T	Y	79	T	36	30	30	C	36	9	9	39	0.595892	1	0	22
CL10125.Contig3_All	1382	A	R	76	A	38	27	27	G	37	9	9	36	0.11627	1	0	22
CL10125.Contig3_All	1656	A	W	42	A	36	17	17	T	37	5	5	22	0.41004	1	0	12
CL10125.Contig3_All	1668	G	K	54	G	36	11	11	T	34	5	5	16	0.330586	1	0	7
CL10126.Contig1_All	42	C	Y	99	C	36	24	24	T	34	21	21	45	0.131473	1	0	5
CL10126.Contig1_All	47	T	Y	99	T	37	32	32	C	35	13	13	45	0.196169	1	0	5
CL10126.Contig1_All	100	G	K	99	G	36	73	73	T	37	27	27	100	0.415464	1	0	5
CL10126.Contig1_All	105	G	K	55	G	36	91	91	T	37	9	9	100	0.377081	1	0	5
CL10126.Contig1_All	152	T	W	99	T	36	50	50	A	37	30	30	80	0.257541	1	0	15
CL10126.Contig1_All	167	C	S	99	C	35	66	66	G	34	12	12	78	0.208924	1	0	15
CL10126.Contig1_All	224	T	Y	99	T	36	57	57	C	36	32	32	89	0.260684	1	0	20
CL10126.Contig1_All	244	G	S	99	C	33	48	48	G	29	38	38	87	0.00113558	1	0	20
CL10126.Contig1_All	278	A	W	99	A	32	77	77	T	31	26	26	103	0.0784081	1	0	8
CL10126.Contig1_All	286	G	K	99	G	35	75	75	T	34	24	24	99	0.47071	1	0	8
CL10126.Contig1_All	294	C	S	99	C	35	81	81	G	36	17	17	98	0.155463	1	0	8
CL10126.Contig1_All	346	A	W	99	T	35	68	68	A	34	53	53	121	0.0535179	1	0	24
CL10126.Contig1_All	377	C	Y	99	C	35	59	59	T	35	43	43	102	0.350905	1	0	5
CL10126.Contig1_All	406	G	K	99	G	35	71	71	T	38	21	21	92	0.00585046	1	0	29
CL10126.Contig1_All	568	C	S	99	C	33	68	68	G	33	20	20	89	0.302312	1	0	24
CL10126.Contig1_All	592	A	R	99	A	34	62	62	G	33	14	14	76	0.407303	1	0	24
CL10126.Contig1_All	664	C	Y	99	C	35	72	72	T	36	17	17	89	0.126549	1	0	24
CL10126.Contig1_All	688	A	R	99	A	34	65	65	G	32	38	38	103	0.113186	1	0	24
CL10126.Contig1_All	772	G	S	99	G	33	61	62	C	35	13	17	79	0.1309	1.06329	0	66
CL10126.Contig1_All	838	T	Y	99	C	34	24	27	T	33	21	21	48	0.104461	1.0625	0	18
CL10126.Contig1_All	871	A	R	99	G	34	26	28	A	36	19	19	47	0.160457	1.04255	0	13
CL10126.Contig1_All	912	C	Y	58	C	35	59	59	T	32	12	12	71	0.011581	1	0	41
CL10126.Contig1_All	972	G	K	99	G	34	76	76	T	34	41	41	117	0.393057	1	0	27
CL10126.Contig1_All	999	T	W	99	T	34	57	57	A	33	43	43	100	0.199768	1	0	27
CL10126.Contig1_All	1026	G	K	99	G	33	99	99	T	31	15	15	114	0.13245	1	0	27
CL10126.Contig1_All	1082	A	R	71	A	34	85	85	G	36	12	12	97	0.221551	1	0	56
CL10126.Contig1_All	1281	T	K	99	T	34	28	28	G	29	23	23	51	0.529749	1	0	61
CL10126.Contig1_All	1342	C	Y	99	C	34	34	34	T	32	30	30	65	0.494633	1	0	57
CL10126.Contig1_All	1399	G	R	99	G	36	55	55	A	37	19	19	74	0.168788	1	0	12
CL10126.Contig1_All	1411	G	R	99	G	33	54	54	A	37	19	19	73	0.00789343	1	0	12
CL10126.Contig1_All	1462	C	M	60	C	34	31	31	A	29	17	17	61	0.0168254	1	0	51
CL10126.Contig1_All	1548	G	R	99	G	35	32	32	A	33	25	25	57	0.506837	1	0	28
CL10126.Contig1_All	1576	G	R	99	G	34	38	38	A	35	14	14	52	0.665237	1	0	12
CL10126.Contig1_All	1588	G	K	99	G	35	29	29	T	35	14	14	43	0.687232	1	0	5
CL10126.Contig1_All	1593	C	Y	99	C	34	24	24	T	29	13	13	37	0.555985	1	0	5
CL10126.Contig1_All	1619	G	R	99	G	32	22	22	A	34	12	12	34	0.49292	1	0	12
CL10126.Contig1_All	1631	T	Y	99	T	29	26	26	C	35	14	14	40	0.0133342	1	0	12
CL10126.Contig1_All	1650	G	S	42	G	33	49	49	C	34	7	7	56	0.394872	1	0	19
CL10126.Contig1_All	1689	G	R	99	G	35	42	42	A	34	37	37	79	0.0614784	1	0	39
CL10126.Contig1_All	1794	A	R	99	A	36	40	40	G	35	29	29	69	0.454029	1	0	5
CL10126.Contig1_All	1799	A	R	99	A	36	35	35	G	36	29	29	64	0.184898	1	0	5
CL10126.Contig1_All	1829	G	S	99	G	36	20	20	C	37	14	14	34	0.712366	1	0	30
CL10126.Contig2_All	181	C	M	75	C	35	46	46	A	32	12	12	58	0.0166325	1	0	9
CL10126.Contig2_All	190	C	S	99	C	34	54	54	G	36	12	12	66	0.0362856	1	0	9
CL10126.Contig2_All	293	G	R	20	G	35	45	45	A	37	7	7	52	0.308882	1	0	21
CL10126.Contig2_All	314	C	M	31	C	35	48	48	A	37	7	7	55	0.675393	1	0	21
CL10126.Contig2_All	388	C	Y	99	C	36	31	31	T	36	25	25	56	0.658817	1	0	74
CL10126.Contig2_All	518	C	M	99	C	34	54	54	A	36	11	11	65	0.0932662	1	0	48
CL10126.Contig2_All	566	A	R	99	A	34	34	34	G	34	14	14	48	0.64564	1	0	22
CL10126.Contig2_All	588	A	R	72	A	36	25	25	G	35	8	8	33	0.651589	1	0	17
CL10126.Contig2_All	605	G	S	99	G	35	14	14	C	37	10	10	24	0.627002	1	0	17
CL10126.Contig2_All	658	A	R	99	G	32	8	8	A	32	7	7	15	0.26791	1	0	51
CL10127.Contig1_All	162	G	R	99	G	36	30	30	A	38	13	13	43	0.584729	1	0	59
CL10127.Contig1_All	221	A	W	99	A	37	26	26	T	35	19	19	45	0.564551	1	0	32
CL10127.Contig1_All	253	A	R	99	A	36	35	35	G	38	18	18	53	0.572913	1	0	32
CL10127.Contig1_All	319	A	R	71	A	36	52	52	G	37	11	11	63	0.105728	1	0	11
CL10127.Contig1_All	330	A	R	99	A	37	37	37	G	35	20	20	57	0.534978	1	0	11
CL10127.Contig1_All	393	A	W	65	A	38	40	40	T	36	9	9	49	0.13885	1	0	39
CL10127.Contig1_All	432	G	R	49	G	37	43	43	A	38	9	9	52	0.633934	1	0	37
CL10127.Contig1_All	469	A	W	99	A	37	34	34	T	36	19	19	53	0.659811	1	0	36
CL10127.Contig1_All	505	G	R	99	G	36	38	38	A	38	15	15	53	0.517631	1	0	11
CL10127.Contig1_All	537	G	R	99	G	37	39	39	A	34	13	13	52	0.576111	1	0	21
CL10127.Contig1_All	590	G	K	99	G	35	29	29	T	35	15	15	44	0.432003	1	0	53
CL10127.Contig1_All	753	T	W	72	T	37	52	52	A	35	9	9	61	0.555669	1	0	34
CL10127.Contig1_All	787	C	S	99	C	36	58	58	G	37	12	12	70	0.404568	1	0	34
CL10127.Contig1_All	835	C	S	99	C	36	27	27	G	34	25	25	52	0.0116905	1	0	26
CL10127.Contig1_All	899	G	R	99	G	36	37	37	A	37	14	14	51	0.297226	1	0	11
CL10127.Contig1_All	1086	A	R	99	G	37	38	38	A	36	14	14	52	0.323104	1	0	14
CL10127.Contig1_All	1100	T	W	99	T	36	31	31	A	36	24	24	55	0.211634	1	0	14
CL10127.Contig1_All	1142	G	S	99	G	36	32	32	C	38	20	20	52	0.70034	1	0	42
CL10127.Contig1_All	1202	C	Y	99	C	35	40	40	T	35	23	23	63	0.123361	1	0	60
CL10127.Contig1_All	1522	C	Y	99	C	36	54	54	T	36	22	22	77	0.38731	1	0	56
CL10127.Contig1_All	1578	G	R	99	G	37	53	53	A	36	17	17	70	0.13216	1	0	6
CL10127.Contig1_All	1584	G	R	99	G	36	47	47	A	34	17	17	64	0.0329375	1	0	6
CL10127.Contig1_All	1749	C	Y	99	C	37	63	63	T	38	20	20	83	0.317809	1	0	26
CL10127.Contig1_All	1810	C	Y	99	C	37	48	48	T	36	24	24	72	0.139834	1	0	61
CL10127.Contig1_All	1900	T	Y	99	C	36	52	52	T	36	40	40	92	0.127537	1	0	28
CL10127.Contig1_All	1928	G	R	99	G	36	81	81	A	34	21	21	102	0.097627	1	0	28
CL10127.Contig1_All	1981	G	R	99	G	36	48	48	A	37	31	31	79	0.395094	1	0	11
CL10127.Contig1_All	1992	G	S	99	G	35	53	53	C	37	29	29	82	0.0872602	1	0	11
CL10127.Contig1_All	2025	C	Y	99	C	35	52	52	T	36	28	28	80	0.240063	1	0	33
CL10127.Contig1_All	2069	T	K	99	T	36	66	66	G	37	11	11	77	0.325897	1	0	44
CL10127.Contig1_All	2257	A	R	99	A	33	48	48	G	34	25	25	73	0.0887533	1	0	22
CL10127.Contig1_All	2279	T	K	99	G	35	37	37	T	32	22	22	59	0.063582	1	0	22
CL10127.Contig1_All	2306	T	W	99	T	33	46	46	A	36	30	30	76	0.0393101	1	0	27
CL10127.Contig1_All	2388	G	R	99	G	35	55	55	A	34	27	27	83	0.267094	1	0	50
CL10127.Contig1_All	2438	C	Y	99	C	36	44	44	T	35	21	21	65	0.125018	1	0	50
CL10127.Contig1_All	2545	C	Y	99	C	33	35	35	T	33	21	22	58	0.72663	1.01724	0	97
CL10127.Contig1_All	2642	G	K	99	T	34	40	60	G	37	17	34	94	0.0266628	1.78723	0	6
CL10127.Contig1_All	2648	A	R	99	A	36	30	62	G	35	26	37	99	0.516677	1.86869	0	6
CL10127.Contig3_All	751	T	K	99	G	35	41	43	T	37	29	35	78	0.200302	1.20513	0	52
CL10127.Contig3_All	803	G	K	99	G	36	53	84	T	32	53	66	150	0.000198902	1.58667	0	52
CL10129.Contig1_All	2012	C	T	31	T	34	12	12	C	0	0	0	12	1	1	0	5
CL10129.Contig1_All	2045	C	A	39	A	34	27	29	C	28	1	1	30	1	1.06667	0	33
CL10129.Contig1_All	2730	A	T	35	T	36	13	13	A	0	0	0	13	1	1	0	28
CL10129.Contig1_All	2813	G	S	99	C	37	41	41	G	36	23	23	64	0.317135	1	0	18
CL10129.Contig1_All	2831	T	A	99	A	37	81	81	T	0	0	0	81	1	1	0	18
CL10129.Contig1_All	2858	C	Y	80	C	36	85	85	T	39	11	11	96	0.0873405	1	0	27
CL10129.Contig1_All	2915	T	G	99	G	35	75	75	T	0	0	0	75	1	1	0	57
CL10129.Contig1_All	2987	T	C	80	C	34	42	42	T	9	1	1	43	1	1	0	60
CL10129.Contig1_All	3047	C	T	98	T	35	42	42	C	0	0	0	42	1	1	0	9
CL10129.Contig1_All	3056	A	G	96	G	34	47	47	A	0	0	0	47	1	1	0	9
CL10129.Contig1_All	3146	A	R	61	A	36	15	15	G	30	8	8	23	0.507057	1	0	25
CL10129.Contig2_All	390	G	S	99	G	36	44	44	C	36	40	42	86	0.332007	1.02326	0	99
CL10129.Contig2_All	489	G	K	99	G	34	37	37	T	36	21	21	58	0.206235	1	0	48
CL10129.Contig2_All	537	A	W	99	T	34	31	31	A	32	31	31	63	0.671286	1	0	30
CL10129.Contig2_All	567	C	Y	37	C	36	45	45	T	36	8	8	53	0.708976	1	0	18
CL10129.Contig2_All	585	A	R	26	A	35	50	50	G	34	7	7	57	0.616654	1	0	18
CL10129.Contig3_All	110	A	R	99	A	36	30	30	G	37	19	19	50	0.672959	1	0	22
CL10129.Contig3_All	132	A	W	99	T	34	38	38	A	35	33	33	71	0.0526414	1	0	22
CL10129.Contig3_All	236	G	R	78	G	36	51	51	A	34	13	13	64	0.293797	1	0	6
CL10129.Contig3_All	242	A	W	99	A	36	33	33	T	37	22	22	55	0.150675	1	0	6
CL10129.Contig3_All	402	A	R	99	A	36	71	71	G	36	14	14	85	0.343535	1	0	125
CL10129.Contig3_All	571	T	Y	99	T	37	106	106	C	35	38	38	144	0.419187	1	0	31
CL10129.Contig3_All	602	T	W	99	T	35	90	90	A	32	45	45	135	0.00238956	1	0	31
CL10129.Contig3_All	670	T	Y	99	T	33	72	72	C	33	60	60	132	0.332917	1	0	68
CL10129.Contig3_All	850	A	M	99	A	34	74	74	C	33	52	52	126	0.0715567	1	0	41
CL10129.Contig3_All	891	G	R	99	G	35	97	97	A	37	27	27	124	0.0427674	1	0	41
CL10129.Contig3_All	1024	T	K	84	T	35	83	83	G	36	10	10	93	0.211878	1	0	105
CL10129.Contig3_All	1288	G	K	24	G	35	3	50	T	32	3	45	96	0.2	1.9375	0	156
CL10130.Contig1_All	63	C	Y	99	C	36	86	87	T	36	48	48	135	0.387675	1.00741	0	579
CL10130.Contig2_All	91	C	M	99	A	37	111	114	C	37	68	96	210	0.33705	1.14762	0	19
CL10130.Contig2_All	110	G	K	99	T	36	121	138	G	36	73	188	327	0.0986316	1.40673	0	19
CL10130.Contig2_All	245	G	K	99	G	36	24	794	T	38	9	160	955	0.24312	1.96545	0	135
CL10131.Contig1_All	120	T	W	99	T	36	216	219	A	36	39	39	367	0.230871	1.00817	0	25
CL10131.Contig1_All	153	G	K	99	G	34	206	206	T	35	48	48	604	0.266338	1.00497	0	7
CL10131.Contig1_All	165	C	S	99	C	34	124	124	G	32	130	130	679	0.152847	1.03976	0	12
CL10131.Contig1_All	231	T	W	99	T	34	193	210	A	34	61	68	845	0.0296922	1.45562	0	5
CL10131.Contig1_All	236	C	M	99	C	36	209	264	A	36	46	56	815	0.224742	1.53006	0	5
CL10131.Contig1_All	307	C	Y	99	C	37	88	817	T	36	16	184	1003	0.131002	1.89631	0	71
CL10131.Contig2_All	216	C	M	99	C	35	156	528	A	35	20	75	603	0.140263	1.70813	0	1189
CL10133.Contig3_All	914	C	G	32	G	35	12	13	C	0	0	4	17	1	1.88235	0	2969
CL10134.Contig5_All	420	T	G	25	G	34	10	10	T	0	0	0	10	1	1	0	621
CL10134.Contig6_All	57	C	M	99	C	37	30	30	A	38	16	16	46	0.14875	1	0	29
CL10134.Contig6_All	134	G	R	99	G	34	90	90	A	35	70	70	160	0.10249	1	0	7
CL10134.Contig6_All	141	A	R	99	A	36	89	89	G	37	73	73	162	0.0613664	1	0	7
CL10134.Contig6_All	262	C	M	99	C	35	167	167	A	37	35	35	202	0.0248716	1	0	81
CL10134.Contig6_All	343	C	M	99	C	35	116	116	A	36	68	68	184	0.257077	1	0	51
CL10134.Contig6_All	394	T	K	99	T	37	101	101	G	37	77	77	178	0.262503	1	0	33
CL10134.Contig6_All	427	G	R	99	G	36	162	162	A	34	38	38	200	0.087514	1	0	33
CL10134.Contig6_All	528	T	Y	99	T	35	124	124	C	32	24	24	148	0.147267	1	0	73
CL10134.Contig6_All	601	A	W	99	A	36	54	54	T	36	32	32	86	0.430847	1	0	73
CL10135.Contig2_All	38	T	Y	99	T	33	12	12	C	32	9	9	21	0.715517	1	0	11
CL10135.Contig2_All	116	G	S	99	C	34	28	28	G	35	21	21	49	0.12814	1	0	14
CL10135.Contig2_All	130	A	M	99	A	35	34	35	C	34	10	11	46	0.56531	1.04348	0	14
CL10137.Contig1_All	77	T	K	99	T	35	70	70	G	34	24	24	94	0.00398482	1	0	8
CL10137.Contig1_All	157	C	Y	99	C	35	139	139	T	36	116	116	262	0.403025	1	0	26
CL10137.Contig1_All	183	T	W	99	T	34	118	118	A	36	91	91	210	0.0063621	1	0	26
CL10137.Contig1_All	221	C	M	99	C	35	147	147	A	35	52	52	199	0.0879957	1	0	38
CL10137.Contig1_All	276	C	M	99	C	36	200	200	A	32	35	35	235	7.3109e-05	1	0	55
CL10137.Contig1_All	340	C	Y	99	C	35	180	180	T	35	73	73	316	0.0847564	1	0	52
CL10137.Contig1_All	392	A	M	99	A	36	232	232	C	37	22	22	274	0.252546	1	0	52
CL10137.Contig1_All	497	T	Y	99	C	37	141	141	T	36	114	114	370	0.10674	1	0	50
CL10137.Contig1_All	547	T	K	99	G	36	130	130	T	37	124	124	331	0.0189103	1	0	31
CL10137.Contig1_All	578	A	R	99	A	36	184	184	G	35	71	71	355	0.25519	1	0	31
CL10137.Contig1_All	616	A	M	99	A	37	224	224	C	35	31	31	461	0.131953	1	0	38
CL10137.Contig1_All	661	G	R	99	G	34	144	144	A	35	111	111	512	0.293613	1	0	45
CL10137.Contig1_All	766	G	R	99	G	36	138	138	A	34	117	117	493	0.00115756	1	0	36
CL10137.Contig1_All	802	G	S	99	G	33	175	175	C	33	80	80	503	0.262136	1	0	36
CL10137.Contig1_All	841	A	M	99	A	36	225	225	C	36	30	30	504	0.24954	1	0	39
CL10137.Contig1_All	904	G	R	99	G	37	154	154	A	37	101	101	510	0.291946	1	0	63
CL10137.Contig1_All	1090	C	Y	99	C	36	130	130	T	36	125	125	513	0.122675	1	0	9
CL10137.Contig1_All	1099	A	W	99	A	35	231	231	T	36	24	24	504	0.108808	1	0	9
CL10137.Contig1_All	1132	T	Y	99	T	36	134	134	C	36	121	121	374	0.357662	1	0	12
CL10137.Contig1_All	1144	T	Y	99	T	36	138	138	C	37	117	117	409	0.104602	1	0	12
CL10137.Contig1_All	1195	C	Y	99	C	37	131	131	T	37	124	124	517	0.164131	1	0	51
CL10137.Contig1_All	1321	T	Y	99	T	37	142	142	C	36	113	113	300	0.0691892	1	0	30
CL10137.Contig1_All	1351	T	Y	99	T	33	208	208	C	33	45	45	316	0.240615	1	0	30
CL10137.Contig1_All	1393	C	Y	99	C	34	206	206	T	36	48	48	360	0.0622919	1	0	39
CL10137.Contig1_All	1519	A	M	99	A	36	177	177	C	35	78	78	466	0.343278	1	0	39
CL10137.Contig1_All	1558	C	Y	99	C	35	167	167	T	32	85	85	472	0.00100966	1	0	12
CL10137.Contig1_All	1570	T	W	99	A	34	144	144	T	35	111	111	500	0.00087792	1	0	12
CL10137.Contig1_All	1585	A	W	99	A	34	231	231	T	35	24	24	453	0.121218	1	0	15
CL10137.Contig1_All	1657	G	R	99	G	33	146	146	A	29	109	109	382	1.46479e-06	1	0	72
CL10137.Contig1_All	1750	G	S	99	G	34	35	35	C	37	24	24	59	0.0891825	1	0	24
CL10137.Contig2_All	48	A	R	99	A	34	134	134	G	33	59	59	193	0.0863473	1	0	6
CL10137.Contig2_All	75	G	R	99	G	34	222	222	A	35	33	33	345	0.157942	1	0	27
CL10137.Contig2_All	108	G	R	99	G	34	154	154	A	34	101	101	477	0.35126	1	0	33
CL10137.Contig2_All	162	C	Y	99	C	35	183	183	T	34	72	72	606	0.3926	1	0	48
CL10137.Contig2_All	210	G	R	99	G	33	132	132	A	35	123	123	689	0.200628	1	0	48
CL10137.Contig2_All	327	C	Y	99	C	34	181	181	T	34	73	73	833	0.165078	1	0	18
CL10137.Contig2_All	345	G	R	99	G	34	148	148	A	35	107	107	771	0.303178	1	0	18
CL10137.Contig2_All	398	C	Y	69	C	35	238	238	T	34	17	17	311	0.465417	1	0	5
CL10137.Contig2_All	450	A	R	47	G	25	9	9	A	15	8	8	19	0.160633	1	0	6
CL10137.Contig2_All	456	G	S	46	G	18	11	11	C	15	9	9	20	0.327816	1	0	6
CL10137.Contig2_All	463	G	R	50	G	19	12	12	A	19	8	8	22	0.727526	1	0	7
CL10137.Contig2_All	525	G	K	79	G	35	86	86	T	36	10	10	96	0.270374	1	0	60
CL10137.Contig2_All	585	A	W	22	A	37	88	88	T	38	8	8	96	0.455143	1	0	60
CL10138.Contig1_All	421	T	C	29	C	35	11	139	T	0	0	641	780	1	2.0359	0	39
CL10138.Contig1_All	460	T	C	30	C	34	12	394	T	0	0	537	931	1	2.0043	0	10
CL10138.Contig1_All	470	T	C	27	C	31	12	118	T	0	0	844	964	1	1.99585	0	10
CL10138.Contig1_All	482	C	T	20	T	36	8	132	C	0	0	957	1089	1	1.99265	0	12
CL10138.Contig1_All	590	G	R	28	A	35	5	387	G	33	2	894	1281	0.642857	1.99532	0	108
CL10138.Contig1_All	815	G	R	99	G	34	155	224	A	34	100	104	616	0.337888	1.12013	0	47
CL10138.Contig1_All	862	T	Y	99	T	32	166	166	C	33	88	88	677	0.255908	1.21713	0	47
CL10138.Contig2_All	876	G	R	99	A	36	148	148	G	34	107	107	907	0.0389093	1.5226	0	108
CL10138.Contig2_All	984	T	G	59	G	35	30	132	T	0	0	7	139	1	1.78417	0	108
CL10138.Contig3_All	298	A	G	26	G	31	10	45	A	0	0	0	45	1	2.55556	0	45
CL10138.Contig3_All	343	T	C	36	C	32	17	76	T	0	0	0	76	1	2.55263	0	33
CL10138.Contig3_All	376	C	G	26	G	36	14	60	C	0	0	0	60	1	2.53333	0	33
CL1013.Contig4_All	97	A	R	54	A	37	8	8	G	38	5	5	13	0.142191	1	0	17
CL1013.Contig4_All	114	G	R	56	G	38	5	5	A	33	5	5	10	0.537698	1	0	17
CL1013.Contig5_All	114	C	M	82	C	33	7	7	A	35	6	6	13	0.682692	1	0	5
CL1013.Contig5_All	236	A	R	99	A	39	14	14	G	37	9	9	23	0.609736	1	0	117
CL10141.Contig2_All	145	T	Y	90	C	35	7	7	T	34	7	7	14	0.355186	1	0	30
CL10142.Contig2_All	198	C	M	99	C	36	237	237	A	36	18	18	419	0.378935	1	0	33
CL10142.Contig2_All	231	C	Y	99	C	36	234	234	T	33	21	21	402	0.0279505	1	0	12
CL10142.Contig2_All	243	C	Y	99	C	36	237	237	T	35	17	17	392	0.480919	1	0	12
CL10142.Contig2_All	299	C	Y	99	C	34	225	225	T	32	29	29	356	0.00863932	1	0	56
CL10142.Contig2_All	461	C	Y	99	C	35	225	225	T	36	30	30	282	0.0679098	1	0	82
CL10142.Contig2_All	543	A	R	99	A	31	219	219	G	34	32	32	335	0.0047119	1	0	39
CL10142.Contig2_All	582	C	Y	99	C	34	235	235	T	36	20	20	304	0.270571	1	0	6
CL10142.Contig2_All	588	G	S	99	G	34	235	235	C	36	20	20	304	0.0890036	1	0	6
CL10142.Contig2_All	1129	A	R	99	A	35	233	233	G	36	21	21	505	0.477124	1	0	32
CL10142.Contig2_All	1161	A	R	99	A	37	228	228	G	37	27	27	512	0.166381	1	0	32
CL10142.Contig2_All	1223	T	Y	99	T	35	228	228	C	34	24	24	530	0.412047	1	0	10
CL10142.Contig2_All	1233	C	M	99	C	35	233	233	A	34	22	22	508	0.0392067	1	0	8
CL10142.Contig2_All	1299	A	R	99	A	37	227	227	G	36	28	28	435	0.318275	1	0	58
CL10142.Contig2_All	1411	A	W	99	A	37	233	233	T	36	22	22	378	0.428605	1	0	10
CL10142.Contig2_All	1421	C	S	99	C	37	236	236	G	37	19	19	358	0.11205	1	0	10
CL10143.Contig1_All	131	G	R	54	G	37	11	19	A	36	6	12	31	0.366273	1.45161	0	27
CL10143.Contig1_All	158	C	M	68	C	37	19	24	A	35	7	11	35	0.58347	1.25714	0	27
CL10143.Contig3_All	101	C	Y	63	C	38	23	23	T	33	9	9	32	0.241559	1	0	201
CL10143.Contig3_All	302	A	R	99	A	37	22	22	G	38	10	10	32	0.61461	1	0	65
CL10143.Contig3_All	367	T	W	99	T	36	30	30	A	36	9	9	39	0.746736	1	0	13
CL10143.Contig3_All	380	A	M	21	A	36	37	37	C	31	6	6	43	0.507104	1	0	5
CL10143.Contig3_All	385	T	Y	99	T	36	32	32	C	38	12	12	44	0.630895	1	0	5
CL10143.Contig3_All	412	C	M	49	C	35	50	50	A	36	7	7	57	0.696101	1	0	27
CL10143.Contig3_All	445	C	S	99	C	35	41	41	G	35	21	21	62	0.664498	1	0	32
CL10143.Contig3_All	477	G	R	99	G	34	63	63	A	34	14	14	77	0.256635	1	0	14
CL10143.Contig3_All	491	T	Y	68	T	35	70	70	C	34	10	10	80	0.240227	1	0	9
CL10143.Contig3_All	520	G	R	99	G	36	60	60	A	38	12	12	72	0.0304904	1	0	20
CL10143.Contig3_All	559	G	S	99	G	35	52	52	C	33	14	14	66	0.127734	1	0	39
CL10143.Contig3_All	622	A	R	38	A	36	48	48	G	37	7	7	55	0.504926	1	0	63
CL10143.Contig3_All	691	T	K	99	T	37	32	32	G	37	26	26	58	0.717654	1	0	69
CL10143.Contig3_All	790	A	R	31	A	35	47	47	G	34	8	8	55	0.696918	1	0	31
CL10143.Contig3_All	821	A	W	70	A	36	39	39	T	35	9	9	48	0.233048	1	0	22
CL10143.Contig3_All	849	A	W	89	A	35	36	36	T	37	9	9	45	0.246746	1	0	6
CL10143.Contig3_All	856	T	K	99	G	33	27	27	T	36	17	17	44	0.614762	1	0	7
CL10143.Contig3_All	934	T	W	70	T	35	33	33	A	36	7	7	40	0.621231	1	0	63
CL10143.Contig3_All	997	A	R	90	A	36	22	22	G	36	9	9	31	0.703568	1	0	63
CL10143.Contig3_All	1138	G	R	67	G	36	40	42	A	35	9	9	51	0.226395	1.03922	0	141
CL10143.Contig5_All	955	T	Y	99	T	38	22	44	C	39	10	16	60	0.0459338	1.46667	0	16
CL10143.Contig5_All	971	T	K	99	T	37	40	49	G	39	10	13	62	0.595436	1.19355	0	7
CL10143.Contig5_All	978	T	K	35	T	38	46	51	G	36	8	12	63	0.0531665	1.14286	0	7
CL10143.Contig5_All	988	A	M	99	A	38	36	37	C	38	19	20	57	0.366167	1.03509	0	10
CL10143.Contig5_All	1021	C	Y	99	C	35	36	36	T	36	12	12	48	0.715043	1	0	33
CL10143.Contig5_All	1103	G	S	99	G	35	22	22	C	37	13	41	63	0.560644	1.44444	0	82
CL10143.Contig6_All	946	T	A	28	A	36	11	12	T	0	0	0	12	1	1.08333	0	38
CL10143.Contig6_All	984	C	A	64	A	32	26	27	C	0	0	0	27	1	1.03704	0	38
CL10143.Contig6_All	1047	G	A	67	A	36	26	26	G	0	0	0	26	1	1	0	12
CL10143.Contig6_All	1059	T	A	67	A	36	25	25	T	0	0	0	25	1	1	0	12
CL10143.Contig6_All	1083	G	A	60	A	33	23	23	G	0	0	0	23	1	1	0	24
CL10143.Contig6_All	1140	T	C	40	C	35	15	15	T	0	0	0	15	1	1	0	26
CL10143.Contig6_All	1329	A	G	71	G	34	28	28	A	0	0	0	28	1	1	0	33
CL10143.Contig6_All	1362	A	G	99	G	34	59	59	A	0	0	0	59	1	1	0	9
CL10143.Contig6_All	1371	T	K	99	T	36	39	39	G	33	21	21	60	0.0688492	1	0	9
CL10143.Contig6_All	1434	C	T	96	T	33	64	64	C	0	0	0	64	1	1	0	63
CL10143.Contig6_All	1769	C	T	23	T	38	9	26	C	0	0	0	26	1	2.30769	0	16
CL10143.Contig6_All	1785	G	R	60	G	38	7	15	A	38	5	13	28	0.719066	2.14286	0	16
CL10143.Contig6_All	1855	C	Y	30	T	36	3	6	C	39	2	10	16	0.8	2.375	0	70
CL10143.Contig7_All	730	T	C	20	C	38	8	9	T	0	0	0	9	1	1.11111	0	17
CL10143.Contig7_All	1910	G	A	32	A	36	12	12	G	0	0	0	12	1	1	0	7
CL10143.Contig7_All	1917	G	A	32	A	35	12	14	G	0	0	0	14	1	1.28571	0	7
CL10143.Contig7_All	1971	A	T	38	T	36	14	16	A	0	0	0	16	1	1.25	0	31
CL10143.Contig7_All	2222	T	G	23	G	35	9	9	T	0	0	0	9	1	1	0	18
CL10145.Contig1_All	705	T	G	99	G	36	255	255	T	0	0	0	1103	1	1	0	12
CL10145.Contig1_All	717	C	T	99	T	37	255	255	C	0	0	0	1927	1	1	0	12
CL10145.Contig1_All	744	G	A	99	A	36	255	255	G	0	0	0	2626	1	1	0	27
CL10145.Contig1_All	776	C	M	99	A	33	165	165	C	32	89	89	2531	0.277047	1	0	5
CL10145.Contig1_All	781	A	R	99	A	32	208	208	G	30	46	46	2383	0.00567806	1	0	5
CL10145.Contig1_All	817	A	R	99	G	30	140	140	A	31	115	115	779	0.116492	1	0	22
CL10145.Contig2_All	113	G	R	48	G	30	241	241	A	28	10	10	5317	0.137088	1	0	13
CL10145.Contig2_All	126	A	R	99	A	31	176	176	G	32	79	79	5256	0.328398	1	0	5
CL10145.Contig2_All	131	A	R	77	A	28	194	194	G	25	61	61	5390	0.00298425	1	0	5
CL10145.Contig2_All	137	T	Y	99	T	33	156	156	C	33	98	98	5448	0.302992	1	0	6
CL10145.Contig2_All	165	T	W	99	T	28	180	180	A	28	75	75	5464	0.393148	1	0	15
CL10145.Contig2_All	180	T	Y	99	T	33	190	190	C	33	64	64	5403	0.176822	1	0	6
CL10145.Contig2_All	358	T	W	99	T	32	193	193	A	32	62	62	5097	0.146409	1	0	34
CL10145.Contig2_All	392	C	M	99	C	32	190	190	A	32	65	65	3746	0.265862	1	0	34
CL10145.Contig2_All	466	C	Y	99	C	34	207	207	T	34	47	47	6103	0.249778	1	0	27
CL10145.Contig2_All	528	T	W	99	T	32	155	155	A	32	97	97	6864	0.0637627	1	0	12
CL10145.Contig2_All	734	A	W	99	A	33	188	188	T	31	63	63	2449	0.493201	1	0	12
CL10146.Contig1_All	494	G	A	26	A	34	10	61	G	0	0	40	101	1	1.90099	0	24
CL10146.Contig1_All	597	T	K	88	G	35	40	45	T	36	8	17	62	0.227061	1.22581	0	54
CL10146.Contig2_All	494	G	R	43	A	39	4	55	G	37	4	44	99	0.55	1.91919	0	16
CL10146.Contig2_All	510	G	R	24	G	37	4	61	A	40	3	31	92	0.528571	1.92391	0	16
CL10146.Contig2_All	576	C	Y	99	T	36	18	26	C	34	14	36	63	0.640281	1.49206	0	19
CL10146.Contig2_All	595	G	T	73	T	36	31	38	G	0	0	8	46	1	1.32609	0	19
CL10146.Contig2_All	626	A	M	99	C	36	13	13	A	31	13	13	26	0.590539	1	0	31
CL10146.Contig3_All	960	C	G	66	G	33	27	69	C	0	0	0	69	1	2.82609	0	6
CL10146.Contig3_All	966	A	G	70	G	35	26	58	A	0	0	0	58	1	2.65517	0	6
CL10146.Contig3_All	1002	C	A	75	A	36	28	47	C	0	0	0	47	1	2.21277	0	29
CL10146.Contig3_All	1031	G	K	99	T	35	16	19	G	34	15	44	63	0.550496	2.52381	0	7
CL10146.Contig3_All	1038	G	T	73	T	36	29	63	G	0	0	0	63	1	2.61905	0	7
CL10146.Contig3_All	1053	T	C	62	C	34	26	64	T	0	0	0	64	1	2.78125	0	15
CL10146.Contig3_All	1143	A	G	93	G	35	38	90	A	0	0	0	91	1	2.74725	0	27
CL10146.Contig3_All	1180	T	Y	99	C	36	24	27	T	37	23	57	84	0.542859	2.32143	0	23
CL10146.Contig3_All	1203	C	G	85	G	37	36	50	C	0	0	1	51	1	1.88235	0	9
CL10146.Contig3_All	1212	G	C	84	C	35	34	49	G	0	0	0	49	1	1.91837	0	9
CL10146.Contig3_All	1245	C	Y	92	C	33	9	15	T	35	8	12	27	0.138297	2.11111	0	6
CL10146.Contig3_All	1383	T	C	89	C	37	47	47	T	0	0	0	47	1	1	0	6
CL10146.Contig3_All	1389	C	M	79	C	37	42	42	A	38	12	12	54	0.0295255	1	0	6
CL10146.Contig3_All	1451	T	A	95	A	33	125	125	G	21	2	2	127	1	1	0	31
CL10146.Contig3_All	1482	T	C	99	C	36	127	127	T	0	0	0	127	1	1	0	15
CL10146.Contig3_All	1497	C	M	99	C	36	102	102	A	34	15	15	117	0.197118	1	0	15
CL10146.Contig3_All	1515	C	Y	87	C	33	65	65	T	28	15	15	81	0.101011	1	0	12
CL10146.Contig3_All	1527	T	C	99	C	33	65	65	T	0	0	0	65	1	1	0	12
CL10146.Contig3_All	1578	T	G	35	G	34	13	13	T	0	0	0	13	1	1	0	8
CL10146.Contig3_All	1611	G	R	54	A	38	20	20	G	40	5	5	25	0.542255	1	0	12
CL10146.Contig3_All	1629	C	T	79	T	37	31	31	C	0	0	0	31	1	1	0	6
CL10146.Contig3_All	1638	T	Y	99	C	35	28	28	T	38	23	23	51	0.500217	1	0	9
CL10146.Contig3_All	1669	C	Y	99	C	36	54	54	T	36	28	28	82	0.272167	1	0	5
CL10146.Contig3_All	1698	G	K	99	G	35	55	55	T	38	19	19	74	0.00217128	1	0	21
CL10146.Contig3_All	1761	A	T	72	T	36	27	27	A	0	0	0	27	1	1	0	15
CL10146.Contig3_All	1782	C	T	67	T	37	26	26	C	0	0	0	26	1	1	0	21
CL10146.Contig3_All	1806	T	C	67	C	38	26	26	T	0	0	0	26	1	1	0	15
CL10147.Contig1_All	93	G	R	99	A	34	15	15	G	35	11	11	26	0.75	1	0	11
CL10147.Contig1_All	104	C	S	99	C	35	27	27	G	36	18	18	45	0.600408	1	0	11
CL10147.Contig1_All	126	T	W	99	T	37	36	36	A	37	19	19	55	0.627573	1	0	22
CL10147.Contig1_All	177	A	R	99	A	39	70	70	G	35	32	32	102	0.00021631	1	0	37
CL10147.Contig1_All	214	T	W	99	T	36	61	61	A	37	46	46	107	0.447434	1	0	8
CL10147.Contig1_All	222	A	W	99	A	36	75	75	T	36	30	30	105	0.326203	1	0	8
CL10147.Contig1_All	255	C	Y	99	C	37	55	55	T	37	34	34	89	0.26742	1	0	20
CL10147.Contig1_All	275	C	Y	99	C	36	80	80	T	37	51	51	131	0.0826019	1	0	20
CL10147.Contig1_All	445	T	W	99	T	33	115	119	A	36	19	22	141	0.180863	1.04965	0	40
CL10147.Contig1_All	485	C	Y	99	C	34	85	90	T	35	27	30	123	0.294327	1.07317	0	9
CL10147.Contig1_All	494	C	Y	99	C	35	64	67	T	35	44	48	115	0.184793	1.06087	0	9
CL10147.Contig1_All	511	A	R	99	A	37	87	91	G	36	16	18	109	0.219501	1.05505	0	17
CL10147.Contig1_All	614	G	R	99	G	36	122	123	A	37	18	20	143	0.324752	1.02098	0	9
CL10147.Contig1_All	623	A	M	99	A	37	78	81	C	37	58	58	139	0.190017	1.02158	0	9
CL10147.Contig1_All	719	T	W	99	T	37	67	72	A	38	17	17	89	0.158175	1.05618	0	7
CL10147.Contig1_All	726	T	Y	99	T	36	56	61	C	35	33	33	94	0.149047	1.05319	0	7
CL10147.Contig1_All	785	T	K	99	T	36	75	80	G	37	23	23	103	0.0131623	1.04854	0	59
CL10148.Contig1_All	207	T	K	99	T	36	83	83	G	35	85	85	168	0.0705064	1	0	24
CL10148.Contig1_All	231	G	R	99	G	34	129	129	A	35	69	69	198	0.128769	1	0	17
CL10148.Contig1_All	248	G	R	99	G	35	144	144	A	35	78	78	223	0.451222	1	0	17
CL10148.Contig1_All	289	T	K	99	T	32	134	134	G	34	119	119	301	0.014282	1	0	41
CL10148.Contig1_All	365	A	W	99	A	36	163	163	T	35	77	77	240	0.183984	1	0	9
CL10148.Contig1_All	374	C	Y	99	C	35	150	150	T	35	69	69	220	0.117415	1	0	9
CL10148.Contig1_All	490	G	R	99	G	36	180	180	A	35	45	45	225	0.176674	1	0	116
CL10148.Contig1_All	661	A	R	99	G	37	54	54	A	37	49	49	103	0.0754618	1	0	24
CL10148.Contig1_All	725	T	C	20	C	37	8	8	T	0	0	0	8	1	1	0	13
CL10148.Contig1_All	744	T	C	46	C	38	17	17	T	0	0	0	17	1	1	0	19
CL10148.Contig1_All	861	A	R	33	A	35	24	24	G	36	6	6	30	0.410118	1	0	56
CL10148.Contig1_All	917	G	K	32	G	37	19	33	T	37	5	12	45	0.5	1.46667	0	56
CL10148.Contig2_All	37	T	Y	84	C	38	7	7	T	39	5	5	12	0.75	1	0	19
CL10148.Contig2_All	56	T	Y	99	C	36	10	10	T	37	9	9	19	0.66518	1	0	19
CL10148.Contig2_All	120	T	Y	99	T	37	17	17	C	37	16	16	33	0.408672	1	0	54
CL10148.Contig2_All	189	C	Y	99	C	34	22	58	T	29	15	29	87	0.520105	1.57471	0	14
CL10148.Contig2_All	289	C	Y	24	T	34	4	59	C	40	2	169	229	0.0666667	1.97817	0	100
CL10148.Contig3_All	427	A	G	77	G	36	29	29	A	0	0	0	29	1	1	0	41
CL10148.Contig3_All	475	G	A	76	A	37	30	30	G	0	0	0	30	1	1	0	6
CL10148.Contig3_All	997	T	C	26	C	38	10	11	T	0	0	0	11	1	1.18182	0	25
CL10148.Contig3_All	1039	C	T	29	T	35	11	12	C	0	0	0	12	1	1.16667	0	9
CL10148.Contig3_All	1048	C	T	29	T	35	11	12	C	0	0	0	12	1	1.16667	0	9
CL10148.Contig3_All	1067	A	C	23	C	35	9	10	A	0	0	0	10	1	1.2	0	19
CL10153.Contig1_All	239	T	Y	99	T	36	9	9	C	37	8	8	17	0.759358	1	0	15
CL10153.Contig1_All	254	C	M	99	C	37	8	8	A	37	7	7	15	0.583916	1	0	15
CL10153.Contig1_All	503	A	R	41	A	34	12	12	G	36	5	5	17	0.439399	1	0	26
CL10153.Contig2_All	270	T	K	99	G	35	13	13	T	38	8	8	21	0.540348	1	0	67
CL10153.Contig2_All	337	T	Y	20	T	36	16	16	C	31	6	6	22	0.0243657	1	0	7
CL10153.Contig2_All	439	C	Y	99	T	36	12	12	C	35	11	11	23	0.662637	1	0	28
CL10153.Contig2_All	467	A	R	98	G	35	9	9	A	39	7	7	16	0.0355769	1	0	28
CL10154.Contig3_All	3976	G	R	40	G	35	12	15	A	37	5	6	21	0.323045	1.19048	0	124
CL10154.Contig3_All	4100	C	T	32	T	36	12	12	C	0	0	21	33	1	1.63636	0	124
CL10155.Contig1_All	682	C	T	85	T	37	31	232	C	0	0	570	803	1	2.12329	0	161
CL10155.Contig1_All	856	T	A	90	A	36	45	88	T	26	1	101	189	1	1.75661	0	174
CL10155.Contig3_All	752	C	Y	99	C	36	155	276	T	36	100	118	564	0.0657005	1.25532	0	1990
CL10157.Contig1_All	1220	T	C	26	C	36	10	12	T	0	0	0	12	1	1.16667	0	33
CL10157.Contig1_All	1300	G	A	26	A	33	10	10	G	0	0	0	10	1	1	0	6
CL10157.Contig1_All	1306	A	T	20	T	30	8	8	A	0	0	0	8	1	1	0	6
CL10157.Contig2_All	208	C	Y	99	C	33	39	39	T	33	22	22	61	0.175364	1	0	187
CL10157.Contig2_All	395	G	K	99	G	32	24	24	T	36	21	21	45	0.510225	1	0	23
CL10157.Contig2_All	418	C	Y	77	C	32	33	33	T	34	10	10	43	0.310097	1	0	23
CL10157.Contig2_All	442	T	K	75	T	32	28	28	G	33	9	9	37	0.151061	1	0	24
CL10157.Contig2_All	488	C	Y	21	C	36	21	21	T	35	6	6	27	0.294422	1	0	46
CL10157.Contig2_All	590	A	R	99	A	34	25	25	G	34	14	14	40	0.712748	1	0	27
CL10157.Contig2_All	679	G	R	99	G	35	41	41	A	36	12	12	53	0.731207	1	0	36
CL10157.Contig2_All	904	G	K	99	G	36	34	34	T	35	12	12	47	0.653154	1	0	111
CL10157.Contig2_All	1015	G	K	99	G	35	30	30	T	35	20	20	50	0.657652	1	0	45
CL10157.Contig3_All	34	C	Y	52	C	37	11	11	T	35	6	6	17	0.175097	1	0	30
CL10157.Contig3_All	64	A	W	99	A	36	18	18	T	35	15	15	33	0.436265	1	0	30
CL10157.Contig3_All	216	T	Y	99	C	37	14	14	T	38	11	11	25	0.0329899	1	0	152
CL10158.Contig1_All	181	C	Y	99	T	36	23	23	C	37	18	20	43	0.0594162	1.04651	0	10
CL10158.Contig1_All	191	T	K	99	T	36	28	30	G	35	11	11	41	0.215903	1.04878	0	10
CL10158.Contig1_All	248	C	M	99	A	37	10	11	C	36	9	9	20	0.63724	1.05	0	57
CL10159.Contig1_All	1096	G	R	29	G	35	13	13	A	36	5	5	18	0.462068	1	0	49
CL10159.Contig1_All	1155	T	Y	99	T	37	15	15	C	37	12	12	27	0.754783	1	0	17
CL10159.Contig1_All	1172	T	K	99	T	34	20	20	G	36	12	12	32	0.0787873	1	0	17
CL10159.Contig1_All	1202	A	W	27	A	38	19	19	T	36	5	5	24	0.066382	1	0	30
CL10159.Contig1_All	1234	A	W	99	T	37	12	12	A	38	9	9	21	0.729252	1	0	32
CL10159.Contig1_All	1301	A	R	99	A	33	12	12	G	37	8	8	20	0.0906724	1	0	61
CL10159.Contig2_All	977	G	R	99	G	36	82	91	A	36	36	36	127	0.215903	1.07087	0	1138
CL10159.Contig4_All	26	C	Y	45	C	37	9	9	T	35	5	5	14	0.590909	1	0	10
CL10159.Contig4_All	76	A	G	58	G	34	22	22	A	0	0	0	22	1	1	0	26
CL10159.Contig4_All	102	A	T	52	T	32	20	20	A	0	0	0	20	1	1	0	7
CL10159.Contig4_All	109	G	C	33	C	30	13	13	G	0	0	0	13	1	1	0	7
CL10159.Contig5_All	222	A	W	99	A	38	11	11	T	37	8	8	19	0.710096	1	0	19
CL10159.Contig5_All	241	G	R	88	G	38	11	11	A	37	8	8	19	0.27238	1	0	11
CL10159.Contig5_All	476	C	Y	99	T	34	15	15	C	37	9	9	24	0.189279	1	0	6
CL10159.Contig5_All	482	T	K	99	T	36	14	14	G	36	9	9	23	0.414538	1	0	6
CL10159.Contig5_All	518	G	R	99	G	36	18	27	A	39	10	10	37	0.154239	1.24324	0	36
CL1015.Contig1_All	1431	T	K	99	T	31	157	157	G	34	29	29	186	0.0301227	1	0	44
CL1015.Contig1_All	1475	T	K	99	T	36	154	154	G	36	67	67	221	0.287868	1	0	44
CL1015.Contig1_All	1547	G	K	99	G	36	118	118	T	38	12	12	130	0.139671	1	0	71
CL1015.Contig1_All	1618	A	M	99	A	34	12	12	C	37	7	7	19	0.295904	1	0	19
CL1015.Contig1_All	1673	T	K	38	T	35	19	19	G	37	5	5	24	0.223179	1	0	36
CL10160.Contig3_All	221	A	R	24	G	35	5	10	A	34	2	42	52	0.428571	2.71154	0	21
CL10160.Contig7_All	356	A	R	40	G	33	4	13	A	37	3	11	24	0.2	2.375	0	49
CL10160.Contig7_All	461	G	R	93	G	33	14	15	A	38	8	9	24	0.55956	1.16667	0	7
CL10160.Contig7_All	545	T	K	32	T	38	6	45	G	40	3	33	78	0.565476	2.75641	0	77
CL10161.Contig1_All	703	G	R	23	G	34	43	102	A	35	7	47	149	0.614655	1.66443	0	1076
CL10162.Contig11_All	552	T	Y	43	T	33	63	63	C	36	9	10	73	0.0739074	1.0274	0	55
CL10162.Contig11_All	621	T	Y	99	T	36	39	39	C	38	20	20	59	0.0308641	1	0	69
CL10162.Contig11_All	933	G	R	99	G	35	26	51	A	36	19	22	73	0.144218	1.76712	0	312
CL10162.Contig11_All	1327	T	Y	99	T	35	83	83	C	33	19	19	102	0.388343	1	0	35
CL10162.Contig11_All	1362	A	R	99	A	34	84	84	G	34	17	17	101	0.451238	1	0	35
CL10162.Contig11_All	1428	C	Y	99	C	35	75	75	T	36	42	42	117	0.268786	1	0	36
CL10162.Contig11_All	1464	G	R	22	G	34	44	44	A	35	37	37	115	0.324522	1	0	24
CL10162.Contig11_All	1488	G	R	81	G	37	79	79	A	39	12	12	91	0.0444876	1	0	24
CL10162.Contig11_All	1590	C	M	99	C	36	26	29	A	37	21	22	51	0.665959	1.54902	0	102
CL10162.Contig11_All	1702	T	W	32	T	37	37	37	A	38	7	7	44	0.197237	1	0	112
CL10162.Contig12_All	75	G	S	30	G	36	24	24	C	39	5	5	29	0.277849	1	0	29
CL10162.Contig12_All	144	T	W	42	T	32	39	39	A	37	8	8	47	0.00869067	1	0	36
CL10162.Contig12_All	180	G	R	27	G	35	37	37	A	38	7	7	44	0.612403	1	0	36
CL10162.Contig12_All	398	A	M	99	A	36	21	27	C	36	19	19	46	0.295952	1.3913	0	30
CL10162.Contig12_All	428	C	M	99	C	36	21	21	A	36	19	26	48	0.567523	1.5	0	22
CL10162.Contig12_All	450	A	R	80	A	35	25	32	G	37	9	17	49	0.282348	1.91837	0	22
CL10162.Contig12_All	606	G	R	67	G	36	39	41	A	37	9	9	50	0.5	1.12	0	156
CL10163.Contig2_All	1275	G	R	42	G	35	11	21	A	39	5	8	29	0.545101	1.55172	0	200
CL10164.Contig3_All	423	T	Y	49	T	34	32	32	C	36	7	7	39	0.690232	1	0	30
CL10164.Contig3_All	453	A	R	99	A	35	22	22	G	34	20	20	42	0.238464	1	0	30
CL10164.Contig3_All	501	C	Y	99	C	36	22	22	T	33	14	14	36	0.0412638	1	0	48
CL10164.Contig3_All	699	T	W	46	T	35	29	29	A	32	7	7	36	0.614026	1	0	45
CL10165.Contig3_All	66	G	S	99	G	35	31	31	C	36	18	18	49	0.359653	1	0	49
CL10165.Contig3_All	131	G	K	99	T	35	39	39	G	31	32	32	71	0.0184936	1	0	5
CL10165.Contig3_All	136	C	S	98	C	34	63	63	G	36	10	10	73	0.115994	1	0	5
CL10165.Contig3_All	141	C	Y	26	C	31	63	63	T	31	9	9	72	0.366725	1	0	5
CL10165.Contig3_All	163	G	S	99	G	34	50	50	C	32	19	19	69	0.198695	1	0	22
CL10165.Contig3_All	189	A	R	50	A	30	33	33	G	34	15	15	59	0.0234605	1	0	7
CL10165.Contig3_All	196	T	Y	85	T	35	48	48	C	34	11	11	59	0.223682	1	0	7
CL10165.Contig3_All	212	T	Y	99	C	32	44	44	T	37	21	21	65	0.013821	1	0	16
CL10165.Contig3_All	503	C	Y	99	C	37	54	54	T	37	25	25	80	0.416514	1	0	144
CL10165.Contig3_All	713	A	R	99	A	36	89	90	G	35	29	29	119	0.456448	1.01681	0	16
CL10165.Contig3_All	729	A	R	94	A	36	108	109	G	37	11	11	120	0.474396	1.01667	0	16
CL10165.Contig3_All	776	T	Y	99	T	36	70	70	C	35	40	40	110	0.161582	1	0	25
CL10165.Contig3_All	801	G	S	99	G	37	61	61	C	37	26	26	87	0.390439	1	0	25
CL10165.Contig3_All	975	C	M	99	C	36	87	87	A	36	28	28	115	0.278771	1	0	32
CL10165.Contig3_All	1077	G	R	99	G	35	43	43	A	38	19	19	62	0.074013	1	0	30
CL10165.Contig3_All	1107	T	Y	99	C	34	32	32	T	33	32	32	64	0.253139	1	0	30
CL10165.Contig3_All	1163	T	K	99	T	35	74	74	G	34	33	33	107	0.0798012	1	0	27
CL10165.Contig3_All	1190	C	Y	99	C	37	81	81	T	35	28	28	109	0.0581061	1	0	27
CL10165.Contig3_All	1225	C	M	99	C	36	81	81	A	37	20	20	101	0.33969	1	0	22
CL10165.Contig3_All	1247	C	Y	99	C	36	97	97	T	33	33	33	130	0.00124268	1	0	11
CL10165.Contig3_All	1258	C	Y	99	C	35	106	106	T	35	28	28	134	0.242666	1	0	11
CL10165.Contig3_All	1283	C	Y	99	C	36	108	108	T	36	37	37	145	0.453965	1	0	25
CL10165.Contig3_All	1334	A	W	99	A	36	116	116	T	37	22	22	138	0.253648	1	0	12
CL10165.Contig3_All	1346	A	M	99	A	37	90	90	C	36	26	26	116	0.057933	1	0	12
CL10165.Contig3_All	1393	G	R	99	G	36	55	55	A	36	15	15	70	0.398344	1	0	47
CL10165.Contig3_All	1462	T	K	34	T	37	27	27	G	35	6	6	33	0.0543768	1	0	21
CL10165.Contig3_All	1483	A	W	42	A	34	13	13	T	38	5	5	18	0.0472689	1	0	21
CL10166.Contig3_All	140	A	R	99	G	37	47	47	A	39	35	35	82	0.0414267	1	0	6
CL10166.Contig3_All	146	T	Y	50	T	37	72	72	C	39	15	15	87	0.0175642	1	0	6
CL10166.Contig3_All	174	T	Y	51	T	38	78	78	C	38	15	15	93	0.42134	1	0	28
CL10166.Contig3_All	226	C	Y	99	T	37	51	51	C	36	33	33	84	0.157957	1	0	5
CL10166.Contig3_All	239	T	Y	70	T	37	90	90	C	36	13	13	103	0.128796	1	0	8
CL10166.Contig3_All	279	G	R	99	G	37	89	89	A	38	24	24	113	0.486	1	0	20
CL10166.Contig3_All	299	C	M	99	C	36	88	88	A	37	37	37	125	0.0649708	1	0	20
CL10166.Contig3_All	429	T	W	99	T	36	133	169	A	36	90	97	266	0.362727	1.16165	0	53
CL10166.Contig3_All	482	C	M	99	C	36	124	127	A	35	103	103	230	0.0683778	1.01304	0	36
CL10166.Contig3_All	518	G	R	99	G	36	136	136	A	34	32	32	168	0.0194101	1	0	7
CL10166.Contig3_All	525	C	Y	99	C	36	117	117	T	36	54	54	171	0.392623	1	0	7
CL10166.Contig3_All	608	C	M	99	C	37	147	147	A	37	42	42	189	0.398408	1	0	73
CL10166.Contig3_All	681	T	Y	99	T	38	150	151	C	36	29	29	181	0.00488639	1.01105	0	38
CL10166.Contig3_All	719	G	R	99	G	36	186	188	A	32	26	26	214	0.00170309	1.01869	0	38
CL10166.Contig3_All	777	T	Y	99	T	37	109	110	C	36	68	68	178	0.453185	1.01124	0	24
CL10166.Contig3_All	801	A	R	99	A	36	102	102	G	37	36	36	140	0.139249	1	0	14
CL10166.Contig3_All	815	A	W	99	T	34	73	73	A	36	60	60	133	0.0480579	1	0	11
CL10166.Contig3_All	826	T	Y	99	T	36	99	99	C	37	24	24	123	0.122067	1	0	11
CL10166.Contig3_All	849	T	W	99	T	37	74	74	A	35	36	36	110	0.047556	1	0	23
CL10166.Contig3_All	985	C	Y	93	C	36	19	129	T	36	9	22	151	0.665957	1.81457	0	13
CL10166.Contig3_All	998	T	Y	69	T	34	18	125	C	37	7	25	151	0.589171	1.83444	0	13
CL10166.Contig3_All	1019	T	W	38	T	33	11	132	A	25	5	20	152	0.0448718	1.89474	0	21
CL10167.Contig1_All	67	C	S	99	C	37	19	19	G	36	10	10	30	0.736528	1	0	8
CL10167.Contig1_All	86	G	K	99	G	36	25	25	T	37	12	12	37	0.405226	1	0	11
CL10167.Contig1_All	132	G	R	99	G	36	34	34	A	37	15	15	49	0.436106	1	0	17
CL10167.Contig1_All	149	G	R	99	G	35	26	26	A	38	18	18	44	0.115339	1	0	17
CL10167.Contig1_All	290	A	R	99	A	37	19	19	G	37	12	12	31	0.229479	1	0	8
CL10167.Contig1_All	298	A	R	64	A	35	22	22	G	37	7	7	29	0.686528	1	0	8
CL10167.Contig1_All	314	T	Y	99	C	34	19	19	T	37	9	9	28	0.609625	1	0	16
CL10168.Contig2_All	70	G	S	70	G	37	7	7	C	39	5	5	12	0.133838	1	0	54
CL10168.Contig2_All	124	G	K	84	G	33	12	12	T	33	7	7	19	0.192228	1	0	54
CL10168.Contig3_All	158	T	W	99	T	37	14	14	A	36	8	8	22	0.600505	1	0	27
CL10168.Contig3_All	185	T	Y	89	T	33	14	14	C	37	8	8	22	0.133346	1	0	27
CL10168.Contig3_All	218	A	W	99	T	36	12	12	A	30	7	7	19	0.0341748	1	0	9
CL10168.Contig3_All	479	A	R	57	A	35	5	5	G	33	5	5	10	0.27381	1	0	130
CL10169.Contig1_All	222	C	M	99	C	36	74	74	A	32	13	13	87	0.0520649	1	0	79
CL10169.Contig1_All	301	C	S	99	G	37	45	62	C	37	31	31	93	0.416291	1.1828	0	23
CL10169.Contig1_All	324	G	S	65	G	36	108	129	C	37	9	10	139	0.320822	1.15827	0	23
CL10169.Contig1_All	355	A	W	99	A	38	84	91	T	37	51	93	184	0.112807	1.2663	0	31
CL10169.Contig1_All	555	G	R	99	G	35	72	72	A	37	17	17	89	0.167165	1	0	77
CL10169.Contig1_All	632	T	Y	99	T	32	119	123	C	36	34	37	161	0.0169253	1.04969	0	77
CL10169.Contig1_All	828	G	R	99	G	34	157	157	A	33	41	41	198	0.0897783	1	0	62
CL10169.Contig1_All	890	C	Y	99	C	34	174	174	T	34	58	58	232	0.463551	1	0	58
CL10169.Contig1_All	948	G	R	99	G	36	59	59	A	35	47	47	106	0.415646	1	0	34
CL10169.Contig1_All	982	A	M	99	A	35	19	19	C	34	12	12	31	0.492038	1	0	34
CL10169.Contig2_All	248	A	R	27	A	36	4	78	G	37	3	12	90	0.571429	1.92222	0	33
CL10169.Contig2_All	418	G	R	99	G	34	40	45	A	33	14	15	60	0.0478166	1.1	0	21
CL10169.Contig2_All	439	A	R	99	A	34	52	52	G	35	15	15	67	0.339569	1	0	21
CL10169.Contig2_All	520	T	W	86	T	36	50	50	A	38	9	9	59	0.551471	1	0	78
CL10169.Contig2_All	598	G	K	99	G	33	46	46	T	35	37	37	83	0.11415	1	0	78
CL10169.Contig2_All	739	T	Y	99	T	32	56	56	C	31	52	52	108	0.102095	1	0	67
CL10169.Contig2_All	806	C	Y	99	C	35	19	19	T	35	11	11	30	0.699877	1	0	67
CL10169.Contig3_All	394	T	C	23	C	36	9	58	T	0	0	0	58	1	1.84483	0	30
CL10170.Contig1_All	343	T	Y	83	T	35	21	21	C	40	9	9	30	0.00343318	1	0	15
CL10170.Contig1_All	358	C	Y	96	C	38	19	19	T	39	9	9	28	0.297523	1	0	15
CL10170.Contig1_All	540	C	Y	99	C	37	18	18	T	37	10	10	28	0.655152	1	0	25
CL10170.Contig1_All	565	G	R	99	A	37	15	15	G	37	9	9	24	0.726755	1	0	25
CL10170.Contig1_All	590	A	R	99	A	36	10	10	G	35	9	9	19	0.200091	1	0	23
CL10170.Contig1_All	613	G	R	71	G	36	14	14	A	36	7	7	21	0.757245	1	0	18
CL10170.Contig1_All	631	C	Y	99	C	36	17	17	T	35	10	10	27	0.236749	1	0	16
CL10170.Contig1_All	647	A	R	99	A	34	19	19	G	36	11	11	30	0.22239	1	0	6
CL10170.Contig1_All	653	A	W	99	A	32	21	21	T	36	10	10	31	0.220439	1	0	6
CL10170.Contig1_All	718	T	Y	91	T	37	32	32	C	38	10	10	42	0.43652	1	0	6
CL10170.Contig1_All	724	C	M	99	C	36	37	37	A	36	15	15	53	0.229524	1	0	6
CL10170.Contig1_All	766	A	W	99	A	35	38	38	T	37	17	17	55	0.153344	1	0	42
CL10170.Contig1_All	858	A	R	95	A	34	17	17	G	37	8	8	25	0.637152	1	0	15
CL10170.Contig1_All	873	T	Y	81	T	35	25	25	C	33	9	9	34	0.543752	1	0	15
CL10170.Contig1_All	901	A	M	99	A	37	25	25	C	36	12	12	37	0.684242	1	0	28
CL10170.Contig1_All	951	T	W	99	T	29	30	30	A	36	14	14	44	0.508013	1	0	30
CL10170.Contig1_All	981	A	R	33	A	36	32	32	G	37	7	7	39	0.340213	1	0	7
CL10170.Contig1_All	1114	A	W	62	A	33	12	12	T	30	6	6	18	0.375135	1	0	27
CL10170.Contig1_All	1141	C	Y	99	C	35	12	12	T	36	8	8	20	0.618167	1	0	27
CL10170.Contig1_All	1200	C	S	99	C	34	11	11	G	35	9	9	20	0.573681	1	0	46
CL10170.Contig1_All	1246	C	S	99	C	35	21	21	G	35	14	14	35	0.733458	1	0	46
CL10170.Contig1_All	1637	T	W	99	T	33	31	31	A	35	11	11	42	0.673252	1	0	226
CL10170.Contig1_All	1990	A	M	99	A	33	25	25	C	38	10	10	35	0.513559	1	0	137
CL10170.Contig1_All	2127	C	Y	99	C	36	41	41	T	36	20	20	61	0.663266	1	0	137
CL10170.Contig1_All	2293	C	Y	24	C	36	18	18	T	39	5	5	23	0.622738	1	0	66
CL10170.Contig1_All	2359	G	S	99	G	35	32	32	C	36	12	12	44	0.70124	1	0	66
CL10170.Contig1_All	2443	G	K	99	G	37	31	31	T	33	19	19	50	0.0224522	1	0	18
CL10170.Contig1_All	2461	A	M	99	A	38	27	27	C	36	24	24	51	0.519387	1	0	18
CL10170.Contig1_All	2521	C	Y	99	C	30	38	38	T	33	19	23	61	0.114197	1.06557	0	14
CL10170.Contig1_All	2535	A	W	99	A	37	32	32	T	36	18	22	54	0.297819	1.07407	0	14
CL10170.Contig1_All	2576	A	R	54	A	37	44	44	G	36	9	14	58	0.641942	1.08621	0	41
CL10170.Contig1_All	2617	T	Y	99	T	36	37	37	C	36	12	13	50	0.734006	1.02	0	6
CL10170.Contig1_All	2623	A	R	99	A	36	38	38	G	35	12	13	51	0.239655	1.01961	0	6
CL10170.Contig1_All	2629	C	S	99	C	37	37	37	G	36	12	13	50	0.628141	1.02	0	6
CL10170.Contig1_All	2678	C	Y	99	C	32	21	21	T	37	14	14	35	0.314888	1	0	49
CL10170.Contig1_All	2745	T	Y	99	T	33	17	17	C	34	15	15	32	0.397186	1	0	20
CL10170.Contig1_All	2765	A	W	99	A	34	21	21	T	34	17	17	38	0.744216	1	0	20
CL10170.Contig1_All	2790	G	R	99	G	36	30	30	A	33	16	16	46	0.537727	1	0	25
CL10170.Contig1_All	2824	G	R	99	G	33	40	40	A	37	18	18	58	0.503053	1	0	12
CL10170.Contig1_All	2836	G	K	99	G	34	33	33	T	36	22	22	55	0.714516	1	0	12
CL10170.Contig1_All	3009	G	S	74	G	35	26	26	C	36	7	7	33	0.457168	1	0	54
CL10170.Contig1_All	3160	C	S	99	C	35	37	37	G	36	22	22	59	0.447443	1	0	26
CL10170.Contig1_All	3186	C	Y	99	C	36	35	35	T	37	18	18	53	0.722268	1	0	25
CL10170.Contig1_All	3211	G	R	99	G	35	33	33	A	36	26	26	59	0.366577	1	0	6
CL10170.Contig1_All	3217	C	Y	99	C	34	33	33	T	36	27	27	60	0.599949	1	0	6
CL10170.Contig1_All	3412	A	R	75	A	35	28	28	G	38	9	9	37	0.142906	1	0	27
CL10170.Contig1_All	3439	A	R	99	A	35	33	33	G	37	14	14	47	0.163446	1	0	27
CL10170.Contig1_All	3619	T	Y	99	T	33	29	29	C	36	14	14	43	0.202087	1	0	7
CL10170.Contig1_All	3626	A	R	99	A	33	27	27	G	34	11	11	38	0.576991	1	0	7
CL10170.Contig1_All	3919	C	Y	99	C	34	39	39	T	36	22	22	61	0.288065	1	0	84
CL10170.Contig1_All	4003	A	R	99	A	32	37	37	G	34	20	20	57	0.686631	1	0	84
CL10170.Contig1_All	4120	C	Y	99	C	35	55	55	T	35	34	34	89	0.478115	1	0	117
CL10170.Contig1_All	4474	G	R	99	G	36	46	46	A	34	16	16	62	0.143917	1	0	146
CL10170.Contig1_All	4620	G	R	99	A	36	27	27	G	38	12	12	39	0.0842432	1	0	40
CL10170.Contig1_All	4660	C	S	77	C	36	20	20	G	37	7	7	27	0.303553	1	0	13
CL10171.Contig3_All	47	G	R	99	G	37	30	30	A	36	29	29	59	0.553174	1	0	94
CL10171.Contig3_All	141	T	W	99	T	35	212	212	A	36	42	42	302	0.0178607	1	0	94
CL10171.Contig3_All	274	T	W	99	T	35	216	218	A	36	39	48	405	0.368381	1.02963	0	35
CL10171.Contig3_All	400	T	Y	99	T	36	208	208	C	36	46	46	392	0.457612	1	0	39
CL10171.Contig3_All	439	G	S	99	G	35	210	210	C	35	44	44	383	0.428807	1	0	39
CL10171.Contig3_All	492	A	M	99	A	36	225	225	C	36	30	30	376	0.171391	1	0	53
CL10171.Contig3_All	595	G	S	99	G	37	200	200	C	37	55	55	333	0.474899	1	0	103
CL10171.Contig3_All	988	T	W	99	T	36	225	225	A	33	30	30	262	0.0350146	1	0	35
CL10171.Contig3_All	1023	T	W	99	T	37	178	178	A	38	66	66	245	0.134878	1	0	35
CL10171.Contig3_All	1078	A	R	99	A	36	190	191	G	37	64	64	284	0.017309	1.00352	0	55
CL10171.Contig3_All	1323	A	R	99	A	36	172	172	G	38	19	19	191	0.0554646	1	0	160
CL10171.Contig3_All	1579	G	R	99	G	36	122	122	A	36	22	22	144	0.455786	1	0	95
CL10171.Contig3_All	1831	G	R	76	G	37	136	136	A	34	14	14	150	0.00984364	1	0	174
CL10171.Contig3_All	2005	G	R	99	G	35	175	176	A	36	19	32	208	0.395668	1.09135	0	36
CL10171.Contig3_All	2041	A	R	99	A	36	158	181	G	36	51	51	232	0.330672	1.14224	0	36
CL10171.Contig3_All	2127	C	Y	99	C	35	146	151	T	35	26	26	177	0.340767	1.03955	0	86
CL10171.Contig3_All	2224	A	R	99	A	36	126	126	G	35	35	35	161	0.274798	1	0	97
CL10171.Contig3_All	2365	G	R	63	G	34	97	97	A	38	11	11	108	0.0724714	1	0	15
CL10171.Contig3_All	2380	A	R	99	A	36	90	90	G	33	17	17	108	0.415646	1	0	15
CL10171.Contig3_All	2458	G	R	79	G	36	80	80	A	36	11	11	91	0.277438	1	0	51
CL10171.Contig3_All	2509	G	R	95	G	35	83	83	A	34	12	12	95	0.194175	1	0	21
CL10171.Contig3_All	2530	G	K	99	G	29	55	55	T	27	33	33	88	0.226671	1	0	21
CL10171.Contig3_All	2713	G	R	99	G	35	148	148	A	36	55	55	203	0.197809	1	0	110
CL10172.Contig1_All	171	C	M	99	A	36	25	25	C	36	24	24	49	0.574149	1	0	111
CL10173.Contig1_All	258	C	Y	36	C	36	33	37	T	35	7	7	44	0.688499	1.09091	0	178
CL10175.Contig2_All	201	G	K	58	G	30	20	20	T	34	6	6	26	0.349972	1	0	80
CL10175.Contig2_All	339	A	R	36	A	28	22	22	G	26	8	8	31	0.31457	1	0	15
CL10175.Contig2_All	399	C	Y	87	C	34	14	14	T	30	9	9	23	0.556095	1	0	45
CL10175.Contig2_All	501	A	M	99	A	37	14	14	C	36	8	8	22	0.381975	1	0	7
CL10175.Contig2_All	534	A	R	99	A	34	16	16	G	38	9	9	25	0.510699	1	0	26
CL10175.Contig2_All	575	T	Y	99	T	36	19	19	C	33	11	11	30	0.506609	1	0	41
CL10175.Contig2_All	757	A	R	99	A	36	16	16	G	37	10	10	26	0.655684	1	0	14
CL10175.Contig2_All	771	C	Y	99	T	36	18	18	C	37	11	11	29	0.137914	1	0	14
CL10177.Contig1_All	475	T	C	82	C	35	49	49	T	29	1	1	50	1	1	0	7
CL10177.Contig1_All	518	G	R	99	A	37	22	22	G	35	18	23	45	0.0531421	1.13333	0	15
CL10177.Contig1_All	533	T	C	55	C	35	36	41	T	34	1	1	42	1	1.14286	0	5
CL10177.Contig1_All	538	A	G	55	G	33	36	41	A	26	1	1	42	1	1.14286	0	5
CL10177.Contig3_All	401	C	M	36	A	32	5	188	C	35	2	178	367	0.428571	1.98093	0	85
CL10177.Contig3_All	486	G	R	91	G	36	9	148	A	36	7	96	244	0.689423	1.94262	0	27
CL10177.Contig3_All	513	G	R	65	A	35	12	120	G	37	5	125	245	0.221073	1.93878	0	9
CL10177.Contig3_All	522	G	R	62	A	36	13	120	G	38	5	126	246	0.144374	2	0	9
CL10177.Contig3_All	531	C	Y	22	C	36	13	213	T	30	5	23	237	0.0558473	2.01266	0	9
CL10177.Contig4_All	107	A	W	99	A	35	31	31	T	37	16	16	47	0.743359	1	0	16
CL10177.Contig4_All	123	G	K	99	G	37	31	31	T	36	16	16	47	0.560352	1	0	16
CL10177.Contig4_All	252	G	R	99	G	38	95	95	A	36	64	64	159	0.00862653	1	0	48
CL10177.Contig4_All	389	T	Y	99	T	37	182	182	C	37	73	73	420	0.215085	1	0	11
CL10177.Contig4_All	400	C	Y	99	C	37	232	232	T	39	23	23	445	0.00056831	1	0	7
CL10177.Contig4_All	407	T	Y	99	T	38	217	217	C	38	36	36	412	0.237111	1	0	7
CL10177.Contig4_All	446	G	S	99	G	38	204	204	C	38	51	51	622	0.486454	1	0	18
CL10177.Contig4_All	464	G	S	99	G	37	204	204	C	36	51	51	648	0.245478	1	0	18
CL10177.Contig4_All	617	G	R	99	G	34	212	410	A	34	34	59	469	0.38462	1.47548	0	150
CL10177.Contig4_All	767	G	R	99	G	36	144	401	A	37	84	185	588	0.0530262	1.60884	0	105
CL10177.Contig4_All	872	C	M	99	C	35	167	274	A	35	88	137	503	0.373588	1.46918	0	47
CL10177.Contig4_All	919	C	M	99	C	37	84	390	A	38	20	87	477	0.362969	1.78197	0	17
CL10177.Contig4_All	936	C	Y	99	T	36	42	203	C	33	26	241	444	0.213292	1.84685	0	17
CL10177.Contig5_All	486	G	R	99	G	35	24	163	A	37	14	104	267	0.506725	1.86517	0	27
CL10177.Contig5_All	513	G	R	99	G	35	38	158	A	36	21	130	288	0.086145	1.80208	0	9
CL10177.Contig5_All	522	G	R	99	G	37	51	172	A	36	23	131	303	0.243556	1.81518	0	9
CL10177.Contig5_All	691	T	W	99	A	35	125	125	T	34	129	129	335	0.00232241	1	0	34
CL10177.Contig5_All	725	T	W	99	T	37	221	221	A	38	34	34	420	0.204195	1	0	34
CL10177.Contig5_All	783	T	W	99	T	34	200	200	A	36	55	55	374	0.129848	1	0	58
CL10177.Contig6_All	69	T	W	22	T	37	17	17	A	32	5	5	22	0.201792	1	0	8
CL10177.Contig6_All	77	C	Y	99	C	35	44	44	T	34	14	14	58	0.376605	1	0	8
CL10177.Contig6_All	90	A	R	99	A	35	100	100	G	36	34	34	134	0.378531	1	0	13
CL10177.Contig6_All	174	A	M	99	A	33	217	217	C	34	37	37	414	0.469606	1	0	9
CL10177.Contig6_All	183	C	M	99	C	33	223	223	A	33	32	32	389	0.436367	1	0	9
CL10177.Contig6_All	233	A	W	99	A	35	218	220	T	35	33	33	293	0.493842	1.00683	0	50
CL10177.Contig6_All	291	T	W	99	T	35	158	165	A	33	26	30	195	0.0362401	1.05641	0	7
CL10177.Contig6_All	298	A	M	99	A	34	112	113	C	35	84	96	209	0.205571	1.0622	0	7
CL10177.Contig6_All	348	C	M	99	C	34	134	134	A	35	38	45	179	0.169555	1.03911	0	24
CL10177.Contig6_All	372	G	K	99	G	34	151	153	T	35	26	28	181	0.256988	1.0221	0	24
CL10177.Contig6_All	407	C	Y	92	C	34	123	123	T	33	13	13	136	0.0509533	1	0	35
CL10178.Contig1_All	1024	T	W	46	T	32	30	105	A	33	7	18	126	0.388046	1.69048	0	31
CL10178.Contig1_All	1055	C	S	99	C	37	39	88	G	38	20	20	108	0.612543	1.4537	0	9
CL10178.Contig1_All	1064	T	K	99	T	37	50	83	G	38	13	17	100	0.496654	1.37	0	9
CL10178.Contig1_All	1086	G	K	22	G	37	57	62	T	38	7	13	75	0.284331	1.14667	0	22
CL10178.Contig1_All	1124	G	K	30	G	37	24	24	T	38	6	6	30	0.469828	1	0	38
CL10178.Contig2_All	654	G	R	99	G	34	10	234	A	33	9	180	415	0.695046	1.95422	0	56
CL10178.Contig2_All	744	G	R	99	G	34	15	248	A	35	11	110	358	0.341608	1.92737	0	31
CL10178.Contig2_All	775	G	K	38	G	35	10	242	T	33	5	121	363	0.518815	1.95868	0	31
CL10178.Contig2_All	847	A	W	99	T	38	10	165	A	33	8	340	505	0.286302	1.96436	0	72
CL10178.Contig2_All	998	T	W	99	T	36	17	119	A	38	16	59	178	0.0508635	1.81461	0	26
CL10178.Contig2_All	1024	T	W	99	T	33	59	136	A	34	30	41	179	0.0994782	1.49721	0	26
CL10178.Contig2_All	1064	T	K	99	T	37	77	112	G	35	52	56	168	0.0154542	1.23214	0	22
CL10178.Contig2_All	1086	G	K	99	G	36	80	85	T	37	37	43	128	0.185696	1.08594	0	22
CL10178.Contig2_All	1119	T	W	99	T	36	56	56	A	37	17	17	73	0.296288	1	0	18
CL10178.Contig2_All	1646	C	T	20	T	38	8	23	C	0	0	2	25	1	1.68	0	10
CL10178.Contig2_All	1665	C	G	34	G	35	14	43	C	0	0	0	43	1	1.67442	0	19
CL10179.Contig4_All	277	C	Y	26	C	33	16	16	T	36	5	5	21	0.611283	1	0	66
CL10179.Contig4_All	343	C	Y	53	C	35	11	11	T	33	6	6	17	0.441823	1	0	66
CL10179.Contig4_All	1105	A	R	99	A	34	11	11	G	38	9	9	20	0.50106	1	0	443
CL10179.Contig4_All	2160	G	R	54	G	37	8	8	A	38	5	5	13	0.471639	1	0	178
CL10179.Contig4_All	2338	T	Y	99	T	37	20	20	C	36	13	13	33	0.216859	1	0	159
CL10179.Contig4_All	2497	C	Y	66	C	36	26	26	T	38	9	9	35	0.161664	1	0	159
CL10179.Contig4_All	2665	A	W	99	A	35	21	21	T	35	10	10	31	0.442226	1	0	33
CL10179.Contig4_All	2698	C	Y	25	C	38	14	14	T	37	5	5	19	0.171311	1	0	33
CL10179.Contig4_All	2920	T	Y	99	T	36	26	26	C	38	14	14	40	0.040559	1	0	222
CL10179.Contig4_All	3301	G	K	99	G	33	27	27	T	37	11	11	38	0.544785	1	0	119
CL10179.Contig4_All	3577	A	R	82	A	36	29	29	G	39	9	9	38	0.0758362	1	0	78
CL10179.Contig4_All	3655	T	Y	99	T	34	28	28	C	37	14	14	42	0.053541	1	0	78
CL10179.Contig4_All	3800	A	W	99	T	37	15	15	A	36	15	15	30	0.609072	1	0	15
CL10179.Contig4_All	3815	A	R	99	A	36	14	14	G	39	9	9	23	0.0477869	1	0	15
CL10179.Contig4_All	3836	G	R	99	A	37	12	12	G	37	11	11	23	0.708188	1	0	21
CL10179.Contig4_All	4004	G	K	66	G	36	23	23	T	34	7	7	30	0.5	1	0	62
CL10179.Contig4_All	4066	T	W	99	T	37	33	33	A	36	11	11	44	0.188216	1	0	62
CL10179.Contig4_All	4332	G	K	99	G	37	27	27	T	35	12	12	39	0.531396	1	0	266
CL10179.Contig4_All	4810	A	W	99	A	35	33	33	T	39	10	10	43	0.0557653	1	0	9
CL10179.Contig4_All	4819	G	R	62	G	36	36	36	A	38	9	9	45	0.73057	1	0	9
CL10179.Contig4_All	5068	A	M	99	A	33	30	30	C	36	11	11	41	0.668518	1	0	21
CL10179.Contig4_All	5089	A	R	67	A	35	31	31	G	36	8	8	40	0.147511	1	0	21
CL10179.Contig4_All	5207	T	W	99	T	36	26	26	A	37	15	15	41	0.674523	1	0	58
CL10179.Contig4_All	5265	C	Y	99	C	34	29	29	T	36	15	15	44	0.53814	1	0	8
CL10179.Contig4_All	5273	G	K	99	G	34	26	26	T	34	15	15	41	0.410096	1	0	8
CL10179.Contig4_All	5377	T	Y	46	T	35	37	37	C	34	8	8	45	0.729716	1	0	40
CL10179.Contig4_All	5417	T	W	99	T	34	33	33	A	34	21	21	54	0.166061	1	0	17
CL10179.Contig4_All	5502	G	S	99	G	37	34	34	C	36	30	30	64	0.44649	1	0	68
[truncated: 243,938+ more rows]
