# Supplementary material for: Comparative Analysis of Impatiens Leaf Transcriptomes Reveal Candidate Genes for Resistance to Downy Mildew Caused by Plasmopara obducens
Source: Int J Mol Sci. 2018 Jul 15;19(7):2057. doi: 10.3390/ijms19072057 (PMC6073305; doi:10.3390/ijms19072057)
Supplement: Supplementary file 1 [file ijms-19-02057-s001.zip › Supplymentary table S7.xlsx]

## Sheet: Sheet1
Supplymentary Table S7. List of single nucleotide polymorphisms (SNPS) with their position and presence in specific cultivars of impatiens
gene_id	pos	basic	SPR.All_chr_snp	SPR.All_chr_base	SPR.All_chr_reads	SPR.All_chr_quality	SEP.All_chr_snp	SEP.All_chr_base	SEP.All_chr_reads	SEP.All_chr_quality
CL10.Contig11_All	457	A	R	A;G	18;15	36;38	-	A	121	38
CL10.Contig11_All	502	A	T	T	30	34	-	A;G	42;1	35;0
CL10.Contig11_All	510	G	A	A	23	34	R	A;G	21;12	33;36
CL10.Contig12_All	462	C	-	G	1	0	S	C;G	111;31	35;37
CL10.Contig12_All	490	G	-	C	13	35	K	G;T	126;49	36;35
CL10.Contig1_All	329	A	R	A;G	83;25	36;33	-	A	1	0
CL10.Contig1_All	338	A	W	A;T	60;37	37;33	-	A	1	0
CL10.Contig1_All	917	C	S	C;G	82;11	36;40	-	C	1	35
CL10.Contig1_All	950	G	K	G;T	89;18	35;32	-	G	2	37
CL10.Contig1_All	981	C	M	C;A	112;11	36;31	-	C	2	37
CL10.Contig1_All	993	A	M	A;C	131;10	36;34	-	A	2	37
CL10.Contig1_All	1001	A	R	A;G	133;34	36;37	-	A	2	35
CL100.Contig7_All	322	C	-	C	26	0	Y	T;C	30;32	37;36
CL10000.Contig3_All	690	G	S	C;G	22;26	34;35	-	G	4	0
CL10000.Contig3_All	1025	C	-	C	168	36	T	T	8	37
CL10000.Contig3_All	1043	T	Y	T;C	73;72	36;36	-	T	8	39
CL10000.Contig3_All	1522	C	M	C;A	121;64	36;36	-	C	1	0
CL10000.Contig3_All	1579	G	K	G;T	123;58	36;36	-	A	1	0
CL10000.Contig3_All	1591	T	K	T;G	127;27	34;37	-	T	1	0
CL10000.Contig3_All	1885	G	R	G;A	88;40	37;36	-	G	1	0
CL10000.Contig3_All	2798	T	W	T;A	83;46	36;35	-	T	4	0
CL10000.Contig3_All	2824	T	W	T;A	87;15	37;37	-	T	3	0
CL10001.Contig3_All	173	T	-	T	1	0	Y	T;C	43;40	36;36
CL10004.Contig2_All	362	G	K	G;T	189;66	33;33	-	G	1	0
CL10004.Contig2_All	407	A	R	A;G	166;89	34;35	-	A	1	0
CL10007.Contig2_All	923	A	R	A;G	19;9	36;35	-	A	1	37
CL10007.Contig2_All	1628	T	W	T;A	18;10	36;37	-	T	2	40
CL10007.Contig2_All	1664	C	Y	C;T	24;15	35;35	-	C	2	35
CL10008.Contig1_All	227	C	-	T	18	33	Y	C;T	141;73	34;32
CL10008.Contig1_All	253	G	S	G;C	31;13	35;35	-	G	230	33
CL10008.Contig1_All	282	A	W	A;T	70;11	35;36	-	A	192	35
CL10008.Contig1_All	292	T	Y	C;T	50;44	35;36	-	T	183	35
CL10008.Contig1_All	354	G	K	G;T	51;9	37;36	-	G	92	36
CL10008.Contig1_All	370	C	T	T	40	37	-	C;A	101;1	35;2
CL10008.Contig1_All	478	A	-	A	3	36	M	A;C	79;39	35;36
CL10008.Contig1_All	530	T	-	G	6	36	K	T;G	111;54	37;36
CL10008.Contig1_All	578	C	-	A	3	23	M	C;A	139;69	35;36
CL10008.Contig1_All	783	C	Y	C;T	67;45	36;35	-	C	222	36
CL10008.Contig1_All	906	G	S	G;C	98;48	36;36	-	G	229	36
CL10008.Contig1_All	961	C	M	C;A	142;38	37;37	-	C	220	37
CL10008.Contig1_All	1021	C	A	A;C	171;1	36;2	-	C	255	37
CL10008.Contig1_All	1185	T	C	C	113	33	-	T;C	157;1	31;8
CL10008.Contig1_All	1206	C	T	T	104	35	-	C;G	164;1	35;34
CL10008.Contig1_All	1464	A	T	T	56	37	W	A;T	122;61	36;37
CL10008.Contig1_All	1542	T	Y	T;C	82;10	37;37	-	T;G	207;1	36;9
CL10008.Contig1_All	1650	G	A	A	44	37	-	G;C	254;1	36;35
CL10008.Contig1_All	2027	T	-	A	1	36	W	T;A	148;109	37;38
CL10008.Contig1_All	2679	T	-	T	3	0	Y	T;C	161;94	37;37
CL10008.Contig2_All	273	G	R	G;A	163;19	37;36	-	G	3	37
CL10008.Contig2_All	325	G	R	G;A	141;30	37;37	-	G	2	0
CL10008.Contig2_All	555	G	R	G;A	79;45	36;35	-	G	3	0
CL10008.Contig2_All	579	A	R	A;G	99;18	36;38	-	A	3	0
CL10008.Contig2_All	650	A	W	A;T	147;17	35;36	-	A	1	0
CL10008.Contig2_All	838	C	Y	C;T	121;70	36;35	-	C	5	0
CL10011.Contig1_All	321	G	-	G	3	32	S	G;C	228;27	36;34
CL10011.Contig2_All	313	T	-	C	4	0	Y	T;C	71;58	37;33
CL10011.Contig3_All	211	C	S	C;G	137;18	36;37	-	C	13	38
CL10011.Contig3_All	238	T	Y	T;C	115;34	36;34	-	T	13	37
CL10011.Contig3_All	252	G	-	G	158	36	A	A	13	37
CL10011.Contig4_All	642	G	R	G;A	102;11	34;33	-	G	1	0
CL10011.Contig4_All	648	C	Y	C;T	64;45	36;35	-	C	1	0
CL10014.Contig1_All	208	A	W	A;T	65;41	36;37	-	G	1	29
CL10018.Contig4_All	284	G	R	G;A	21;6	36;33	-	G	89	34
CL10018.Contig4_All	336	A	-	G	11	30	R	A;G	58;34	36;36
CL10019.Contig1_All	381	C	-	C	5	33	Y	C;T	184;42	35;38
CL10020.Contig1_All	890	A	C	C;A	314;385	37;38	-	A	1	0
CL10020.Contig3_All	210	A	-	G	11	0	R	A;G	154;118	36;35
CL10020.Contig3_All	419	T	-	T	2	0	W	T;A	230;25	36;35
CL10020.Contig3_All	465	C	-	C	1	20	Y	C;T	221;32	33;35
CL10020.Contig3_All	507	C	-	T	1	25	Y	C;T	155;100	34;36
CL10021.Contig2_All	406	T	A	A	17	35	W	T;A	17;7	39;36
CL10022.Contig1_All	189	G	-	G	3	24	R	G;A	146;62	34;33
CL10022.Contig1_All	1043	G	-	G	28	36	R	G;A	140;26	36;36
CL10022.Contig2_All	643	A	R	A;G	113;47	36;36	-	A	7	36
CL10022.Contig2_All	703	G	R	G;A	80;42	36;36	-	G	3	32
CL10022.Contig2_All	919	A	W	A;T	181;26	36;37	-	A	3	36
CL10022.Contig2_All	931	G	R	G;A	159;70	37;37	-	G	3	35
CL10022.Contig2_All	1417	T	Y	T;C	172;35	36;36	-	T	3	0
CL10022.Contig2_All	1510	A	R	A;G	177;43	29;33	-	A	2	0
CL10025.Contig3_All	220	T	Y	T;C	14;5	36;35	-	T	3	36
CL10025.Contig3_All	926	T	Y	T;C	98;17	35;36	-	T	97	33
CL10025.Contig3_All	974	C	Y	C;T	71;13	35;39	-	C	92	37
CL10025.Contig3_All	1001	G	A	A	97	35	-	G;T	117;1	34;2
CL10025.Contig3_All	1066	A	W	A;T	58;7	36;36	-	A	79	37
CL10025.Contig3_All	1109	T	W	A;T	66;10	37;38	-	T	54	38
CL10025.Contig3_All	1232	A	M	A;C	53;12	37;36	-	A	49	38
CL10025.Contig3_All	1262	A	R	A;G	44;32	36;35	-	A	51	37
CL10025.Contig3_All	1394	T	C	C	34	34	-	T;C	36;1	30;5
CL10025.Contig3_All	1423	T	Y	C;T	20;13	35;35	-	T	49	35
CL10025.Contig3_All	1437	C	Y	C;T	22;7	35;36	-	C	51	35
CL10025.Contig3_All	1493	T	C	C	29	35	-	T;G	55;1	34;34
CL10025.Contig3_All	1739	A	-	T	47	37	W	A;T	33;19	35;37
CL10025.Contig3_All	1820	T	W	T;A	43;26	37;36	-	T	43	36
CL10027.Contig4_All	332	A	M	A;C	204;51	36;37	-	A	1	32
CL10027.Contig4_All	364	A	R	A;G	200;55	36;37	-	A	1	25
CL10027.Contig4_All	452	C	M	C;A	208;40	36;37	-	C	1	38
CL10033.Contig1_All	445	C	Y	C;T	215;37	32;28	-	C	1	0
CL10033.Contig1_All	508	T	Y	T;C	210;45	36;36	-	T	2	0
CL10033.Contig1_All	802	G	K	G;T	202;53	35;36	-	G	1	0
CL10033.Contig1_All	811	A	W	A;T	150;105	35;34	-	A	1	0
CL10033.Contig1_All	886	C	M	C;A	223;32	36;34	-	C	1	0
CL10033.Contig1_All	900	G	R	G;A	183;70	33;30	-	G	1	0
CL10033.Contig1_All	1207	A	R	A;G	111;47	34;36	-	A	1	0
CL10033.Contig1_All	1222	C	Y	C;T	111;33	37;36	-	C	1	0
CL10033.Contig3_All	607	G	-	C	1	25	S	G;C	154;102	33;34
CL10033.Contig3_All	624	C	-	T	1	26	Y	C;T	135;120	34;34
CL10037.Contig1_All	333	C	Y	C;T	46;20	34;37	-	C	10	0
CL10037.Contig2_All	312	A	W	A;T	69;40	33;32	-	A	2	0
CL10037.Contig4_All	1090	G	-	G	7	0	R	G;A	43;37	36;36
CL10037.Contig4_All	1413	T	-	A	4	38	W	T;A	75;66	36;36
CL10037.Contig4_All	1644	G	A	A	9	32	-	G;A	61;3	38;25
CL10037.Contig5_All	741	T	-	T	1	0	W	T;A	43;26	33;31
CL10037.Contig5_All	1215	A	-	A	2	0	M	A;C	84;11	36;34
CL10039.Contig2_All	511	T	Y	T;C	49;9	34;35	-	T	1	0
CL1004.Contig1_All	343	A	-	A;G	30;4	36;33	C	C	18	37
CL1004.Contig1_All	618	T	-	T	25	37	A	A	12	38
CL1004.Contig1_All	624	T	-	T	27	36	C	C	11	37
CL1004.Contig1_All	744	A	-	A	19	37	T	T	21	36
CL1004.Contig1_All	769	C	-	C	24	33	T	T	18	34
CL1004.Contig1_All	852	G	-	G	28	33	A	A	15	37
CL1004.Contig1_All	948	G	-	G	19	38	A	A	9	36
CL1004.Contig1_All	1002	T	-	T	25	36	A	A	9	39
CL10040.Contig4_All	339	T	-	T	2	27	Y	T;C	149;106	31;31
CL10041.Contig1_All	250	C	T	T;C	442;561	34;0	-	C	1	0
CL10041.Contig2_All	301	T	Y	T;C	645;114	37;39	-	T	2	0
CL10047.Contig2_All	1255	C	-	C	1	27	M	C;A	181;20	34;31
CL10048.Contig2_All	975	G	S	G;C	44;25	32;30	-	G	4	35
CL10048.Contig2_All	1013	C	Y	C;T	47;15	32;36	-	C	3	34
CL10048.Contig2_All	1062	A	W	A;T	21;17	33;27	-	A	3	26
CL10048.Contig2_All	1067	C	S	G;C	28;14	34;34	-	C	3	34
CL10049.Contig5_All	217	G	R	G;A	103;24	36;35	-	G	3	0
CL10049.Contig5_All	259	A	M	A;C	98;20	36;38	-	A	3	0
CL10049.Contig5_All	296	G	R	G;A	86;23	37;36	-	G	1	0
CL10052.Contig1_All	565	C	S	C;G	31;10	35;35	-	C	1	0
CL10052.Contig1_All	817	G	R	G;A	26;12	37;36	-	G	1	0
CL10052.Contig1_All	1068	T	K	T;G	24;7	39;38	-	T	3	0
CL10052.Contig1_All	1144	A	W	A;T	33;10	34;34	-	A	4	0
CL10052.Contig1_All	1384	C	Y	C;T	20;15	34;35	-	C	10	0
CL10052.Contig3_All	1219	A	-	A	4	0	W	A;T	46;38	36;37
CL10052.Contig3_All	1273	C	-	C	3	0	M	A;C	33;32	36;36
CL10052.Contig3_All	1405	G	-	G	5	0	R	G;A	39;20	36;37
CL10054.Contig1_All	245	G	-	G	17	36	R	G;A	31;20	33;33
CL10054.Contig1_All	249	C	T	T	17	36	-	C;G	50;1	35;2
CL10054.Contig1_All	277	C	-	T	23	36	Y	C;T	25;20	35;35
CL10054.Contig1_All	353	T	C	C;T	96;2	36;30	-	T	41	34
CL10054.Contig1_All	374	G	R	G;A	89;18	36;38	-	G	49	36
CL10054.Contig1_All	446	C	T	T;C	60;1	35;31	-	C	32	37
CL10054.Contig1_All	529	G	R	G;A	43;17	35;37	-	G	26	36
CL10054.Contig1_All	645	C	Y	C;T	46;9	37;37	-	C	29	37
CL10054.Contig1_All	704	C	Y	C;T	39;9	36;38	-	C	16	35
CL10054.Contig1_All	751	C	M	C;A	50;13	35;36	-	C	19	33
CL10054.Contig1_All	797	G	S	G;C	67;12	35;35	-	G	19	36
CL10054.Contig1_All	803	C	Y	C;T	51;26	36;37	-	C	20	35
CL10054.Contig1_All	1070	T	Y	T;C	110;8	36;38	-	T	47	37
CL10054.Contig1_All	1089	A	R	A;G	67;41	38;38	-	A;C	58;1	36;10
CL10054.Contig1_All	1126	C	Y	C;T	46;32	36;37	-	C	60	36
CL10054.Contig1_All	1156	G	R	G;A	36;32	37;36	-	G	68	36
CL10054.Contig1_All	1193	C	S	C;G	52;8	37;37	-	C	45	37
CL10054.Contig1_All	1690	A	G	G	87	38	R	A;G	45;24	35;36
CL10054.Contig1_All	1857	G	S	G;C	86;18	35;36	-	G	91	36
CL10054.Contig1_All	1875	G	R	G;A	99;14	35;35	-	G	97	36
CL10054.Contig1_All	1895	A	W	A;T	123;8	36;37	-	A	99	37
CL10054.Contig1_All	1946	C	T	T;G	111;3	31;13	-	C	91	36
CL10054.Contig1_All	1957	T	W	T;A	101;21	36;34	-	T	92	36
CL10054.Contig1_All	2183	T	Y	C;T	71;21	36;38	-	T	135	36
CL10054.Contig1_All	2240	C	T	T	22	33	-	C;T	120;1	35;7
CL10054.Contig2_All	1613	A	W	A;T	124;17	37;38	-	A	1	0
CL10054.Contig2_All	1627	T	K	T;G	120;17	36;37	-	T	1	0
CL10057.Contig6_All	810	G	R	G;A	30;26	36;37	-	G	8	37
CL10057.Contig6_All	827	T	-	T	62	36	C	C	19	35
CL10057.Contig6_All	836	G	-	G	63	36	A	A	21	38
CL10058.Contig17_All	411	C	Y	C;T	97;34	37;36	-	C	3	40
CL10058.Contig17_All	650	T	Y	T;C	117;34	37;38	-	T	3	0
CL10058.Contig17_All	681	A	R	A;G	112;55	36;37	-	A	3	0
CL10058.Contig17_All	705	C	Y	C;T	108;53	36;35	-	C	1	0
CL10058.Contig17_All	841	C	Y	T;C	24;29	36;36	-	C	2	0
CL10059.Contig3_All	706	G	R	G;A	114;16	36;37	-	G	3	0
CL10059.Contig3_All	1217	G	K	G;T	75;8	35;37	-	G	2	0
CL10059.Contig3_All	1336	A	R	A;G	58;38	33;34	-	A	1	0
CL10059.Contig3_All	1372	A	M	A;C	50;42	35;36	-	A	1	0
CL10061.Contig1_All	735	C	-	T;G	9;1	37;8	Y	C;T	110;13	35;37
CL10061.Contig1_All	765	T	C	C;T	19;1	36;31	-	T	122	35
CL10061.Contig1_All	810	A	R	G;A	19;6	38;38	-	A	122	34
CL10061.Contig1_All	819	G	A	A	23	35	-	G;A	112;1	35;33
CL10061.Contig1_All	825	A	G	G	21	36	-	A;G	105;1	36;30
CL10061.Contig1_All	1368	T	W	T;A	15;13	33;35	-	T	49	34
CL10061.Contig1_All	1382	A	R	A;G	24;6	35;30	-	A	38	34
CL10061.Contig1_All	1389	A	M	C;A	24;6	34;32	-	A	37	35
CL10061.Contig1_All	1674	A	G	G	42	36	-	A;T	52;1	34;34
CL10061.Contig1_All	2046	G	T	T	15	35	-	G;T	58;1	35;7
CL10061.Contig1_All	2241	C	Y	C;T	16;6	35;34	-	C	52	36
CL10061.Contig1_All	2353	T	W	T;A	20;11	36;37	-	T	54	36
CL10061.Contig1_All	2382	A	C	C;G	19;1	35;35	-	A	45	36
CL10061.Contig1_All	2483	C	-	C	7	36	Y	C;T	47;10	35;34
CL10061.Contig2_All	468	C	-	C;G	160;1	35;35	A	A;G	10;1	37;37
CL10061.Contig2_All	504	C	-	C	125	36	T	T	25	39
CL10061.Contig2_All	576	A	R	A;G	118;11	35;35	-	A	23	32
CL10061.Contig2_All	594	G	-	G;A	144;15	37;38	T	T	13	38
CL10061.Contig2_All	627	T	K	T;G	112;16	34;34	-	T	9	38
CL10061.Contig2_All	687	T	Y	T;C	107;16	34;34	-	T	4	35
CL10061.Contig2_All	795	A	T	T;A	67;4	35;34	-	A;G	28;2	37;14
CL10061.Contig2_All	858	G	R	A;G	59;10	36;36	-	G	18	35
CL10061.Contig2_All	888	A	M	A;C	51;13	35;35	-	A	21	34
CL10061.Contig2_All	903	A	-	A	77	35	T	T	21	32
CL10061.Contig2_All	912	A	R	A;G	62;33	34;35	-	A	26	34
CL10061.Contig2_All	918	C	-	C	107	36	T	T	28	35
CL10061.Contig2_All	955	G	K	G;T	103;17	35;36	-	G	30	34
CL10061.Contig2_All	960	C	S	C;G	95;23	34;36	-	C	28	32
CL10061.Contig2_All	972	A	R	A;G	107;34	34;35	-	A	25	34
CL10061.Contig2_All	1140	A	R	A;G	87;24	28;33	-	A	3	37
CL10061.Contig2_All	1245	A	-	A;C	55;2	32;37	G	G	10	34
CL10061.Contig2_All	1311	A	-	A	46	33	T	T	16	34
CL10061.Contig2_All	1554	C	Y	C;T	47;8	35;37	-	C	1	37
CL10061.Contig2_All	1593	A	W	A;T	52;9	35;34	-	A	7	36
CL10061.Contig2_All	1610	T	W	T;A	61;8	37;36	-	T	11	35
CL10061.Contig2_All	1664	A	W	A;T	92;9	34;34	-	A	16	36
CL10061.Contig2_All	1701	G	R	G;A	88;16	37;37	-	G	15	36
CL10061.Contig2_All	1721	C	Y	C;T	81;28	36;36	-	C	9	37
CL10061.Contig2_All	1725	T	-	T	111	36	A	A	10	38
CL10061.Contig2_All	1749	C	-	C	106	37	T	T	15	37
CL10061.Contig2_All	1782	G	R	G;A	83;20	37;36	-	G	17	35
CL10061.Contig2_All	1800	A	M	A;C	59;47	36;37	-	A	16	36
CL10061.Contig2_All	1827	T	Y	T;C	71;29	34;35	-	T	18	36
CL10061.Contig2_All	1860	G	S	G;C	84;21	37;35	-	T	20	37
CL10061.Contig2_All	1902	T	W	T;A	82;11	35;36	-	T	18	35
CL10061.Contig2_All	1966	G	S	G;C	70;14	36;35	-	G	19	34
CL10061.Contig2_All	1974	C	-	C;A	83;1	35;2	T	T	17	34
CL10061.Contig2_All	2021	C	M	C;A	76;17	35;36	-	C	7	33
CL10061.Contig2_All	2026	A	W	A;T	72;17	35;36	-	A	5	35
CL10061.Contig2_All	2148	C	M	C;A	108;13	33;29	-	C	2	36
CL10061.Contig2_All	2157	G	R	G;A	107;16	33;35	-	G	2	40
CL10061.Contig2_All	2410	G	K	G;T	70;21	36;37	-	G	9	36
CL10061.Contig2_All	2451	G	-	G	88	36	A	A	13	38
CL10061.Contig2_All	2460	C	S	C;G	67;18	36;35	-	C	15	39
CL10061.Contig2_All	2610	A	M	A;C	86;9	35;37	-	A	6	38
CL10061.Contig2_All	2651	G	-	G	98	36	A	A	8	38
CL10061.Contig2_All	2673	G	R	G;A	79;16	36;35	-	G	8	34
CL10064.Contig1_All	898	G	-	G	19	33	A	A	10	37
CL10064.Contig1_All	934	T	-	T	20	35	C	C	12	36
CL10068.Contig1_All	498	C	Y	C;T	55;9	37;37	-	C	48	35
CL10068.Contig1_All	578	T	A	A	53	36	-	T;A	57;1	32;10
CL10068.Contig1_All	588	G	R	A;G	35;20	37;36	-	G	65	35
CL10068.Contig1_All	677	C	A	A	8	37	M	C;A	46;27	37;38
CL10068.Contig1_All	773	T	-	T	26	37	Y	T;C	49;30	38;36
CL10068.Contig1_All	808	C	Y	C;T	35;8	36;38	-	C	84	38
CL10068.Contig1_All	950	T	C	C;T	22;1	36;37	-	T	130	36
CL10068.Contig1_All	953	A	-	A;C	19;1	35;36	W	A;T	74;55	36;35
CL10069.Contig2_All	150	G	R	G;A	39;14	32;33	-	G	1	32
CL10069.Contig2_All	155	T	W	T;A	45;9	33;30	-	T	1	33
CL10069.Contig2_All	748	A	R	A;G	26;16	37;37	-	A	3	0
CL10070.Contig1_All	483	C	Y	C;T	9;6	37;36	-	C	1	36
CL10070.Contig2_All	1151	G	K	G;T	35;8	37;40	-	G	2	35
CL10070.Contig2_All	1567	A	R	A;G	39;28	35;36	-	A	2	35
CL10070.Contig2_All	1630	C	M	C;A	12;6	34;35	-	C	5	38
CL10070.Contig2_All	1750	A	R	G;A	13;11	34;35	-	A;C	11;1	33;25
CL10070.Contig2_All	1791	A	W	A;T	23;6	37;37	-	A	8	38
CL10070.Contig2_All	1864	T	Y	T;C	24;6	36;38	-	T	8	35
CL10070.Contig2_All	2371	C	M	C;A	46;9	34;31	-	C	4	38
CL10070.Contig2_All	2437	C	Y	C;T	27;21	36;36	-	C	8	36
CL10070.Contig2_All	2491	G	R	G;A	26;9	34;34	-	G	4	35
CL10070.Contig2_All	2536	T	W	T;A	34;8	34;38	-	T	2	35
CL10070.Contig6_All	268	A	-	A	2	36	W	A;T	11;9	35;32
CL10071.Contig1_All	909	C	-	C	1	26	Y	C;T	234;17	33;30
CL10071.Contig1_All	999	A	W	T;A	43;24	36;31	-	A	255	31
CL10071.Contig1_All	1014	T	Y	C;T	30;40	39;36	-	T	255	31
CL10071.Contig2_All	932	T	W	T;A	174;81	34;32	-	T	2	35
CL10071.Contig2_All	1012	G	R	G;A	188;67	36;35	-	G	1	39
CL10077.Contig1_All	124	T	C	C;T	43;49	36;0	-	T	255	33
CL10077.Contig1_All	175	A	C	C	111	35	-	A;C	254;1	33;16
CL10077.Contig1_All	286	G	-	G	1	0	R	G;A	251;15	34;35
CL10077.Contig1_All	292	T	-	T	1	0	W	T;A	238;24	34;33
CL10077.Contig2_All	186	A	W	A;T	196;59	36;36	-	A	11	0
CL10077.Contig2_All	195	T	W	T;A	150;105	36;36	-	T	11	0
CL10089.Contig4_All	212	C	-	C	39	37	T	T	10	36
CL10089.Contig4_All	232	T	-	T	35	37	C	C	13	37
CL10089.Contig4_All	260	G	R	G;A	21;15	36;36	-	G	16	36
CL10089.Contig4_All	296	T	-	T;C	29;2	37;26	G	G	14	37
CL10089.Contig4_All	315	G	-	G	24	37	A	A	10	38
CL10089.Contig4_All	362	A	R	A;G	21;9	36;38	-	A	6	35
CL10089.Contig4_All	698	G	R	G;A	22;6	34;36	-	G	22	38
CL10089.Contig4_All	715	T	W	T;A	23;9	33;35	-	T	29	35
CL10089.Contig4_All	770	C	-	C	51	35	Y	T;C	29;9	35;35
CL10089.Contig4_All	791	G	K	G;T	40;7	33;27	-	G	40	36
CL10089.Contig4_All	942	C	M	C;A	22;9	34;36	-	C	38	36
CL10089.Contig4_All	1076	A	M	A;C	22;12	35;31	-	A	9	37
CL10089.Contig4_All	1134	C	Y	C;T	19;10	34;30	-	C	8	38
CL10089.Contig4_All	1232	A	G	G	11	30	-	G	5	38
CL1009.Contig1_All	135	T	G	G	22	35	-	T;G	5;1	34;39
CL1009.Contig1_All	292	T	-	T	32	35	C	C	9	36
CL10091.Contig2_All	1423	G	R	G;A	177;25	36;37	-	G	3	0
CL10091.Contig2_All	1487	A	R	A;G	106;46	37;35	-	A	4	0
CL10091.Contig3_All	205	G	R	A;G	16;122	37;37	-	G	5	32
CL10096.Contig3_All	268	C	Y	T;C	43;42	34;32	-	C	1	0
CL10096.Contig3_All	560	C	M	C;A	36;16	36;36	-	C	4	0
CL10099.Contig6_All	224	G	-	G	2	0	R	G;A	34;29	31;33
CL101.Contig1_All	1188	C	-	C	11	30	G	G;T	15;1	35;34
CL101.Contig1_All	1281	G	-	G	110	35	A	A	49	35
CL101.Contig1_All	1293	T	-	T	125	31	C	C	42	34
CL101.Contig1_All	1353	G	-	G	124	35	A	A	51	35
CL101.Contig1_All	1364	A	-	A	118	35	T	T	48	35
CL101.Contig1_All	1413	C	Y	C;T	73;14	36;36	-	C	60	34
CL101.Contig1_All	1425	G	A	A	95	34	-	G;T	57;1	34;2
CL101.Contig1_All	1461	G	K	G;T	88;17	36;33	-	G	60	35
CL101.Contig1_All	1590	C	-	C	64	36	M	C;A	45;18	36;35
CL101.Contig1_All	1616	T	C	C	43	36	-	T;A	75;1	36;10
CL101.Contig1_All	1630	A	-	A	28	36	M	A;C	52;19	37;37
CL101.Contig1_All	1669	C	-	A	6	35	Y	C;T	54;14	35;39
CL101.Contig1_All	1680	G	-	A	2	35	K	G;T	51;15	34;37
CL101.Contig1_All	1777	A	-	A	4	39	M	A;C	73;18	34;35
CL101.Contig1_All	1786	T	-	C	4	38	Y	T;C	65;25	34;34
CL1010.Contig3_All	736	C	T	T	41	36	Y	T;C	135;122	34;34
CL1010.Contig3_All	742	G	A	A	48	32	-	G;C	257;1	33;2
CL1010.Contig3_All	778	C	T	T;C	35;1	38;0	-	C;A	256;1	33;25
CL1010.Contig3_All	805	T	Y	C;T	73;42	35;36	-	T	255	35
CL10102.Contig1_All	118	T	W	T;A	159;36	36;35	-	T	34	0
CL10102.Contig1_All	266	C	S	C;G	149;78	36;36	-	T	1	0
CL10102.Contig1_All	360	G	R	G;A	150;30	36;36	-	G	5	0
CL10102.Contig1_All	412	C	M	C;A	126;22	35;36	-	C	1	0
CL10102.Contig1_All	610	T	K	T;G	51;50	34;32	-	T	3	0
CL10102.Contig4_All	671	C	T	T;C	43;1	35;30	-	C	95	35
CL10102.Contig4_All	785	G	K	G;T	31;20	36;35	-	G	60	36
CL10102.Contig4_All	811	A	R	A;G	23;9	34;38	-	A	60	36
CL10104.Contig1_All	591	C	M	C;A	89;30	36;36	-	C	3	0
CL10104.Contig2_All	604	C	M	C;A	73;27	36;35	-	C	3	0
CL10104.Contig2_All	634	A	R	A;G	94;30	35;37	-	A	8	0
CL10104.Contig3_All	731	C	M	C;A	67;32	35;34	-	C	3	0
CL10104.Contig4_All	608	A	-	A	28	0	W	A;T	46;7	36;36
CL10104.Contig5_All	621	A	-	A	28	0	W	A;T	35;10	34;33
CL10105.Contig2_All	498	C	Y	C;T	193;62	33;33	-	C	33	36
CL10105.Contig2_All	522	T	-	T	255	31	A	A;T	54;1	37;31
CL10105.Contig2_All	567	T	W	T;A	199;56	33;34	-	T	62	35
CL10105.Contig2_All	588	T	W	T;A	212;46	33;32	-	T	46	32
CL10105.Contig2_All	595	A	R	A;G	187;71	33;33	-	A	35	32
CL10105.Contig2_All	673	C	Y	C;T	212;42	32;31	-	C	1	24
CL10105.Contig2_All	733	G	R	G;A	204;50	25;22	-	G	438	31
CL10105.Contig2_All	756	G	R	G;A	220;35	32;32	-	G	601	34
CL10105.Contig2_All	847	T	Y	T;C	181;76	34;34	-	T	194	35
CL10105.Contig2_All	885	A	R	A;G	191;66	30;28	-	A	90	37
CL10105.Contig2_All	914	C	Y	C;T	197;63	33;33	-	C	58	0
CL10105.Contig2_All	1029	T	Y	T;C	192;61	33;33	-	T	3	0
CL10105.Contig2_All	1270	T	Y	T;C	189;64	31;32	-	T	7	0
CL10105.Contig2_All	1356	A	R	A;G	186;69	35;34	-	A	3	0
CL10105.Contig2_All	1380	C	Y	C;T	192;63	35;35	-	C	2	0
CL10105.Contig2_All	1840	G	R	G;A	199;56	34;35	-	G	6	38
CL10105.Contig2_All	2399	C	S	C;G	182;73	35;33	-	C	4	35
CL10105.Contig2_All	2487	G	R	G;A	217;49	34;35	-	G	11	34
CL10105.Contig2_All	2616	G	R	G;A	191;64	33;33	-	G	16	0
CL10105.Contig2_All	2640	T	Y	T;C	180;73	34;34	-	T	18	0
CL10105.Contig2_All	3060	T	W	T;A	179;84	31;30	-	T	149	35
CL10105.Contig2_All	3300	T	W	T;A	197;61	36;36	-	T	3	35
CL10105.Contig2_All	3390	G	R	G;A	194;61	32;33	-	G	4	0
CL10105.Contig2_All	3501	C	Y	C;T	204;50	33;32	-	C	3	0
CL10105.Contig2_All	3531	C	Y	C;T	174;80	34;34	-	A	3	0
CL10105.Contig2_All	4446	A	R	A;G	86;27	35;36	-	A	4	0
CL10105.Contig2_All	4477	T	W	T;A	84;19	37;36	-	T	5	0
CL10105.Contig2_All	4569	G	R	G;A	59;26	36;36	-	G	8	38
CL10105.Contig8_All	411	A	G	G	274	37	-	A;T	254;1	34;37
CL10105.Contig8_All	444	A	C	C	274	37	-	A;C	254;1	35;8
CL10105.Contig8_All	513	A	R	A;G	158;97	33;34	-	A	255	34
CL10105.Contig8_All	538	T	Y	C;T	168;86	31;31	-	T	255	34
CL10105.Contig8_All	645	C	A	A;C	54;1	36;34	-	C	256	33
CL10108.Contig1_All	241	C	Y	C;T	28;17	34;34	-	C	1	0
CL10110.Contig12_All	1204	G	-	G	84	36	A	A	51	37
CL10110.Contig12_All	1257	G	-	G	75	36	A	A	45	36
CL10110.Contig12_All	1330	T	W	T;A	90;22	35;35	-	T	78	36
CL10110.Contig12_All	1340	A	W	A;T	99;17	36;38	-	A	96	36
CL10110.Contig13_All	619	T	W	T;A	50;8	35;33	-	T	97	35
CL10110.Contig13_All	629	A	W	A;T	49;16	36;37	-	A	112	35
CL10110.Contig7_All	384	T	W	T;A	173;36	35;35	-	T	66	38
CL10110.Contig7_All	391	C	-	C	204	34	A	A	70	36
CL10110.Contig7_All	423	C	M	C;A	165;37	35;34	-	C	127	34
CL10110.Contig7_All	430	T	K	T;G	151;57	36;36	-	T	132	35
CL10110.Contig7_All	436	C	M	C;A	177;46	35;37	-	C	131	35
CL10110.Contig7_All	496	G	-	G	255	36	A	A	140	35
CL10110.Contig7_All	540	G	-	G	255	36	C	C	126	36
CL10110.Contig7_All	555	C	Y	C;T	161;94	36;35	-	C	120	34
CL10110.Contig7_All	595	C	M	C;A	178;52	36;37	T	T	69	38
CL10110.Contig7_All	613	G	R	G;A	172;29	36;36	-	G	70	34
CL10110.Contig7_All	659	G	R	G;A	113;29	37;35	-	G	30	34
CL10110.Contig7_All	697	A	-	A;G	154;1	35;7	C	C	26	37
CL10110.Contig7_All	723	C	Y	C;T	180;22	36;36	-	C	15	39
CL10114.Contig2_All	571	T	C	C;T	154;1	31;2	-	T	128	29
CL10114.Contig2_All	578	T	G	G	172	30	-	T;C	129;1	27;5
CL10114.Contig2_All	653	A	W	A;T	136;36	35;35	-	A	100	35
CL10114.Contig2_All	683	G	A	A;C	89;1	33;8	-	G	92	35
CL10114.Contig2_All	793	T	G	G	18	32	-	T;A	122;3	34;31
CL10114.Contig2_All	1006	A	C	C	45	34	-	A;G	206;1	36;2
CL10114.Contig2_All	1090	G	A	A;C	243;1	34;16	-	G	160	35
CL10114.Contig2_All	1150	C	Y	C;T	86;20	35;34	-	C	188	36
CL10114.Contig2_All	1213	C	T	T;G	111;1	32;10	-	C	193	33
CL10115.Contig1_All	230	T	-	T	7	0	Y	C;T	143;127	37;35
CL10115.Contig1_All	321	T	-	G	3	0	K	T;G	139;137	28;27
CL10115.Contig3_All	380	G	S	C;G	135;120	34;33	-	G	2	34
CL10115.Contig3_All	467	G	R	G;A	206;49	28;26	-	G	37	35
CL10115.Contig3_All	521	G	R	G;A	154;108	35;36	-	G	31	37
CL10116.Contig2_All	172	G	S	G;C	53;11	32;35	-	G	3	0
CL10116.Contig2_All	195	C	Y	C;T	37;10	34;35	-	C	3	0
CL10116.Contig2_All	217	C	M	C;A	29;9	35;34	-	C	3	0
CL10116.Contig2_All	230	C	Y	C;T	28;10	34;31	-	C	3	0
CL10119.Contig5_All	553	G	R	A;G	9;9	35;36	-	G	45	37
CL10119.Contig5_All	616	C	Y	C;T	20;12	35;36	-	C	42	36
CL10119.Contig5_All	1272	A	-	A	19	37	W	A;T	43;29	37;37
CL10120.Contig1_All	508	A	R	G;A	156;97	32;32	-	A	7	0
CL10120.Contig1_All	516	G	K	G;T	227;28	32;33	-	G	8	0
CL10120.Contig1_All	636	G	R	G;A	196;57	31;31	-	G	1	39
CL10120.Contig2_All	405	C	-	T	1	38	Y	C;T	192;63	33;33
CL10126.Contig1_All	152	T	W	T;A	50;30	36;37	-	T	2	0
CL10126.Contig1_All	167	C	S	C;G	66;12	35;34	-	C	2	0
CL10126.Contig1_All	224	T	Y	T;C	57;32	36;36	-	T	1	37
CL10126.Contig1_All	278	A	W	A;T	77;26	32;31	-	A	2	33
CL10126.Contig1_All	286	G	K	G;T	75;24	35;34	-	G	2	34
CL10126.Contig4_All	999	G	-	A	5	33	R	A;G	127;128	32;32
CL10127.Contig4_All	1068	G	-	T	1	0	K	G;T	95;10	36;37
CL10127.Contig4_All	1719	G	-	A	7	41	K	G;T	238;17	36;38
CL10127.Contig4_All	1777	C	-	T	4	0	Y	C;T	243;15	35;37
CL10129.Contig1_All	1608	G	-	G	1	32	R	G;A	75;38	36;36
CL10129.Contig1_All	2045	C	A	A;C	29;1	34;28	-	C	177	37
CL10129.Contig1_All	2147	C	-	G	18	37	S	C;G	109;71	34;34
CL10129.Contig1_All	2207	G	-	G	2	0	R	G;A	72;50	33;34
CL10129.Contig1_All	2306	G	-	A	2	0	R	G;A	74;65	34;33
CL10129.Contig1_All	2813	G	S	C;G	41;23	37;36	-	G	110	34
CL10129.Contig1_All	2858	C	Y	C;T	85;11	36;39	-	C	106	36
CL10129.Contig1_All	2987	T	C	C;T	42;1	34;9	-	T	77	35
CL10129.Contig1_All	3146	A	R	A;G	15;8	36;30	-	A	20	33
CL10129.Contig2_All	390	G	S	G;C	44;42	36;36	-	T	6	37
CL10129.Contig3_All	110	A	R	A;G	30;19	36;37	-	A	3	30
CL10129.Contig3_All	402	A	R	A;G	71;14	36;36	-	A	28	35
CL10129.Contig3_All	454	T	-	T	125	37	C	C	113	37
CL10129.Contig3_All	493	T	-	T	141	37	C	C	136	37
CL10129.Contig3_All	571	T	Y	T;C	106;38	37;35	-	T	112	35
CL10129.Contig3_All	602	T	W	T;A	90;45	35;32	-	T	99	35
CL10129.Contig3_All	670	T	Y	T;C	72;60	33;33	-	T	94	33
CL10129.Contig3_All	766	A	-	A	138	35	T	T;G	108;1	33;16
CL10129.Contig3_All	771	A	-	A	139	35	C	C	106	35
CL10129.Contig3_All	838	G	-	G	135	36	A	A	68	36
CL10129.Contig3_All	850	A	M	A;C	74;52	34;33	-	A	68	33
CL10129.Contig3_All	891	G	R	G;A	97;27	35;37	-	G	78	36
CL10129.Contig3_All	901	T	-	T	130	36	C	C	79	36
CL10129.Contig3_All	964	A	-	A	117	34	T	T;G	85;1	33;8
CL10129.Contig3_All	1024	T	K	T;G	83;10	35;36	-	T	74	35
CL10129.Contig3_All	1066	G	-	G	124	35	A	A	69	36
CL10129.Contig3_All	1087	C	-	C	136	37	T	T	55	36
CL10129.Contig3_All	1099	G	-	G	153	36	A	A;T	51;1	37;34
CL10129.Contig3_All	1105	T	-	T;A	158;1	36;28	C	C	50	37
CL10129.Contig3_All	1180	A	-	A	173	34	T	T	45	36
CL10129.Contig3_All	1288	G	K	G;T	50;45	35;32	-	G	57	36
CL1013.Contig1_All	632	C	-	T	1	35	M	C;A	33;20	37;39
CL10131.Contig3_All	668	C	-	C;A	6;1	0;0	Y	C;T	142;113	33;35
CL10134.Contig6_All	262	C	M	C;A	167;35	35;37	-	T;A	1;1	0;0
CL10134.Contig6_All	427	G	R	G;A	162;38	36;34	-	G	9	0
CL10137.Contig1_All	219	G	-	G;A	200;2	36;31	C	C	11	38
CL10137.Contig1_All	221	C	M	C;A	147;52	35;35	-	C	12	36
CL10137.Contig1_All	276	C	M	C;A	200;35	36;32	-	C	35	36
CL10137.Contig1_All	313	T	-	T	255	36	Y	C;T	17;7	36;37
CL10137.Contig1_All	340	C	Y	C;T	180;73	35;35	-	C	5	32
CL10137.Contig1_All	392	A	M	A;C	232;22	36;37	-	A	46	38
CL10137.Contig1_All	418	G	-	G	255	36	R	G;A	39;27	37;37
CL10137.Contig1_All	462	G	-	G;A	253;2	37;9	C	C	107	35
CL10137.Contig1_All	478	A	-	A;C	254;1	35;7	G	G	105	36
CL10137.Contig1_All	497	T	Y	C;T	141;114	37;36	-	T	99	37
CL10137.Contig1_All	529	G	-	G	255	37	R	G;A	78;9	38;38
CL10137.Contig1_All	578	A	R	A;G	184;71	36;35	-	A	43	34
CL10137.Contig1_All	593	T	-	T	255	37	C	C	41	36
CL10137.Contig1_All	611	C	-	C	255	37	A	A	56	37
CL10137.Contig1_All	616	A	M	A;C	224;31	37;35	-	A	75	37
CL10137.Contig1_All	661	G	R	G;A	144;111	34;35	-	G	130	34
CL10137.Contig1_All	662	G	-	G	255	35	A	A	129	35
CL10137.Contig1_All	679	C	-	C;G	253;1	35;31	T	T	169	35
CL10137.Contig1_All	728	T	-	T;A	254;1	37;33	C	C	217	36
CL10137.Contig1_All	766	G	R	G;A	138;117	36;34	-	G	241	36
CL10137.Contig1_All	790	T	-	T	255	36	C	C	242	36
CL10137.Contig1_All	802	G	S	G;C	175;80	33;33	-	G;T	230;1	33;8
CL10137.Contig1_All	841	A	M	A;C	225;30	36;36	-	A	237	36
CL10137.Contig1_All	844	G	-	G	255	36	A	A	236	36
CL10137.Contig1_All	916	T	-	T	255	36	A	A	241	36
CL10137.Contig1_All	940	G	-	G	255	36	R	G;A	212;20	37;36
CL10137.Contig1_All	1008	G	-	G	255	36	R	G;A	225;8	36;36
CL10137.Contig1_All	1013	C	-	C	255	35	Y	C;T	240;15	34;31
CL10137.Contig1_All	1031	G	-	G	255	35	R	G;A	242;13	35;35
CL10137.Contig1_All	1045	A	-	A	255	35	W	A;T	245;10	35;34
CL10137.Contig1_All	1078	G	-	G	255	33	A	A	255	34
CL10137.Contig1_All	1090	C	Y	C;T	130;125	36;36	-	C	255	36
CL10137.Contig1_All	1144	T	Y	T;C	138;117	36;37	-	T	234	36
CL10137.Contig1_All	1147	A	-	A	255	36	W	A;T	210;17	35;36
CL10137.Contig1_All	1195	C	Y	C;T	131;124	37;37	-	C	239	36
CL10137.Contig1_All	1228	G	-	G	255	37	R	A;G	137;92	37;37
CL10137.Contig1_All	1294	C	-	C	255	36	T	T	136	36
CL10137.Contig1_All	1369	T	-	T	255	36	A	A	73	35
CL10137.Contig1_All	1393	C	Y	C;T	206;48	34;36	-	C	43	33
CL10137.Contig1_All	1750	G	S	G;C	35;24	34;37	-	G	5	33
CL10137.Contig1_All	2077	C	-	T	2	36	Y	C;T	138;117	35;34
CL10138.Contig1_All	590	G	R	A;G	387;894	35;33	-	G	13	0
CL10138.Contig3_All	280	T	-	T;G	41;1	32;0	Y	T;C	165;89	34;34
CL10138.Contig3_All	343	T	C	C	76	32	-	T;G	249;6	25;6
CL10138.Contig3_All	388	A	-	A	59	35	M	A;C	136;119	34;34
CL10138.Contig3_All	439	G	-	A	4	0	R	G;A	138;117	35;35
CL10138.Contig3_All	592	T	-	A	4	0	W	T;A	135;120	36;34
CL10138.Contig3_All	837	G	-	G	1	0	R	A;G	128;127	34;34
CL10143.Contig3_All	101	C	Y	C;T	23;9	38;33	-	C	2	33
CL10143.Contig6_All	909	C	-	G	1	33	S	C;G	46;8	35;39
CL10143.Contig6_All	1329	A	G	G	28	34	-	A;C	40;1	35;15
CL10143.Contig6_All	1362	A	G	G	59	34	-	A;C	55;2	36;20
CL10143.Contig6_All	1371	T	K	T;G	39;21	36;33	-	T	60	37
CL10143.Contig6_All	1785	G	R	G;A	15;13	38;38	-	G	80	36
CL10143.Contig6_All	1855	C	Y	T;C	6;10	36;39	-	C;A	48;1	35;35
CL10145.Contig1_All	470	A	-	A	1	0	M	A;C	140;115	34;34
CL10145.Contig1_All	776	C	M	A;C	165;89	33;32	-	C	255	34
CL10145.Contig1_All	781	A	R	A;G	208;46	32;30	-	A	255	32
CL10145.Contig2_All	113	G	R	G;A	241;10	30;28	-	G	2	19
CL10145.Contig2_All	126	A	R	A;G	176;79	31;32	-	A	1	33
CL10145.Contig2_All	358	T	W	T;A	193;62	32;32	-	T	3	0
CL10146.Contig3_All	1031	G	K	T;G	19;44	35;34	-	G	157	37
CL10146.Contig3_All	1180	T	Y	C;T	27;57	36;37	-	T	209	35
CL10146.Contig3_All	1203	C	G	G;C	50;1	37;0	-	C	202	39
CL10146.Contig3_All	1245	C	Y	C;T	15;12	33;35	-	C	206	36
CL10146.Contig3_All	1371	G	-	C;A	31;10	37;39	S	G;C	118;78	36;37
CL10146.Contig3_All	1389	C	M	C;A	42;12	37;38	S	C;G	81;63	35;35
CL10146.Contig3_All	1451	T	A	A;G	125;2	33;21	-	T	228	34
CL10146.Contig3_All	1482	T	C	C	127	36	-	T;G	229;2	32;8
CL10146.Contig3_All	1497	C	M	C;A	102;15	36;34	-	C	255	35
CL10146.Contig3_All	1515	C	Y	C;T	65;15	33;28	-	C	233	33
CL10146.Contig3_All	1527	T	C	C	65	33	-	T;C	254;1	35;2
CL10146.Contig3_All	1629	C	T	T	31	37	-	C;T	240;1	35;41
CL10146.Contig3_All	1638	T	Y	C;T	28;23	35;38	-	T	255	36
CL10146.Contig3_All	1669	C	Y	C;T	54;28	36;36	-	C	255	33
CL10146.Contig3_All	1698	G	K	G;T	55;19	35;38	-	G	255	36
CL10146.Contig3_All	1761	A	T	T	27	36	-	A;T	225;5	31;7
CL10146.Contig3_All	1782	C	T	T	26	37	-	C;T	240;2	36;13
CL10146.Contig3_All	1806	T	C	C	26	38	Y	C;T	112;112	37;37
CL10147.Contig1_All	485	C	Y	C;T	90;30	34;35	-	C	3	0
CL10147.Contig1_All	511	A	R	A;G	91;18	37;36	-	A	3	0
CL10147.Contig1_All	614	G	R	G;A	123;20	36;37	-	G	2	0
CL10147.Contig1_All	623	A	M	A;C	81;58	37;37	-	A	2	0
CL10147.Contig1_All	719	T	W	T;A	72;17	37;38	-	T	1	0
CL10147.Contig1_All	726	T	Y	T;C	61;33	36;35	-	T	1	0
CL10147.Contig1_All	785	T	K	T;G	80;23	36;37	-	T	4	0
CL10148.Contig1_All	365	A	W	A;T	163;77	36;35	-	A	3	36
CL10148.Contig1_All	374	C	Y	C;T	150;69	35;35	-	C	2	38
CL10148.Contig1_All	490	G	R	G;A	180;45	36;35	-	G	4	30
CL10148.Contig1_All	661	A	R	G;A	54;49	37;37	-	A	2	36
CL10148.Contig3_All	997	T	C	C	11	38	-	T;A	256;1	35;34
CL10148.Contig3_All	1067	A	C	C	10	35	-	A;T	254;1	35;34
CL10155.Contig4_All	338	T	-	T	2	0	Y	T;C	164;91	33;32
CL10155.Contig4_All	512	C	-	T	4	0	Y	C;T	150;112	33;34
CL10157.Contig1_All	1306	A	T	T	8	30	-	A;C	254;1	33;7
CL10159.Contig4_All	26	C	Y	C;T	9;5	37;35	-	C	20	37
CL10159.Contig4_All	76	A	G	G	22	34	-	A;G	57;1	34;7
CL10159.Contig5_All	518	G	R	G;A	27;10	36;39	-	G	1	31
CL1016.Contig2_All	150	T	-	A	1	0	W	T;A	17;14	37;38
CL10160.Contig7_All	461	G	R	G;A	15;9	33;38	-	G	3	41
CL10160.Contig7_All	545	T	K	T;G	45;33	38;40	-	T	9	0
CL10162.Contig11_All	552	T	Y	T;C	63;10	33;36	-	T	75	33
CL10162.Contig11_All	555	G	-	G	73	35	A	A	77	34
CL10162.Contig11_All	594	T	-	T	57	35	W	T;A	42;16	34;32
CL10162.Contig11_All	621	T	Y	T;C	39;20	36;38	-	T	60	36
CL10162.Contig11_All	654	G	-	G	58	35	S	G;C	33;12	37;35
CL10162.Contig11_All	675	A	-	A	67	36	C	C	41	36
CL10162.Contig11_All	933	G	R	G;A	51;22	35;36	-	G	28	38
CL10162.Contig11_All	1327	T	Y	T;C	83;19	35;33	-	T	1	0
CL10162.Contig11_All	1362	A	R	A;G	84;17	34;34	-	A	1	0
CL10162.Contig12_All	398	A	M	A;C	27;19	36;36	-	A	2	0
CL10162.Contig12_All	450	A	R	A;G	32;17	35;37	-	A	11	35
CL10162.Contig12_All	606	G	R	G;A	41;9	36;37	-	G	13	0
CL10163.Contig3_All	1193	A	-	G	4	0	R	A;G	29;14	36;35
CL10165.Contig3_All	713	A	R	A;G	90;29	36;35	-	A	3	0
CL10165.Contig3_All	729	A	R	A;G	109;11	36;37	-	A	3	0
CL10165.Contig3_All	776	T	Y	T;C	70;40	36;35	-	T	2	0
CL10165.Contig3_All	1163	T	K	T;G	74;33	35;34	-	T	1	0
CL10165.Contig3_All	1225	C	M	C;A	81;20	36;37	-	C	1	0
CL10165.Contig3_All	1247	C	Y	C;T	97;33	36;33	-	C	1	0
CL10165.Contig3_All	1334	A	W	A;T	116;22	36;37	-	A	11	38
CL10165.Contig3_All	1346	A	M	A;C	90;26	37;36	-	A	11	40
CL10165.Contig3_All	1352	C	-	C	106	35	T	T	11	34
CL10165.Contig3_All	1393	G	R	G;A	55;15	36;36	-	G	17	35
CL10165.Contig3_All	1401	G	-	G	58	36	A	A	17	34
CL10166.Contig1_All	940	A	-	T;A	37;39	35;35	R	A;G	204;46	34;36
CL10166.Contig2_All	940	A	-	T	1	39	R	A;G	79;15	35;39
CL10166.Contig2_All	1015	T	-	C	1	35	Y	T;C	32;29	38;34
CL10166.Contig3_All	429	T	W	T;A	169;97	36;36	-	T;C	3;2	0;0
CL10166.Contig3_All	482	C	M	C;A	127;103	36;35	-	C	1	0
CL10166.Contig3_All	608	C	M	C;A	147;42	37;37	-	C	1	0
CL10166.Contig3_All	681	T	Y	T;C	151;29	38;36	-	T	4	0
CL10166.Contig3_All	719	G	R	G;A	188;26	36;32	-	G	5	0
CL10166.Contig3_All	777	T	Y	T;C	110;68	37;36	-	T	1	0
CL10166.Contig3_All	985	C	Y	C;T	129;22	36;36	-	C	1	0
CL10169.Contig1_All	324	G	S	G;C	129;10	36;37	-	G	2	0
CL10169.Contig1_All	555	G	R	G;A	72;17	35;37	-	G	6	41
CL10169.Contig1_All	632	T	Y	T;C	123;37	32;36	-	T	17	27
CL10169.Contig2_All	248	A	R	A;G	78;12	36;37	-	A	3	0
CL10169.Contig2_All	376	G	-	G	69	36	A	A	47	36
CL10169.Contig2_All	405	G	-	G	57	36	A	A	35	38
CL10169.Contig2_All	418	G	R	G;A	45;15	34;33	C	C	30	37
CL10169.Contig2_All	439	A	R	A;G	52;15	34;35	-	A	28	36
CL10170.Contig1_All	981	A	R	A;G	32;7	36;37	-	A	1	0
CL10170.Contig1_All	2293	C	Y	C;T	18;5	36;39	-	C	6	35
CL10170.Contig1_All	2359	G	S	G;C	32;12	35;36	-	G	5	35
CL10170.Contig1_All	2443	G	K	G;T	31;19	37;33	-	G	1	33
CL10170.Contig1_All	2824	G	R	G;A	40;18	33;37	-	G	1	41
CL10170.Contig1_All	2836	G	K	G;T	33;22	34;36	-	A	1	40
CL10170.Contig1_All	4255	T	-	T	64	36	A	A	14	38
CL10170.Contig1_All	4268	C	-	C	60	36	T	T	15	37
CL10171.Contig2_All	1123	C	-	C	2	22	Y	C;T	60;20	37;29
CL10171.Contig3_All	400	T	Y	T;C	208;46	36;36	-	T	1	30
CL10171.Contig3_All	988	T	W	T;A	225;30	36;33	-	T	1	35
CL10171.Contig3_All	1023	T	W	T;A	178;66	37;38	-	T	1	41
CL10171.Contig3_All	1078	A	R	A;G	191;64	36;37	-	A	2	39
CL10171.Contig3_All	1323	A	R	A;G	172;19	36;38	-	A	1	0
CL10171.Contig3_All	2005	G	R	G;A	176;32	35;36	-	T	2	37
CL10171.Contig3_All	2041	A	R	A;G	181;51	36;36	-	A	2	30
CL10173.Contig1_All	258	C	Y	C;T	37;7	36;35	-	C	3	0
CL10175.Contig2_All	201	G	K	G;T	20;6	30;34	-	G	1	20
CL10177.Contig1_All	475	T	C	C;T	49;1	35;29	-	T	255	34
CL10177.Contig1_All	518	G	R	A;G	22;23	37;35	-	G;C	253;2	27;2
CL10177.Contig1_All	533	T	C	C;T	41;1	35;34	-	T	255	32
CL10177.Contig1_All	538	A	G	G;A	41;1	33;26	-	A	255	32
CL10177.Contig3_All	531	C	Y	C;T	213;23	36;30	-	C	8	0
CL10177.Contig4_All	464	G	S	G;C	204;51	37;36	-	G	2	0
CL10177.Contig4_All	617	G	R	G;A	410;59	34;34	-	G	287	38
CL10177.Contig4_All	767	G	R	G;A	401;185	36;37	-	G;T	689;1	36;0
CL10177.Contig4_All	872	C	M	C;A	274;137	35;35	-	C	43	35
CL10178.Contig2_All	847	A	W	T;A	165;340	38;33	-	A	1	0
CL10179.Contig4_All	1177	G	-	G	28	35	C	C	9	31
CL10179.Contig4_All	1636	G	-	G	27	38	A	A	8	39
CL10179.Contig4_All	1661	C	-	C	24	37	T	T	11	37
CL10179.Contig4_All	1708	C	-	C	14	36	T	T	11	37
CL10179.Contig4_All	1897	C	-	C	30	37	T	T	15	38
CL10179.Contig4_All	2160	G	R	G;A	8;5	37;38	-	G	1	41
CL10179.Contig4_All	2338	T	Y	T;C	20;13	37;36	-	T	1	30
CL10179.Contig4_All	2435	A	-	A	35	37	C	C	9	37
CL10179.Contig4_All	2441	A	-	A	35	38	C	C	9	37
CL10179.Contig4_All	2497	C	Y	C;T	26;9	36;38	-	C	7	35
CL10179.Contig4_All	2665	A	W	A;T	21;10	35;35	-	A	4	38
CL10179.Contig4_All	2698	C	Y	C;T	14;5	38;37	-	C	5	39
CL10179.Contig4_All	2878	G	-	G;T	29;1	36;2	A	A	8	38
CL10179.Contig4_All	2920	T	Y	T;C	26;14	36;38	-	T	7	37
CL10179.Contig4_All	2986	A	-	A	38	36	T	T	9	39
CL10179.Contig4_All	3044	G	-	G	32	36	C	C	11	37
CL10179.Contig4_All	3472	T	-	T	30	35	C	C	12	37
CL10179.Contig4_All	3532	C	-	C	47	35	T	T	12	33
CL10179.Contig4_All	3577	A	R	A;G	29;9	36;39	-	A	10	37
CL10179.Contig4_All	3592	G	-	G	38	37	A	A	9	38
CL10179.Contig4_All	3737	A	-	A	34	36	C	C	9	39
CL10179.Contig4_All	3805	G	-	G	26	38	A	A	8	33
CL10179.Contig4_All	3815	A	R	A;G	14;9	36;39	-	A	8	38
CL10179.Contig4_All	3836	G	R	A;G	12;11	37;37	A	A;C	11;1	39;10
CL10179.Contig4_All	3880	G	-	G	29	36	A	A	19	38
CL10179.Contig4_All	3928	A	-	A	28	36	T	T	13	36
CL10179.Contig4_All	4004	G	K	G;T	23;7	36;34	A	A	10	34
CL10179.Contig4_All	4066	T	W	T;A	33;11	37;36	-	T	7	37
CL10179.Contig4_All	4819	G	R	G;A	36;9	36;38	-	G	1	0
CL10179.Contig4_All	6826	A	W	A;T	37;13	35;36	-	A	1	0
CL10179.Contig4_All	10057	C	Y	C;T	89;13	35;33	-	C	3	0
CL10179.Contig4_All	10600	T	K	G;T	68;71	35;31	-	T	1	0
CL10179.Contig4_All	12116	G	K	G;T	110;21	37;36	-	G	1	0
CL10179.Contig4_All	12547	G	R	G;A	76;64	36;35	-	G	1	0
CL10179.Contig4_All	13762	C	Y	C;T	198;58	37;37	-	C	9	0
CL10179.Contig4_All	13800	A	R	A;G	201;55	37;37	-	A	16	37
CL10179.Contig4_All	13863	C	-	C;A	253;2	36;18	T	T	48	35
CL10179.Contig4_All	13917	A	W	A;T	133;121	37;36	-	A	61	37
CL10179.Contig4_All	13935	T	-	T	255	36	A	A	55	37
CL10179.Contig4_All	13949	C	-	C;G	257;1	36;31	T	T;A	47;1	35;11
CL10179.Contig4_All	13966	T	-	T	258	35	C	C	37	34
CL10179.Contig4_All	14023	T	W	T;A	213;47	35;36	-	T	18	37
CL10179.Contig4_All	14062	A	W	A;T	131;125	37;36	-	A	18	37
CL10183.Contig3_All	668	C	-	T	1	0	Y	C;T	240;21	36;36
CL10184.Contig5_All	508	T	Y	T;C	242;25	37;37	-	T	2	0
CL10184.Contig5_All	859	C	S	C;G	220;18	36;37	-	C	1	35
CL10184.Contig5_All	889	G	R	G;A	207;18	35;36	-	G	2	35
CL10184.Contig5_All	901	G	R	G;A	114;91	35;34	-	G	2	36
CL10184.Contig5_All	940	T	W	T;A	162;12	35;36	-	T	2	31
CL10184.Contig5_All	984	C	Y	C;T	155;14	34;28	-	C	2	0
CL10184.Contig5_All	1006	G	R	G;A	127;15	34;34	-	G	4	0
CL10184.Contig5_All	1021	G	K	G;T	164;20	32;30	-	G	4	0
CL10184.Contig5_All	1054	C	M	C;A	191;26	34;34	-	T;G	2;1	0;0
CL10184.Contig5_All	1134	C	M	C;A	112;27	37;36	-	C	1	0
CL10184.Contig5_All	1147	G	K	G;T	100;15	36;36	-	G	1	0
CL10185.Contig3_All	2269	A	R	A;G	78;36	36;34	-	A	4	0
CL10185.Contig3_All	2323	G	R	G;A	66;32	37;36	-	G	5	0
CL10185.Contig3_All	2526	C	Y	C;T	56;12	36;36	-	C	1	0
CL10185.Contig3_All	3850	T	W	T;A	35;22	36;35	-	T	3	0
CL10185.Contig3_All	3894	T	W	T;A	22;17	33;35	-	T	3	0
CL10186.Contig6_All	73	A	W	A;T	18;8	39;37	-	A	1	0
CL10186.Contig6_All	200	G	S	G;C	49;22	37;33	-	G	2	0
CL10188.Contig1_All	358	C	Y	C;T	75;38	36;36	-	C	1	38
CL10189.Contig3_All	1745	A	-	C	3	0	M	A;C	19;13	37;35
CL1019.Contig5_All	250	C	Y	C;T	80;10	34;36	-	C	1	0
CL1019.Contig5_All	285	T	K	T;G	81;21	34;34	-	T	1	0
CL10193.Contig3_All	170	T	Y	T;C	161;94	35;34	-	T	3	0
CL10193.Contig3_All	350	A	M	A;C	187;68	34;33	-	A	2	0
CL10193.Contig3_All	626	G	S	G;C	167;88	35;36	-	G	46	36
CL10193.Contig3_All	648	T	-	T;C	254;1	36;32	A	A;T	137;1	37;0
CL10193.Contig3_All	651	C	S	C;G	202;53	37;36	-	C	173	36
CL10193.Contig3_All	665	A	R	A;G	162;93	34;33	-	A	268	36
CL10193.Contig3_All	702	T	K	T;G	194;61	36;35	-	T	286	37
CL10193.Contig3_All	711	G	-	G	255	36	A	A	277	36
CL10193.Contig3_All	803	T	-	T	255	35	C	C	185	35
CL10193.Contig3_All	811	C	-	C	257	35	T	T	130	36
CL10197.Contig9_All	664	T	-	T	2	0	Y	T;C	44;13	36;33
CL10197.Contig9_All	786	G	-	G	17	41	R	G;A	54;15	35;33
CL10198.Contig1_All	740	C	-	T	1	29	Y	C;T	18;11	35;34
CL10199.Contig1_All	870	C	-	C	23	38	T	T	14	38
CL10199.Contig1_All	988	A	R	A;G	10;11	39;29	-	A	2	36
CL1020.Contig1_All	164	A	-	C	1	34	C	C;A	27;22	38;0
CL10205.Contig1_All	150	G	-	G	2	38	A	A;T	86;1	34;10
CL10205.Contig2_All	85	A	-	A	255	36	T	T	255	38
CL10205.Contig2_All	107	A	C	C;A	254;1	33;33	-	A	255	36
CL10205.Contig2_All	160	G	-	G;A	254;1	34;31	T	T	255	33
CL10205.Contig2_All	199	C	M	C;A	160;97	34;34	-	C	30	35
CL10205.Contig2_All	210	T	W	T;A	217;38	34;33	-	T	20	37
CL10205.Contig2_All	220	C	-	C	255	35	T	T	17	35
CL10205.Contig2_All	957	C	Y	C;T	187;62	31;31	-	C	12	0
CL10205.Contig2_All	1011	G	S	G;C	214;50	31;28	-	G	9	0
CL10205.Contig2_All	1215	G	R	G;A	166;89	32;33	-	G	27	33
CL10205.Contig2_All	1227	G	K	G;T	183;63	32;29	-	G	40	35
CL10205.Contig2_All	1257	C	-	C;A	244;7	31;31	G	G;C	36;1	32;34
CL10205.Contig2_All	1318	A	M	A;C	197;57	33;32	-	A	11	24
CL10205.Contig2_All	1380	T	Y	T;C	184;76	32;32	-	T	18	38
CL10205.Contig5_All	159	A	-	A	255	36	W	A;T	232;23	32;32
CL10205.Contig5_All	168	G	R	G;A	154;101	37;38	-	G	255	33
CL10205.Contig5_All	224	C	T	T;C	254;1	33;36	-	C	255	33
CL10205.Contig5_All	287	T	-	C	2	36	Y	T;C	149;106	33;34
CL10205.Contig5_All	306	A	-	T	1	27	W	A;T	133;121	32;33
CL10205.Contig5_All	998	C	T	T	39	36	-	C;T	257;1	32;34
CL10205.Contig5_All	1034	A	G	G	71	35	-	A;T	253;2	32;28
CL10205.Contig5_All	1067	C	-	C	184	32	Y	C;T	172;79	30;30
CL10205.Contig5_All	1073	T	C	C;T	175;1	32;0	-	T;A	254;1	32;10
CL10205.Contig5_All	1427	C	T	T;C	464;29	36;0	-	C;G	252;3	31;32
CL10205.Contig5_All	1460	T	C	C;T	225;83	37;40	-	T;A	234;19	30;30
CL10205.Contig5_All	1508	T	C	C	175	33	-	T;A	256;1	32;25
CL10205.Contig6_All	139	G	-	G	2	34	R	G;A	239;16	33;33
CL10210.Contig3_All	345	T	G	G;A	14;1	34;32	-	T	255	34
CL10210.Contig3_All	1539	G	T	T;C	15;1	32;10	-	G;T	254;1	34;10
CL10212.Contig1_All	484	A	-	A	7	0	M	A;C	167;89	37;37
CL10212.Contig1_All	775	T	-	T	1	34	Y	T;C	174;81	36;37
CL10212.Contig1_All	782	G	-	G	1	39	R	G;A	163;91	36;36
CL10212.Contig2_All	712	A	R	A;G	189;66	34;33	-	A	6	0
CL10212.Contig2_All	861	G	R	G;A	230;26	34;34	-	G	8	32
CL10214.Contig1_All	1851	A	-	A	2	0	W	A;T	20;5	37;37
CL10216.Contig1_All	811	A	R	A;G	21;6	35;36	-	A	1	41
CL10216.Contig1_All	1636	G	S	G;C	42;11	36;37	-	G	1	36
CL10216.Contig1_All	1717	T	Y	T;C	53;14	37;38	-	T	5	37
CL10216.Contig1_All	1742	G	R	G;A	53;10	37;38	-	G	4	35
CL10216.Contig1_All	1773	T	W	T;A	39;8	35;36	-	T	8	30
CL10218.Contig5_All	205	A	W	A;T	59;41	33;38	-	A	3	39
CL10218.Contig5_All	228	G	S	G;C	82;14	36;32	-	G	3	34
CL10218.Contig5_All	241	A	R	A;G	75;9	35;36	-	A	3	34
CL10218.Contig5_All	259	T	Y	T;C	70;12	34;35	-	T	3	34
CL10218.Contig5_All	265	T	W	T;A	63;22	35;34	-	T	3	33
CL10219.Contig3_All	732	T	-	C	2	37	Y	T;C	13;5	38;39
CL10221.Contig10_All	213	C	-	T	4	0	Y	C;T	45;16	31;37
CL10221.Contig10_All	246	T	-	T	4	0	W	T;A	50;44	36;37
CL10221.Contig10_All	288	G	-	G	4	0	R	A;G	61;61	35;37
CL10221.Contig10_All	480	C	-	C	4	0	M	C;A	62;42	36;36
CL10221.Contig12_All	270	G	K	G;T	96;31	35;35	-	G	16	0
CL10221.Contig12_All	299	A	W	A;T	68;47	37;36	-	A	8	0
CL10221.Contig12_All	315	T	Y	T;C	110;17	36;37	-	T	4	0
CL10221.Contig12_All	338	C	M	C;A	116;25	36;36	-	C	6	0
CL10221.Contig8_All	62	A	-	A	41	37	C	C	20	38
CL10221.Contig8_All	69	G	R	G;A	34;10	38;37	-	G	24	38
CL10221.Contig8_All	127	T	-	T	85	36	C	C	55	36
CL10221.Contig8_All	154	T	Y	T;C	60;27	38;37	-	T	64	38
CL10221.Contig8_All	160	T	-	T	85	37	C	C	63	38
CL10221.Contig8_All	238	A	-	A	77	35	T	T;A	65;1	29;8
CL10221.Contig8_All	268	C	S	C;G	66;11	36;38	-	C	61	35
CL10221.Contig8_All	272	T	-	T	78	36	C	C	60	35
CL10221.Contig8_All	283	T	W	T;A	65;11	35;40	-	T	55	36
CL10221.Contig8_All	286	G	-	G	80	35	A	A	54	35
CL10221.Contig8_All	337	G	-	G	104	36	A	A	44	35
CL10221.Contig8_All	350	G	-	G	93	36	A	A	33	36
CL10221.Contig8_All	357	C	-	C	81	36	T	T	28	37
CL10221.Contig8_All	364	T	-	T	78	36	C	C	28	37
CL10221.Contig9_All	1912	A	-	A	13	0	W	A;T	222;38	33;37
CL10223.Contig1_All	485	G	S	G;C	17;8	36;35	-	G	2	38
CL10223.Contig1_All	491	G	R	G;A	17;7	36;35	-	G	2	39
CL10223.Contig1_All	771	C	M	C;A	42;7	36;36	-	C	6	37
CL10223.Contig1_All	790	T	-	T;A	41;1	35;35	G	G	8	36
CL10223.Contig1_All	815	T	-	T	39	35	A	A	9	38
CL10223.Contig1_All	901	T	-	T	72	36	A	A	20	37
CL10223.Contig1_All	1037	T	-	T	50	35	C	C	20	33
CL10223.Contig1_All	1042	T	-	T	51	35	C	C;T	19;1	37;8
CL10223.Contig1_All	1045	T	Y	T;C	41;9	36;33	-	T	19	36
CL10223.Contig1_All	1075	G	R	G;A	36;15	37;36	-	G	15	37
CL10223.Contig1_All	1089	A	-	A;G	48;5	35;36	C	C	10	37
CL10223.Contig1_All	1191	G	R	G;A	38;9	35;37	-	G	4	37
CL10223.Contig1_All	1357	G	R	G;A	33;11	34;28	-	G	8	36
CL10223.Contig1_All	1400	G	R	G;A	21;9	37;33	-	G	3	38
CL10223.Contig1_All	1590	A	W	A;T	30;7	36;37	-	A	11	37
CL10223.Contig1_All	1636	C	-	C	49	37	T	T;C	20;1	36;34
CL10223.Contig1_All	1657	G	-	G	49	34	C	C;G	20;1	35;37
CL10223.Contig1_All	1720	G	-	G	62	33	C	C	15	36
CL10223.Contig1_All	1729	G	-	G	56	35	A	A	14	35
CL10223.Contig1_All	1741	T	Y	T;C	47;9	34;34	-	T	12	33
CL10223.Contig1_All	1780	C	M	C;A	53;7	34;37	-	C	24	36
CL10223.Contig1_All	1804	G	R	G;A	49;9	36;38	-	G	39	37
CL10223.Contig1_All	1857	G	R	G;A	63;9	37;36	C	C	60	35
CL10223.Contig1_All	1865	G	-	G;A	78;1	36;31	C	C;G	57;1	37;10
CL10223.Contig1_All	1885	T	-	T	79	38	C	C	56	36
CL10223.Contig1_All	1923	A	-	A	79	35	C	C	46	36
CL10223.Contig1_All	1969	T	-	T	80	37	C	C	49	36
CL10223.Contig1_All	2009	C	-	C	66	37	T	T	42	38
CL10223.Contig1_All	2059	G	-	G	51	37	A	A	24	36
CL10223.Contig1_All	2063	T	W	T;A	33;20	35;37	-	T	24	35
CL10223.Contig1_All	2141	A	-	A	47	37	C	C	9	38
CL10223.Contig1_All	2209	C	-	C	70	36	Y	C;T	13;6	38;33
CL10223.Contig1_All	2284	C	-	C	80	36	T	T	30	36
CL10223.Contig1_All	2299	T	-	T	85	35	C	C	34	36
CL10223.Contig1_All	2310	C	Y	T;C	40;32	36;36	-	C	31	36
CL10223.Contig1_All	2334	A	M	A;C	43;14	37;37	-	A	22	38
CL10223.Contig1_All	2420	G	-	G	68	34	A	A	12	35
CL10223.Contig1_All	2427	T	-	T	70	36	A	A	11	36
CL10223.Contig1_All	2578	A	-	A	52	36	T	T	14	37
CL10223.Contig1_All	2587	G	-	G	51	35	S	C;G	10;9	34;36
CL10223.Contig1_All	2593	C	-	C	49	36	T	T	21	37
CL10223.Contig1_All	2665	C	-	C	50	35	T	T	52	36
CL10223.Contig1_All	2743	G	-	G	108	35	R	A;G	32;25	36;35
CL10223.Contig1_All	2768	C	Y	C;T	79;13	36;34	-	C	49	37
CL10223.Contig1_All	2819	G	R	G;A	56;10	35;35	-	G	43	35
CL10223.Contig1_All	2820	C	-	C	66	35	T	T;C	42;1	35;31
CL10223.Contig1_All	2845	C	-	C	58	36	T	T;C	44;2	36;29
CL10223.Contig1_All	2869	G	-	G	64	36	C	C;G	53;2	35;36
CL10223.Contig1_All	2917	G	-	G	57	33	A	A;G	51;1	33;38
CL10223.Contig1_All	3007	G	-	G	74	34	C	C	53	34
CL10223.Contig1_All	3052	G	-	G	76	34	C	C;A	51;1	34;36
CL10223.Contig1_All	3092	G	R	G;A	67;10	30;31	-	G	36	34
CL10223.Contig1_All	3095	C	-	C	74	32	T	T	35	35
CL10223.Contig1_All	3121	C	-	C;G	61;1	34;31	T	T	21	34
CL10223.Contig1_All	3127	T	-	T	58	32	C	C	22	32
CL10223.Contig1_All	3253	G	-	G	40	34	A	A	20	34
CL10223.Contig1_All	3293	C	-	C	53	34	T	T;G	22;1	33;2
CL10223.Contig1_All	3325	G	S	G;C	27;22	33;33	-	G	26	33
CL10224.Contig1_All	333	T	-	T	4	37	Y	C;T	167;88	37;37
CL10224.Contig1_All	1608	G	-	G	10	0	R	G;A	145;115	36;34
CL10224.Contig2_All	407	G	R	G;A	155;135	36;35	-	G	16	0
CL10224.Contig2_All	715	C	S	C;G	130;125	36;37	-	C	1	0
CL10224.Contig2_All	1108	A	R	A;G	184;71	36;35	-	A	7	0
CL10224.Contig2_All	1285	G	R	G;A	128;126	35;35	-	G	6	37
CL10224.Contig2_All	1358	G	S	C;G	143;111	35;34	-	G	35	37
CL10224.Contig3_All	169	C	-	C	42	37	T	T	9	38
CL10225.Contig1_All	268	G	-	G	7	0	R	G;A	68;7	36;36
CL10229.Contig4_All	1694	T	Y	T;C	182;40	34;35	-	T	2	37
CL10229.Contig4_All	1768	T	K	T;G	143;33	34;34	-	T	2	37
CL10231.Contig5_All	524	T	-	C	2	29	Y	T;C	209;46	35;35
CL10232.Contig1_All	336	A	-	A	3	36	W	A;T	11;8	34;33
CL10232.Contig1_All	523	C	-	T	5	37	Y	C;T	10;6	35;37
CL10232.Contig1_All	576	T	-	T	8	37	Y	T;C	13;8	36;36
CL10232.Contig1_All	591	T	-	A	7	38	W	T;A	15;7	35;38
CL10238.Contig7_All	895	T	W	T;A	157;49	36;38	-	T	1	0
CL10240.Contig4_All	264	A	R	A;G	40;30	34;35	-	A	3	36
CL10240.Contig5_All	116	T	K	T;G	25;15	36;37	-	T	1	41
CL10240.Contig5_All	137	A	R	G;A	24;18	37;37	-	A	1	41
CL10241.Contig5_All	272	T	-	A	1	0	K	G;T	60;56	36;36
CL10242.Contig3_All	589	C	-	C	59	34	Y	C;T	150;106	33;32
CL10242.Contig3_All	595	A	G	G	50	34	R	A;G	179;80	33;32
CL10242.Contig3_All	610	A	-	A	88	37	W	A;T	198;73	35;35
CL10242.Contig3_All	637	C	-	C;A	236;1	35;30	Y	C;T	163;107	31;30
CL10242.Contig3_All	655	G	T	T;G	221;45	36;15	-	G	264	34
CL10242.Contig3_All	679	C	T	T;C	260;1	35;7	-	C	257	32
CL10242.Contig3_All	685	C	T	T;C	269;3	36;32	-	C;A	256;1	34;2
CL10242.Contig3_All	1111	A	-	A	1	0	W	A;T	151;107	32;33
CL10242.Contig3_All	1155	C	-	C	6	0	M	C;A	152;104	36;35
CL10242.Contig3_All	1160	A	-	G;T	8;1	0;0	R	A;G	162;94	34;35
CL10243.Contig3_All	308	G	R	G;A	149;64	35;36	-	G	3	0
CL10246.Contig1_All	362	G	R	A;G	124;18	36;36	-	G	135	35
CL10246.Contig1_All	548	C	T	T	255	33	-	C;A	132;1	33;8
CL10246.Contig1_All	584	T	Y	T;C	165;89	37;36	-	T	162	36
CL10246.Contig1_All	602	T	Y	T;C	222;33	34;35	-	T	137	35
CL10246.Contig1_All	608	T	A	A;G	254;1	36;34	-	T	135	37
CL10246.Contig1_All	683	T	Y	T;C	151;46	30;34	-	T;G	118;2	31;20
CL10246.Contig1_All	725	T	C	C	96	37	-	T;C	124;1	37;33
CL10246.Contig1_All	942	T	C	C	255	36	-	T;G	219;1	35;14
CL10246.Contig1_All	968	T	Y	C;T	227;28	36;35	-	T	218	35
CL10246.Contig1_All	989	T	Y	T;C	230;25	32;35	-	T	152	32
CL10246.Contig1_All	1043	T	A	A;G	240;1	36;34	-	T	134	36
CL10246.Contig1_All	1049	C	S	C;G	227;12	35;34	Y	C;T	71;58	37;36
CL10246.Contig1_All	1085	G	A	A	204	36	-	G;T	118;1	36;10
CL10246.Contig1_All	1099	A	W	A;T	233;22	35;36	-	A	164	35
CL10246.Contig1_All	1116	A	M	A;C	191;64	36;36	-	A;G	170;2	35;32
CL10246.Contig1_All	1184	T	C	C	255	36	-	T;G	179;1	32;31
CL10246.Contig1_All	1343	A	T	T	78	35	W	A;T	71;64	33;34
CL10246.Contig1_All	1508	C	-	T	255	37	Y	C;T	147;108	36;38
CL10246.Contig1_All	1551	C	Y	C;T	187;68	34;32	-	C;A	254;1	33;34
CL10246.Contig1_All	1610	C	-	C	255	35	T	T	200	37
CL10246.Contig1_All	1616	T	-	T	255	36	Y	T;C	133;61	37;37
CL10246.Contig1_All	1637	C	-	C	255	35	T	T	81	35
CL10246.Contig1_All	1643	T	-	T	255	34	C	C	62	36
CL10246.Contig1_All	1664	G	-	G;T	254;1	34;8	A	A	51	35
CL10246.Contig1_All	1685	C	Y	C;T	221;34	35;35	-	C	73	37
CL10246.Contig1_All	1691	A	-	A	255	36	T	T	75	38
CL10246.Contig2_All	220	G	R	G;A	150;93	36;36	-	G	2	0
CL10246.Contig2_All	253	T	Y	T;C	191;64	35;37	-	T	2	0
CL1025.Contig1_All	155	C	Y	C;T	15;7	38;36	-	C	1	0
CL1025.Contig1_All	1387	A	M	A;C	10;5	39;34	-	A	23	36
CL1025.Contig1_All	1392	G	R	G;A	10;5	37;39	-	G	25	35
CL10250.Contig1_All	1239	A	R	A;G	75;18	35;37	-	A	2	39
CL10250.Contig1_All	1260	G	R	G;A	77;23	36;34	-	G	2	32
CL10252.Contig2_All	328	C	Y	T;C	106;39	34;35	-	C	12	35
CL10252.Contig2_All	379	G	T	T;C	82;1	31;2	-	G	11	33
CL10252.Contig2_All	480	A	C	C;A	62;2	35;4	-	A	14	33
CL10252.Contig2_All	589	C	M	C;A	87;26	38;39	-	C	11	37
CL10252.Contig2_All	619	A	-	A	121	34	T	T	12	34
CL10252.Contig2_All	1084	A	-	A;C	220;1	33;10	G	G	11	38
CL10252.Contig2_All	1090	T	-	T;G	226;1	35;34	C	C	11	38
CL10252.Contig2_All	1099	C	-	C;A	195;1	35;31	T	T	10	32
CL10255.Contig1_All	721	G	R	G;A	67;18	34;36	-	G	1	10
CL10255.Contig1_All	757	A	R	A;G	65;18	36;32	-	A	2	32
CL10255.Contig1_All	776	T	Y	T;C	80;11	34;32	-	T	2	34
CL10255.Contig1_All	805	A	G	G	99	34	-	A;G	7;1	34;19
CL10255.Contig1_All	832	G	K	G;T	77;7	35;37	-	G	12	37
CL10255.Contig1_All	943	A	T	T	45	35	W	A;T	13;7	33;33
CL10255.Contig1_All	950	G	-	G	51	35	R	G;A	14;8	29;31
CL10255.Contig1_All	955	G	A	A	53	31	-	G;A	21;1	32;2
CL10255.Contig1_All	1039	G	R	G;A	50;15	34;34	-	G	12	34
CL10255.Contig1_All	2299	G	K	T;G	6;8	26;26	-	G	2	0
CL10255.Contig3_All	2498	C	Y	C;T	39;10	33;34	-	C	45	32
CL10255.Contig3_All	2532	C	A	A;C	29;1	31;2	-	C	37	36
CL10255.Contig3_All	2560	G	-	G	19	35	R	G;A	17;8	37;40
CL10255.Contig3_All	2575	G	-	G	3	41	R	G;A	14;7	37;38
CL10256.Contig1_All	357	T	-	T	2	31	W	T;A	203;10	35;37
CL10256.Contig1_All	550	C	-	C	11	36	M	C;A	183;9	35;36
CL10256.Contig1_All	556	A	G	G	11	36	R	A;G	165;8	35;36
CL10256.Contig1_All	944	G	-	A	9	34	R	G;A	216;16	36;35
CL10260.Contig1_All	287	C	Y	C;T	128;16	35;33	-	C	9	0
CL10260.Contig1_All	311	T	Y	T;C	99;51	35;35	-	T	14	0
CL10260.Contig1_All	517	A	M	A;C	134;99	36;36	-	A	2	0
CL10260.Contig1_All	529	C	Y	C;T	189;18	35;36	-	C	2	0
CL10260.Contig3_All	583	A	R	G;A	48;21	38;40	-	A	269	36
CL10262.Contig3_All	417	C	A	A	101	36	-	C;A	52;1	33;18
CL10262.Contig3_All	459	T	A	A	60	36	-	T;A	42;1	36;30
CL10263.Contig2_All	618	C	-	C	1	0	G	G;A	37;1	32;31
CL10263.Contig3_All	537	C	-	C	27	33	M	C;A	71;9	35;36
CL10263.Contig3_All	621	C	G	G	40	35	S	C;G	67;26	34;36
CL10263.Contig3_All	630	G	T	T	36	35	R	G;A	83;20	35;36
CL10263.Contig6_All	183	C	Y	C;T	149;28	36;34	-	C	1	39
CL10264.Contig3_All	307	C	-	C	1	0	Y	T;C	14;15	34;34
CL10266.Contig1_All	495	G	-	G;T	133;2	37;0	A	A	14	37
CL10266.Contig1_All	535	G	-	G	126	37	A	A	19	38
CL10266.Contig1_All	568	C	-	C	132	36	A	A	26	37
CL10266.Contig1_All	627	G	K	G;T	106;28	35;36	A	A	44	38
CL10266.Contig1_All	691	C	-	C;A	157;1	36;35	T	T	63	35
CL10266.Contig1_All	717	G	K	G;T	120;35	33;34	-	G	57	37
CL10266.Contig1_All	736	A	W	A;T	99;54	36;34	-	A	49	37
CL10266.Contig1_All	756	G	K	T;G	82;80	34;33	-	A	24	37
CL10266.Contig1_All	841	C	S	C;G	103;32	37;36	-	T	10	38
CL10266.Contig1_All	874	A	M	A;C	68;20	36;37	-	A	21	36
CL10266.Contig1_All	883	A	-	A	83	35	T	T	22	31
CL10266.Contig1_All	896	T	-	T	89	36	C	C	26	36
CL10266.Contig1_All	913	A	M	A;C	77;34	36;34	R	G;A	27;8	36;36
CL10266.Contig1_All	929	T	-	T	112	36	C	C	36	36
CL10266.Contig1_All	1045	T	-	T	102	37	Y	T;C	45;10	38;38
CL10266.Contig1_All	1057	T	-	T;A	115;1	35;35	C	C	59	38
CL10266.Contig1_All	1060	T	Y	T;C	102;18	36;36	-	T	59	37
CL10266.Contig1_All	1164	C	Y	C;T	131;43	35;36	-	C	72	36
CL10266.Contig1_All	1165	G	-	G	177	36	A	A	73	37
CL10266.Contig1_All	1285	C	-	C	130	36	T	T	41	35
CL10266.Contig6_All	1158	C	M	C;A	85;63	34;32	-	C	2	0
CL10266.Contig6_All	1200	G	S	G;C	137;31	37;38	-	G	1	0
CL10266.Contig6_All	1218	A	R	A;G	148;30	36;36	-	A	1	0
CL10266.Contig7_All	1423	C	S	C;G	109;33	35;35	-	C	1	0
CL10269.Contig1_All	689	G	S	G;C	61;11	34;32	-	G	3	0
CL10269.Contig1_All	705	T	Y	T;C	56;7	32;33	-	A	2	0
CL10269.Contig1_All	1202	A	W	T;A	31;19	30;32	-	A	3	0
CL10269.Contig1_All	1277	G	S	G;C	62;46	35;36	-	G	3	0
CL1027.Contig3_All	295	A	C	C	37	34	-	A;T	32;1	32;2
CL1027.Contig3_All	345	T	K	T;G	37;6	32;33	-	T	34	33
CL1027.Contig3_All	369	G	K	G;T	29;17	36;37	-	G	37	35
CL1027.Contig3_All	463	A	G	G	35	36	-	A;T	31;1	37;26
CL1027.Contig3_All	556	G	R	G;A	38;9	35;37	-	G	38	35
CL1027.Contig3_All	628	G	A	A;G	33;2	35;32	-	G	28	33
CL1027.Contig3_All	671	A	C	C;T	22;1	34;23	-	A	31	31
CL1027.Contig3_All	695	G	R	G;A	10;5	35;36	-	G	43	33
CL1027.Contig3_All	832	A	G	G	71	35	-	A;C	78;1	31;2
CL1027.Contig3_All	892	A	M	A;C	31;15	37;38	-	A	66	36
CL10270.Contig1_All	1706	G	-	C	1	39	S	G;C	68;46	36;37
CL10270.Contig1_All	1732	C	-	C	6	35	Y	T;C	76;66	36;37
CL10270.Contig1_All	1762	T	G	G	17	37	K	G;T	99;96	36;36
CL10270.Contig1_All	1797	T	C	C;T	41;1	36;0	-	T;G	179;1	36;8
CL10270.Contig1_All	1812	T	Y	T;C	42;19	36;35	-	T	181	37
CL10270.Contig1_All	1827	G	-	G	68	37	R	G;A	115;68	37;36
CL10270.Contig1_All	1828	C	T	T;C	69;1	34;0	-	C	190	36
CL10270.Contig1_All	1863	T	-	T	83	35	W	T;A	101;40	36;36
CL10270.Contig1_All	1868	T	-	T	89	36	W	T;A	112;39	37;36
CL10270.Contig1_All	1939	T	-	C	64	37	Y	T;C	98;18	36;38
CL10270.Contig1_All	2275	A	-	A	1	39	W	A;T	164;52	37;36
CL10270.Contig1_All	2401	G	A	A;G	22;3	35;17	K	T;G	92;32	37;36
CL10270.Contig1_All	2434	T	-	T	49	34	Y	T;C	132;36	36;35
CL10270.Contig1_All	2494	C	-	C	70	37	Y	C;T	103;19	36;37
CL10270.Contig1_All	2545	T	C	C	59	37	Y	T;C	84;22	37;38
CL10270.Contig1_All	2613	T	-	T	17	36	Y	T;C	90;18	35;33
CL10270.Contig1_All	2629	C	-	G	3	35	Y	C;T	72;27	35;36
CL10270.Contig1_All	2662	T	-	T	3	39	W	T;A	106;14	35;35
CL10270.Contig1_All	2680	G	A	A	11	35	-	G;A	103;1	34;20
CL10270.Contig1_All	2695	C	-	C	11	39	Y	C;T	73;15	36;36
CL10270.Contig1_All	2722	A	W	A;T	22;13	31;36	-	A	100	35
CL10270.Contig1_All	2749	T	-	T	48	35	Y	T;C	76;29	37;35
CL10270.Contig1_All	2836	C	-	C	28	36	Y	C;T	123;35	36;38
CL10270.Contig1_All	2847	T	Y	T;C	15;8	31;32	-	T	166	33
CL10270.Contig3_All	786	G	-	G	30	36	A	A	16	38
CL10270.Contig3_All	822	G	-	G	68	38	A	A	25	38
CL10271.Contig2_All	93	G	R	G;A	46;18	36;33	-	G	2	0
CL10274.Contig3_All	1049	A	R	A;G	42;9	34;32	-	A	1	33
CL10274.Contig3_All	1089	T	W	T;A	29;8	33;37	-	T	1	34
CL10276.Contig1_All	323	C	Y	C;T	15;11	33;36	-	C	1	41
CL10279.Contig1_All	553	A	R	A;G	304;202	35;34	-	A	27	0
CL10279.Contig1_All	587	G	R	G;A	236;22	35;34	-	G	21	0
CL10279.Contig1_All	616	C	Y	C;T	184;80	35;34	-	C	12	0
CL10279.Contig2_All	553	A	R	A;G	216;118	36;36	-	A	8	38
CL10279.Contig3_All	296	G	-	G	1	38	R	G;A	140;115	34;35
CL10279.Contig3_All	317	A	-	A	1	38	W	A;T	151;104	34;34
CL10282.Contig3_All	2519	C	Y	C;T	23;13	35;35	-	C	1	38
CL10283.Contig2_All	1204	G	K	T;G	18;15	33;38	-	G	10	36
CL10283.Contig2_All	1334	C	Y	C;T	25;10	35;35	-	C	3	34
CL10286.Contig1_All	223	C	Y	C;T	27;11	37;36	-	C	2	40
CL10286.Contig1_All	265	G	R	G;A	40;7	35;37	-	G	2	32
CL10286.Contig1_All	420	C	S	C;G	31;9	36;37	-	C	4	37
CL10286.Contig1_All	457	C	Y	C;T	20;15	37;36	-	A	2	39
CL10286.Contig1_All	610	A	-	A	38	36	C	C	8	36
CL10286.Contig1_All	631	G	-	G	44	35	A	A	9	36
CL10286.Contig1_All	661	T	-	T	41	36	C	C	12	34
CL1029.Contig4_All	1009	C	Y	C;T	69;19	36;35	-	C	130	35
CL1029.Contig5_All	285	A	R	G;A	113;55	35;36	-	A	1	0
CL1029.Contig5_All	390	G	R	G;A	130;25	37;38	-	G	1	0
CL1029.Contig5_All	399	C	Y	C;T	132;20	35;38	-	C	1	0
CL1029.Contig5_All	825	A	R	A;G	136;39	36;37	-	A	3	0
CL1029.Contig5_All	857	C	S	C;G	107;30	35;36	-	C	5	0
CL1029.Contig5_All	939	C	Y	C;T	50;11	34;34	-	C	7	0
CL1029.Contig5_All	1001	G	R	G;A	56;10	36;35	-	G	1	0
CL1029.Contig5_All	2184	C	Y	C;T	46;35	36;37	-	C	1	30
CL1029.Contig5_All	2256	C	S	C;G	71;41	37;37	-	C	9	29
CL1029.Contig5_All	2272	T	W	T;A	74;32	37;38	-	T	9	27
CL10296.Contig2_All	511	G	R	G;A	209;31	33;33	-	G	2	34
CL10296.Contig2_All	527	G	R	G;A	212;30	33;29	-	G	2	12
CL1030.Contig3_All	961	A	R	G;A	9;12	38;36	-	A	38	37
CL1030.Contig3_All	1171	C	Y	C;T	37;8	34;37	-	C	26	36
CL1030.Contig3_All	3112	T	-	T	1	0	Y	T;C	54;9	35;39
CL10300.Contig1_All	894	C	-	C	2	0	Y	C;T	71;33	36;35
CL10302.Contig1_All	73	G	-	G	25	36	A	A;C	22;1	37;8
CL10302.Contig1_All	88	T	-	T	33	37	C	C	29	36
CL10302.Contig1_All	142	C	-	C;A	44;2	37;9	T	T	55	37
CL10302.Contig1_All	217	C	T	T	15	33	-	C;T	59;1	37;34
CL10303.Contig3_All	960	C	M	C;A	238;17	35;33	-	C	3	38
CL10303.Contig3_All	970	A	R	A;G	173;82	34;33	-	A	3	37
CL10303.Contig3_All	978	C	M	C;A	202;53	33;32	-	C	3	40
CL10303.Contig3_All	1016	C	Y	C;T	229;22	33;34	-	C	4	34
CL10303.Contig3_All	1031	T	Y	T;C	187;68	32;32	-	T	4	35
CL10303.Contig3_All	2166	G	R	G;A	240;15	34;33	-	G	1	39
CL10303.Contig3_All	2243	G	R	G;A	229;26	32;32	-	G	2	32
CL10303.Contig3_All	2252	G	R	G;A	243;12	35;33	-	G	2	31
CL10303.Contig3_All	2291	T	W	T;A	241;14	29;30	-	T	1	36
CL10303.Contig3_All	2327	C	S	C;G	226;28	34;34	-	C	1	41
CL10303.Contig3_All	2332	T	Y	T;C	141;114	35;34	-	T	1	39
CL10303.Contig3_All	2338	G	R	G;A	227;27	33;33	-	G	1	35
CL10303.Contig3_All	2390	G	R	G;A	238;17	35;37	-	G	1	16
CL10303.Contig3_All	2413	C	S	C;G	243;11	34;36	-	C	1	39
CL10303.Contig3_All	2423	G	S	G;C	235;20	34;32	-	G	1	33
CL10303.Contig3_All	2434	C	M	C;A	211;44	33;33	-	C	1	30
CL10303.Contig3_All	2472	T	Y	T;C	200;55	34;35	-	T	1	21
CL10304.Contig1_All	391	G	R	G;A	84;46	35;36	-	G	2	0
CL10305.Contig3_All	634	C	M	C;A	186;31	35;35	-	C	3	0
CL10305.Contig3_All	643	T	Y	T;C	201;29	36;36	-	T	3	0
CL10305.Contig3_All	700	C	Y	C;T	226;30	34;35	-	C;A	1;1	0;0
CL10307.Contig16_All	787	T	-	G	1	0	K	T;G	41;40	38;36
CL10308.Contig2_All	275	C	S	C;G	19;9	36;36	-	C	91	36
CL10308.Contig2_All	281	A	R	G;A	40;18	34;35	-	A	95	34
CL10308.Contig2_All	320	T	A	A	77	36	W	T;A	64;49	35;36
CL10308.Contig2_All	392	T	-	G	10	37	K	T;G	73;68	36;35
CL10308.Contig2_All	575	A	C	C	25	37	-	A;G	113;2	34;34
CL10308.Contig2_All	626	G	R	G;A	53;21	36;34	-	G	173	36
CL10308.Contig2_All	754	C	T	T;G	188;1	34;7	-	C	174	36
CL10308.Contig2_All	947	G	T	T	8	38	-	G;T	57;1	37;23
CL10308.Contig3_All	873	C	Y	C;T	97;33	36;36	-	C	1	0
CL10308.Contig3_All	1104	C	Y	C;T	85;32	36;35	-	C	1	35
CL10308.Contig3_All	1154	G	R	G;A	75;16	34;36	-	G	1	12
CL10308.Contig3_All	1194	T	Y	T;C	77;17	35;34	-	T	1	32
CL10308.Contig3_All	1893	T	W	T;A	20;7	37;38	-	T	4	37
CL10308.Contig3_All	2160	T	A	A;G	15;1	35;10	-	T	3	38
CL10309.Contig1_All	455	T	Y	C;T	9;7	30;29	-	T	8	34
CL10309.Contig1_All	1767	A	R	A;G	28;8	37;35	-	A	1	32
CL10309.Contig1_All	1800	G	R	G;A	25;10	36;36	-	G	1	26
CL10309.Contig1_All	1842	A	W	A;T	30;16	35;37	-	A	1	35
CL10309.Contig1_All	2378	G	R	G;A	22;10	34;36	-	G	1	41
CL10309.Contig1_All	2414	T	Y	T;C	25;15	35;35	-	T	6	37
CL10309.Contig1_All	2488	T	Y	T;C	27;11	37;39	-	T	6	39
CL10309.Contig1_All	3729	C	Y	C;T	22;9	34;35	-	C	1	0
CL10310.Contig1_All	245	C	Y	C;T	84;28	35;36	-	C	2	0
CL10310.Contig1_All	272	G	S	G;C	177;17	35;36	-	G	3	0
CL10310.Contig1_All	581	C	M	C;A	66;33	36;35	-	T	34	35
CL10310.Contig1_All	635	T	C	C	59	36	-	T;C	110;1	37;2
CL10310.Contig1_All	658	T	C	C	41	34	-	T;C	185;1	37;7
CL10310.Contig1_All	806	C	T	T;C	29;1	35;2	-	C	244	36
CL10310.Contig1_All	893	C	T	T	132	35	-	C;A	232;1	34;2
CL10310.Contig1_All	980	A	R	A;G	22;6	38;37	-	A	119	35
CL10312.Contig4_All	950	C	Y	C;T	69;44	36;37	-	C	1	0
CL10312.Contig5_All	897	T	W	T;A	47;30	37;37	-	T	1	0
CL10313.Contig2_All	226	A	-	A	150	36	G	G;T	15;1	34;23
CL10313.Contig2_All	244	A	R	A;G	122;14	37;38	-	A	24	37
CL10313.Contig2_All	279	C	Y	C;T	96;12	36;36	-	C	29	37
CL10313.Contig2_All	289	A	R	A;G	89;20	36;35	-	A	29	36
CL10313.Contig2_All	295	T	-	T	105	36	A	A	29	37
CL10313.Contig2_All	297	C	M	C;A	85;18	36;36	-	C	28	37
CL10313.Contig2_All	331	C	S	C;G	62;7	36;37	-	C	9	36
CL10313.Contig2_All	371	T	W	T;A	58;14	35;32	-	T	3	23
CL10316.Contig1_All	409	A	R	A;G	34;13	37;35	-	A	15	37
CL10316.Contig1_All	439	T	-	T	53	35	C	C	12	37
CL10316.Contig1_All	451	T	Y	T;C	34;11	35;34	-	T	10	37
CL10316.Contig1_All	529	T	-	T	34	34	A	A	9	35
CL10316.Contig1_All	576	C	M	C;A	23;9	34;29	-	C	6	35
CL10316.Contig1_All	586	T	-	T	30	34	C	C	9	36
CL10316.Contig1_All	637	C	-	C	33	37	T	T	8	36
CL10316.Contig1_All	643	G	R	G;A	23;10	37;38	-	G	8	36
CL10316.Contig1_All	771	C	-	C	18	36	T	T	9	37
CL10316.Contig1_All	844	C	-	C	23	36	A	A	8	37
CL10316.Contig1_All	988	C	-	C	29	36	T	T	9	38
CL10316.Contig1_All	1003	T	Y	T;C	26;9	36;35	A	A	10	37
CL10316.Contig1_All	1036	C	M	C;A	30;14	34;36	-	C	8	37
CL10316.Contig1_All	1170	C	Y	C;T	19;17	33;34	-	C	3	34
CL10316.Contig1_All	1335	A	R	A;G	15;10	37;36	-	A	6	35
CL10316.Contig1_All	1387	C	-	C	33	37	A	A	9	32
CL10316.Contig1_All	1411	A	M	A;C	26;6	37;33	-	A	7	37
CL10316.Contig1_All	1450	C	M	C;A	22;7	34;36	-	C	7	36
CL10316.Contig1_All	1486	C	Y	C;T	13;10	37;33	-	C	6	34
CL10316.Contig1_All	1713	T	K	T;G	22;12	37;38	-	T	4	38
CL10316.Contig1_All	1996	G	K	G;T	16;8	36;39	-	G	4	22
CL10316.Contig1_All	2584	T	W	T;A	6;5	38;36	-	T	1	39
CL10316.Contig1_All	2914	A	R	A;G	7;6	37;38	-	A	1	35
CL10316.Contig1_All	3279	C	Y	C;T	14;5	39;36	-	C	4	38
CL10317.Contig1_All	2239	A	G	G	60	37	-	A;C	254;1	37;26
CL10317.Contig1_All	2257	A	G	G;C	59;1	36;12	-	A	255	36
CL10317.Contig1_All	2329	A	G	G	9	39	-	A;C	251;4	31;7
CL10317.Contig1_All	2536	T	-	T	3	35	Y	T;C	158;97	35;32
CL10317.Contig4_All	359	A	M	A;C	527;111	37;36	-	A	1	0
CL10318.Contig1_All	570	T	W	T;A	207;49	35;37	-	T	1	0
CL1032.Contig1_All	1279	G	-	A	2	36	R	G;A	16;9	36;35
CL10326.Contig1_All	1517	T	Y	T;C	46;16	35;36	-	T	1	0
CL10326.Contig2_All	1414	A	-	T	2	32	M	A;C	17;7	38;39
CL10328.Contig1_All	433	C	Y	C;T	73;13	34;29	-	C	1	0
CL10328.Contig2_All	925	G	-	G	1	40	S	G;C	9;6	34;36
CL10329.Contig1_All	340	T	Y	T;C	8;7	37;38	-	T	2	36
CL10329.Contig1_All	362	C	Y	C;T	7;6	38;37	-	C	2	38
CL10329.Contig1_All	402	T	W	T;A	8;6	36;36	-	T	2	36
CL10329.Contig3_All	424	T	A	A	18	37	-	T;A	10;4	38;39
CL10329.Contig3_All	832	A	-	G	1	38	R	A;G	16;8	36;35
CL10329.Contig3_All	1011	C	-	T	1	37	Y	T;C	10;9	35;36
CL1033.Contig3_All	473	T	W	T;A	19;11	32;35	-	T	1	0
CL10331.Contig1_All	291	A	R	A;G	30;16	35;38	-	A	1	0
CL10333.Contig1_All	1045	A	-	G	4	37	R	A;G	117;14	32;31
CL10333.Contig1_All	1106	G	-	C	3	36	S	G;C	125;21	35;34
CL10333.Contig1_All	1313	C	-	C	1	41	Y	C;T	138;69	35;33
CL10333.Contig1_All	1322	G	-	G	2	37	R	G;A	170;26	35;37
CL10333.Contig1_All	1343	C	-	A	3	37	M	C;A	157;29	34;34
CL10333.Contig1_All	1588	G	C	C	9	37	-	G;A	208;1	35;7
CL10333.Contig1_All	1796	A	T	T	8	33	-	A;C	252;1	34;7
CL10333.Contig1_All	1819	A	T	T	10	34	-	A;C	203;1	35;10
CL10333.Contig1_All	2055	C	-	C	2	34	T	T	20	34
CL10333.Contig1_All	2073	G	-	G	1	32	A	A	29	36
CL10334.Contig11_All	153	G	-	G	26	35	R	G;A	20;9	36;32
CL10334.Contig11_All	244	T	-	C	3	27	Y	T;C	15;14	36;36
CL10334.Contig11_All	255	T	-	A	4	31	W	T;A	17;15	34;36
CL10334.Contig11_All	324	C	A	A	12	36	M	C;A	26;11	35;35
CL10334.Contig2_All	853	G	A	A	11	40	R	G;A	58;13	37;36
CL10334.Contig2_All	863	A	T	T	11	40	W	A;T	57;16	38;36
CL10334.Contig3_All	1939	G	R	A;G	57;37	36;34	-	T	3	0
CL10334.Contig3_All	1975	A	M	A;C	44;43	36;36	-	A	3	0
CL10334.Contig3_All	1986	T	Y	T;C	73;21	35;36	-	T	3	0
CL10334.Contig7_All	61	G	R	G;A	18;6	35;39	-	G	21	38
CL10334.Contig7_All	79	G	A	A	33	35	R	G;A	19;9	36;37
CL10334.Contig7_All	106	G	S	G;C	22;20	36;32	-	G	37	35
CL10335.Contig3_All	595	T	-	T	1	0	Y	T;C	163;84	36;35
CL10335.Contig3_All	772	A	-	T	1	0	W	A;T	152;105	37;37
CL10335.Contig3_All	914	A	-	T	1	0	M	A;C	228;26	35;34
CL10338.Contig1_All	633	G	-	G	6	0	R	A;G	125;131	34;32
CL10338.Contig1_All	669	T	-	T	6	0	Y	T;C	157;98	37;37
CL10338.Contig1_All	852	G	-	G	4	0	R	G;A	239;18	34;35
CL10338.Contig1_All	987	C	-	C	7	0	Y	C;T	231;28	35;36
CL10338.Contig2_All	502	G	R	G;A	190;64	34;32	-	G	2	0
CL10338.Contig2_All	547	G	R	G;A	235;25	33;33	-	G	4	0
CL10338.Contig2_All	673	T	Y	T;C	195;61	35;35	-	T	2	0
CL10338.Contig2_All	880	T	Y	T;C	150;104	37;35	-	T	10	0
CL10343.Contig1_All	250	T	Y	T;C	21;18	35;33	-	T	1	37
CL10343.Contig1_All	349	A	R	A;G	39;7	33;36	-	A	2	35
CL10343.Contig1_All	535	A	R	A;G	16;5	35;34	-	A	2	37
CL10344.Contig2_All	372	A	R	G;A	6;5	31;38	-	A	1	30
CL10348.Contig1_All	1071	G	-	T	2	34	K	G;T	18;11	34;34
CL10348.Contig1_All	1262	T	-	T	3	22	Y	T;C	13;11	33;36
CL10348.Contig1_All	1277	T	-	G	3	34	K	G;T	16;9	33;37
CL10348.Contig1_All	1284	G	-	G	3	34	R	A;G	14;13	36;36
CL10349.Contig1_All	247	C	G	G;C	133;1	34;40	-	C	255	36
CL10349.Contig1_All	314	A	R	G;A	179;301	36;34	-	A	255	32
CL10349.Contig1_All	368	C	Y	T;C	207;130	31;35	-	C	257	32
CL1035.Contig37_All	2385	T	Y	T;C	24;7	35;34	-	T	3	29
CL10355.Contig2_All	611	A	-	C	2	40	M	A;C	32;11	35;36
CL10358.Contig2_All	524	C	S	C;G	59;50	34;34	-	C	2	0
CL10361.Contig2_All	692	T	-	C	2	40	Y	T;C	59;46	36;35
CL10361.Contig2_All	1789	T	-	C	1	38	Y	T;C	33;28	37;36
CL10361.Contig2_All	2018	A	-	T	1	40	W	T;A	38;33	38;34
CL10363.Contig1_All	787	A	R	A;G	18;5	33;39	-	A	1	38
CL10364.Contig1_All	752	T	-	T	4	35	Y	T;C	126;19	34;35
CL10364.Contig1_All	767	G	A	A	10	32	-	G;T	140;1	36;2
CL10364.Contig1_All	852	G	-	G	20	36	S	G;C	160;16	38;37
CL10364.Contig1_All	863	T	-	T	18	36	Y	T;C	169;15	37;37
CL10367.Contig1_All	208	A	M	A;C	28;11	35;37	-	A	68	35
CL10367.Contig1_All	216	C	T	T;C	43;2	34;30	-	C	68	35
CL10367.Contig1_All	230	A	G	G;A	54;1	36;37	-	A	66	36
CL10367.Contig1_All	287	T	C	C;T	37;1	36;41	-	T	43	34
CL10367.Contig1_All	354	G	-	T	16	34	K	G;T	23;18	37;37
CL10367.Contig1_All	474	C	-	C	66	37	T	T	14	35
CL10367.Contig1_All	641	G	R	G;A	107;28	35;35	-	G	3	32
CL10367.Contig1_All	800	T	Y	T;C	130;21	36;36	-	T	1	0
CL10367.Contig1_All	1854	A	M	A;C	101;41	37;35	-	A	6	0
CL10367.Contig1_All	2333	A	R	G;A	93;90	36;38	-	A	1	0
CL10367.Contig1_All	2504	G	R	G;A	226;39	35;37	-	G	1	0
CL10367.Contig3_All	269	G	-	G	2	33	R	G;A	32;17	35;38
CL10367.Contig3_All	686	C	-	A	4	37	M	C;A	87;53	35;35
CL10367.Contig3_All	853	G	-	G;A	4;2	37;38	S	G;C	89;22	36;35
CL10367.Contig3_All	2263	T	-	T	2	0	W	T;A	49;8	35;38
CL10367.Contig3_All	3148	G	-	G	12	0	R	G;A	45;6	36;38
CL1037.Contig7_All	2226	A	-	A	9	24	C	C	9	38
CL1037.Contig7_All	2406	T	-	T	7	36	A	A	12	38
CL1037.Contig7_All	2450	G	-	G	7	38	A	A	9	40
CL1037.Contig7_All	2483	G	-	G	8	31	C	C	9	40
CL1037.Contig7_All	2642	A	-	A	4	39	T	T	35	37
CL1037.Contig7_All	2728	G	-	G	17	36	A	A	36	32
CL1037.Contig7_All	3244	T	-	A	4	40	W	T;A	70;10	36;34
CL10370.Contig7_All	377	T	-	C	2	37	K	T;G	65;22	35;34
CL10370.Contig7_All	491	G	-	A	1	37	R	A;G	49;45	36;36
CL10370.Contig7_All	539	T	-	T	1	37	W	T;A	66;25	35;36
CL10370.Contig7_All	693	A	-	A	4	0	M	A;C	91;30	35;38
CL10370.Contig7_All	800	G	-	A	6	0	R	G;A	67;75	37;35
CL10370.Contig9_All	369	A	-	A	1	0	M	A;C	85;10	36;34
CL10372.Contig2_All	980	G	K	G;T	97;39	37;37	-	G	11	39
CL10372.Contig2_All	1014	A	R	A;G	149;26	35;36	-	A	27	35
CL10372.Contig2_All	1065	G	R	G;A	225;30	35;36	-	G	16	37
CL10372.Contig2_All	1110	T	K	T;G	216;36	34;34	-	T	4	32
CL10374.Contig1_All	852	G	-	A	1	39	R	G;A	16;5	36;36
CL10374.Contig1_All	933	G	-	A	1	35	A	A;G	33;41	33;0
CL10374.Contig2_All	472	A	-	C	5	0	M	A;C	38;25	31;26
CL10375.Contig1_All	501	C	Y	C;T	6;5	32;35	-	C	1	35
CL10376.Contig1_All	297	A	-	G	4	0	R	A;G	48;11	36;36
CL1038.Contig2_All	536	C	-	C	4	40	Y	C;T	87;41	34;34
CL1038.Contig2_All	607	C	-	C	6	0	Y	C;T	86;35	35;36
CL1038.Contig2_All	848	G	S	C;G	45;79	38;25	-	G	86	35
CL1038.Contig2_All	877	C	-	C;G	63;1	38;35	Y	C;T	62;32	37;36
CL1038.Contig3_All	215	G	R	G;A	178;10	36;35	-	G	1	0
CL1038.Contig3_All	274	A	R	A;G	240;15	34;36	-	A	1	0
CL1038.Contig3_All	545	A	W	A;T	188;11	37;37	-	A	1	0
CL1038.Contig3_All	708	A	W	T;A	113;129	35;34	-	A	1	39
CL1038.Contig3_All	775	G	R	G;A	210;17	37;38	-	G	19	36
CL1038.Contig3_All	795	C	S	G;C	94;129	36;34	-	A;C	1;32	35;0
CL1038.Contig4_All	119	G	K	G;T	25;18	34;35	-	G	3	0
CL10380.Contig1_All	423	C	-	C	1	34	M	C;A	38;12	35;37
CL10381.Contig13_All	851	T	W	T;A	21;5	35;36	-	T	1	34
CL10381.Contig13_All	903	C	Y	C;T	19;13	36;37	-	C	2	39
CL10381.Contig4_All	2194	T	Y	T;C	28;7	32;35	-	T	1	30
CL10382.Contig1_All	35	C	Y	C;T	226;29	37;38	-	C	1	0
CL10382.Contig1_All	40	G	R	G;A	171;84	37;36	-	G	27	33
CL10382.Contig1_All	233	G	-	G	255	35	A	A;G	385;1	37;37
CL10382.Contig2_All	402	G	R	A;G	39;27	36;36	-	G	257	35
CL10382.Contig2_All	465	G	-	G	18	35	R	G;A	234;21	34;35
CL10382.Contig2_All	498	G	-	G	1	31	R	G;A	135;163	35;36
CL10383.Contig1_All	426	G	K	G;T	23;10	36;35	-	G	1	0
CL10383.Contig1_All	715	A	-	A;G	25;1	36;6	T	T;G	28;1	35;6
CL10383.Contig1_All	775	G	-	G	30	37	A	A	14	39
CL10384.Contig2_All	444	T	-	T	258	36	C	C	41	38
CL10384.Contig2_All	525	G	-	G;A	253;1	36;33	C	C	114	35
CL10384.Contig2_All	570	G	K	G;T	157;105	36;36	-	G	140	35
CL10384.Contig2_All	612	A	M	A;C	194;32	36;36	-	A	118	35
CL10384.Contig2_All	657	C	-	C	158	36	T	T	60	36
CL10384.Contig2_All	737	C	-	C	263	33	A	A	14	37
CL10384.Contig2_All	744	G	-	G;A	260;2	35;35	T	T	10	37
CL10386.Contig3_All	406	T	-	T	4	39	Y	T;C	26;18	34;34
CL10386.Contig4_All	454	A	G	G	37	35	-	A;G	254;1	37;24
CL10388.Contig1_All	140	C	Y	C;T	58;24	36;37	-	C	1	33
CL10388.Contig1_All	150	A	R	A;G	59;25	36;37	-	A	1	38
CL10388.Contig1_All	174	G	R	A;G	58;40	35;37	-	G	2	38
CL10388.Contig1_All	192	C	Y	C;T	93;22	35;36	-	C	2	40
CL10388.Contig1_All	252	C	Y	C;T	125;63	37;37	-	C	3	38
CL10388.Contig1_All	309	A	R	A;G	108;61	36;36	-	A	2	37
CL10388.Contig1_All	325	C	Y	C;T	121;40	35;35	-	C	1	34
CL10389.Contig1_All	316	T	-	T	1	31	Y	T;C	146;24	37;37
CL10389.Contig1_All	461	C	-	G	4	40	S	C;G	182;20	36;37
CL10389.Contig3_All	127	A	W	A;T	59;8	35;36	-	A	2	35
CL10389.Contig3_All	987	G	K	G;T	75;7	37;39	-	G	11	41
CL10389.Contig3_All	1134	C	S	C;G	100;13	37;35	-	C	6	37
CL10398.Contig1_All	104	G	R	G;A	39;17	37;37	-	G	2	35
CL10398.Contig1_All	741	C	M	C;A	89;75	36;36	-	C	1	0
CL10398.Contig1_All	818	G	R	G;A	240;24	35;34	-	G	3	0
CL10398.Contig2_All	704	G	-	A	3	0	R	G;A	141;114	34;33
CL10398.Contig2_All	773	G	-	G	9	0	S	G;C	149;107	32;35
CL10398.Contig2_All	1016	A	-	A	12	37	M	A;C	147;108	35;36
CL10398.Contig2_All	1050	A	-	T	5	34	W	A;T	142;113	37;37
CL10400.Contig1_All	653	G	-	G	12	33	A	A	36	33
CL10400.Contig1_All	716	C	-	C	5	39	T	T	32	35
CL10401.Contig1_All	733	A	-	A	1	0	W	A;T	61;62	36;35
CL10401.Contig1_All	1633	T	-	T	11	0	Y	C;T	50;48	37;34
CL10401.Contig3_All	67	G	R	G;A	16;7	36;36	-	G	26	35
CL10401.Contig6_All	398	G	K	G;T	53;22	36;37	-	G	4	39
CL10401.Contig6_All	423	G	K	G;T	65;20	36;37	-	G	4	40
CL10401.Contig6_All	736	T	-	T	83	37	C	C	12	38
CL10401.Contig6_All	775	G	-	G	68	37	A	A	19	36
CL10401.Contig6_All	788	G	R	G;A	38;18	38;36	-	G	18	33
CL10401.Contig6_All	806	C	Y	C;T	35;13	37;33	-	C	17	33
CL10401.Contig6_All	1083	A	-	A	64	36	T	T	25	36
CL10401.Contig6_All	1103	A	W	A;T	64;17	36;35	-	A	29	37
CL10401.Contig6_All	1134	C	-	C	90	36	T	T	26	36
CL10401.Contig6_All	1173	T	-	T;A	101;1	33;34	C	C	31	34
CL10401.Contig6_All	1215	T	-	T	100	36	C	C	41	34
CL10401.Contig6_All	1344	T	-	T	68	37	A	A	50	37
CL10401.Contig6_All	1353	G	-	G	68	37	A	A	48	36
CL10401.Contig6_All	1428	G	K	G;T	45;8	35;36	A	A	30	35
CL10401.Contig6_All	1450	C	Y	C;T	41;16	34;35	-	C	35	34
CL10407.Contig1_All	415	G	R	G;A	210;45	35;35	-	G	3	0
CL10407.Contig1_All	465	T	W	T;A	212;43	31;32	-	T	16	0
CL10407.Contig1_All	520	C	Y	C;T	232;28	34;35	-	C	24	0
CL10407.Contig1_All	598	G	R	G;A	228;57	33;32	-	G	10	0
CL10407.Contig1_All	751	T	Y	T;C	226;33	34;34	-	T	11	0
CL10408.Contig3_All	173	T	W	T;A	59;14	36;37	-	T	1	31
CL10408.Contig3_All	179	C	Y	C;T	57;14	36;37	-	C	2	28
CL10409.Contig3_All	1544	T	K	T;G	9;6	34;37	-	T	2	0
CL10409.Contig4_All	384	G	-	G	1	0	R	G;A	7;5	35;37
CL1041.Contig1_All	815	C	Y	C;T	61;44	38;35	-	C	4	38
CL1041.Contig2_All	785	T	Y	T;C	303;51	36;36	-	T	3	0
CL1041.Contig2_All	815	C	Y	C;T	223;73	37;37	-	C	4	0
CL1041.Contig3_All	684	T	-	T	1	0	Y	T;C	204;51	37;37
CL1041.Contig3_All	810	G	-	G	1	0	S	G;C	203;53	35;34
CL1041.Contig3_All	966	C	-	T	4	38	Y	C;T	202;58	37;36
CL10410.Contig2_All	174	A	W	A;T	23;5	34;33	-	A	3	25
CL10411.Contig1_All	806	G	-	G	2	0	R	G;A	208;38	35;36
CL10411.Contig2_All	551	C	Y	C;T	227;31	36;34	-	C	10	32
CL10414.Contig1_All	72	G	R	G;A	13;5	36;37	-	G	1	35
CL10414.Contig1_All	519	A	R	A;G	18;5	35;39	-	A	1	41
CL10414.Contig1_All	576	G	R	G;A	17;13	36;33	-	T	2	32
CL10414.Contig1_All	609	C	S	C;G	26;7	36;36	-	C	2	25
CL10414.Contig1_All	633	C	Y	C;T	21;11	36;36	-	C	3	37
CL10414.Contig1_All	672	T	W	T;A	16;8	36;37	-	T	7	34
CL10414.Contig1_All	705	C	Y	C;T	13;5	38;37	-	C	9	36
CL10414.Contig1_All	861	T	Y	T;C	7;5	39;32	-	T	3	28
CL10414.Contig1_All	921	C	Y	T;C	10;8	33;36	-	C	1	41
CL10414.Contig1_All	930	T	K	T;G	12;5	36;36	-	T	1	41
CL10414.Contig1_All	1506	G	R	A;G	8;6	35;37	-	G	7	34
CL10414.Contig1_All	1647	T	-	T	29	37	A	A	9	35
CL10414.Contig1_All	1668	G	-	G	29	36	A	A	10	34
CL10414.Contig1_All	1716	C	Y	C;T	18;8	35;36	-	C	12	35
CL10414.Contig1_All	1819	G	R	G;A	14;5	37;40	-	G	3	36
CL10414.Contig1_All	1911	G	K	G;T	11;5	32;38	-	G	1	27
CL10414.Contig1_All	2861	G	K	G;T	28;12	35;36	-	G	4	0
CL10416.Contig1_All	797	T	K	T;G	20;5	35;35	-	T	2	34
CL10417.Contig1_All	1625	C	Y	C;T	33;12	36;38	-	C	1	0
CL10417.Contig1_All	2154	T	Y	T;C	47;10	36;34	-	T	4	0
CL10417.Contig2_All	1153	A	-	A	5	32	M	A;C	29;29	36;33
CL10417.Contig3_All	1020	C	-	C	59	36	T	T	14	35
CL10417.Contig3_All	1055	A	W	A;T	41;17	36;37	-	A	17	39
CL10417.Contig3_All	1063	G	-	G	60	37	A	A	16	38
CL10417.Contig3_All	1464	G	-	G	29	35	A	A	8	30
CL10417.Contig3_All	1616	A	W	A;T	40;8	35;33	-	A	14	36
CL10417.Contig3_All	1659	C	-	C	56	36	T	T	27	36
CL10417.Contig3_All	1672	G	-	G	61	35	A	A	30	38
CL10417.Contig3_All	1692	C	-	C	64	35	T	T	42	35
CL10417.Contig3_All	1704	T	-	T	66	36	C	C	34	35
CL10417.Contig3_All	1767	C	-	C	90	35	T	T	44	37
CL10417.Contig3_All	1792	A	R	A;G	65;36	35;34	-	A	48	37
CL10417.Contig3_All	1812	G	R	G;A	68;32	37;31	-	G	51	37
CL10417.Contig3_All	1830	A	M	A;C	62;24	37;36	-	A	47	37
CL10417.Contig3_All	1916	C	Y	C;T	33;9	36;38	-	C	31	37
CL10417.Contig3_All	1931	C	-	C	42	36	T	T	33	36
CL10417.Contig3_All	2031	A	-	A	55	37	T	T	41	37
CL10417.Contig3_All	2169	T	-	T	55	35	C	C	55	36
CL10417.Contig3_All	2231	G	-	G	58	32	A	A	58	33
CL10417.Contig3_All	2247	C	-	C;G	61;1	34;7	T	T	66	32
CL10417.Contig3_All	2334	T	Y	T;C	49;29	36;37	-	T	63	36
CL10417.Contig3_All	2353	G	-	G	64	36	A	A	42	36
CL10419.Contig1_All	295	A	R	A;G	98;41	35;33	-	A	4	35
CL10419.Contig1_All	331	C	M	C;A	170;13	34;36	-	C	4	38
CL10419.Contig1_All	340	G	R	G;A	140;41	34;35	-	G;C	1;2	41;39
CL10421.Contig1_All	755	C	-	C	1	0	Y	C;T	81;21	35;32
CL10421.Contig2_All	471	C	S	C;G	67;39	35;36	-	T	1	0
CL10428.Contig1_All	795	A	R	A;G	32;8	35;38	-	A	2	0
CL10428.Contig2_All	304	G	R	G;A	231;39	35;37	-	G	6	0
CL10428.Contig2_All	355	C	S	C;G	247;27	35;36	-	C	6	0
CL10428.Contig2_All	763	T	Y	T;C	200;54	36;36	-	T	1	0
CL10428.Contig5_All	121	G	R	G;A	42;13	36;35	-	G	219	36
CL10428.Contig5_All	126	A	G	G;T	63;1	36;34	-	A;T	219;1	36;29
CL10428.Contig5_All	161	G	C	C	116	38	-	G;A	232;1	36;34
CL10428.Contig5_All	174	G	A	A	116	37	-	G;A	236;1	35;30
CL10429.Contig3_All	113	T	Y	T;C	19;6	38;39	-	T	8	38
CL10429.Contig3_All	517	C	M	C;A	16;14	34;38	-	C	1	36
CL10429.Contig3_All	547	C	Y	C;T	20;14	36;36	-	C	1	35
CL10429.Contig3_All	649	C	Y	C;T	17;5	38;38	-	C	5	37
CL10429.Contig3_All	850	A	M	A;C	15;12	38;38	-	A	1	39
CL10429.Contig3_All	1112	G	R	G;A	27;7	37;39	-	G	1	36
CL10429.Contig3_All	1153	T	Y	T;C	33;10	37;35	-	T	1	29
CL10429.Contig3_All	1411	G	K	G;T	23;7	36;36	-	G	1	37
CL10429.Contig3_All	1588	A	M	A;C	17;7	37;34	-	A	1	38
CL10429.Contig3_All	2242	G	R	G;A	23;8	36;37	-	G	1	34
CL10429.Contig3_All	2458	A	R	G;A	9;8	33;37	-	A	1	39
CL10429.Contig3_All	3386	G	K	G;T	12;8	32;39	-	G	3	39
CL10429.Contig4_All	377	G	R	G;A	11;6	35;39	-	G	2	32
CL10429.Contig4_All	393	T	W	A;T	6;10	38;35	-	T	2	38
CL10430.Contig2_All	535	C	Y	C;T	19;10	34;30	-	C	1	32
CL10431.Contig1_All	390	C	M	C;A	213;45	34;36	-	C	1	0
CL10431.Contig1_All	405	G	R	G;A	241;17	35;35	-	G	1	0
CL10433.Contig4_All	676	A	-	G	1	41	R	G;A	42;41	36;35
CL10433.Contig4_All	707	T	-	C	1	40	W	T;A	41;33	34;37
CL10433.Contig4_All	811	C	-	C	1	0	Y	C;T	32;32	36;35
CL10433.Contig4_All	845	T	-	T	1	0	W	T;A	34;29	37;37
CL10434.Contig3_All	857	C	M	C;A	78;12	37;36	-	C	20	0
CL10434.Contig3_All	881	C	Y	C;T	60;8	36;36	-	C	9	0
CL10434.Contig3_All	980	T	Y	T;C	40;32	36;35	-	T	1	0
CL10438.Contig1_All	357	C	Y	C;T	204;51	36;36	-	C	2	0
CL10438.Contig1_All	487	G	R	G;A	206;57	38;36	-	G	16	0
CL10438.Contig1_All	824	T	K	T;G	206;50	36;36	-	T	3	0
CL10438.Contig1_All	831	A	R	A;G	194;62	36;36	-	A	3	0
CL10438.Contig1_All	894	A	R	A;G	207;53	36;36	-	A	7	0
CL10438.Contig1_All	1065	A	W	A;T	195;60	37;35	-	A	2	0
CL10438.Contig1_All	1073	C	S	C;G	217;38	36;37	-	C	2	0
CL10438.Contig1_All	1164	T	Y	T;C	207;48	36;36	-	T	6	0
CL10438.Contig1_All	1226	C	S	C;G	184;77	37;36	-	C	16	0
CL10438.Contig1_All	1295	T	W	T;A	194;76	37;36	-	T	14	0
CL10438.Contig3_All	793	A	G	G;A	23;1	37;0	-	A	255	35
CL10440.Contig2_All	307	G	R	G;A	115;70	37;38	-	G	16	0
CL10440.Contig3_All	478	C	-	C	70	35	Y	T;C	145;152	37;36
CL10440.Contig3_All	611	A	G	G	27	35	-	A;C	240;1	34;31
CL10440.Contig3_All	700	T	W	A;T	42;11	34;33	-	T	224	35
CL10440.Contig3_All	730	A	R	A;G	56;10	35;36	-	A	213	35
CL10440.Contig3_All	898	G	A	A	27	35	R	G;A	127;13	36;36
CL10440.Contig3_All	906	A	T	T;G	23;1	36;29	-	A	122	36
CL10440.Contig3_All	926	C	G	G	43	37	-	C;A	144;1	37;25
CL10440.Contig3_All	1000	G	-	G	84	34	S	G;C	131;17	33;33
CL10440.Contig3_All	1023	G	R	G;A	54;29	35;36	-	G	134	35
CL10440.Contig3_All	1034	G	R	A;G	42;36	32;35	-	G	123	34
CL10440.Contig4_All	302	C	-	C	1	0	A	A;C	131;9	36;0
CL10443.Contig1_All	640	A	W	A;T	19;11	37;34	-	A	1	0
CL10450.Contig3_All	969	G	R	G;A	34;10	34;34	-	G	1	0
CL10454.Contig1_All	397	C	Y	C;T	89;23	32;35	-	C	1	0
CL10454.Contig1_All	473	C	Y	C;T	41;13	32;37	-	C	1	0
CL10454.Contig2_All	36	G	-	G	18	32	C	C;T	7;1	37;41
CL10454.Contig2_All	54	C	-	C	21	31	T	T	9	37
CL10454.Contig2_All	97	C	-	C	48	35	T	T	15	36
CL10454.Contig2_All	112	C	-	C	49	24	A	A	18	34
CL10454.Contig2_All	180	G	-	G	93	40	A	A	11	36
CL10455.Contig1_All	191	A	W	A;T	84;28	37;37	-	A	1	0
CL10455.Contig1_All	225	C	Y	C;T	78;17	37;36	-	C	1	0
CL10455.Contig1_All	239	T	Y	T;C	72;27	35;36	-	T	1	0
CL10459.Contig1_All	164	T	Y	T;C	18;13	34;37	-	T	1	41
CL10462.Contig4_All	293	G	-	G	6	39	R	G;A	9;8	36;37
CL10463.Contig1_All	193	C	-	C	70	36	T	T	85	34
CL10463.Contig1_All	199	C	-	C	69	37	A	A	97	35
CL10463.Contig1_All	218	A	-	A	67	37	C	C	97	37
CL10463.Contig1_All	249	T	-	T	73	37	A	A	116	34
CL10463.Contig1_All	285	G	-	G	61	35	A	A	114	37
CL10463.Contig1_All	481	C	M	C;A	28;16	36;35	-	C	115	36
CL10463.Contig1_All	522	G	T	T;G	34;2	36;32	-	G	127	36
CL10463.Contig1_All	532	G	A	A	33	36	K	G;T	72;56	35;36
CL10463.Contig1_All	588	C	A	A	47	36	M	C;A	78;61	36;37
CL10463.Contig1_All	804	A	T	T	48	33	-	A;G	147;1	35;33
CL10463.Contig1_All	906	C	-	T	9	36	T	T;C	44;118	36;0
CL10463.Contig2_All	184	A	W	A;T	58;25	37;36	-	A	9	0
CL10463.Contig2_All	193	T	Y	T;C	77;12	37;37	-	T	14	0
CL10463.Contig2_All	206	T	Y	T;C	97;17	35;36	-	T	22	0
CL10463.Contig2_All	238	C	S	C;G	142;35	35;35	-	C	51	0
CL10463.Contig2_All	268	G	R	G;A	159;35	37;39	-	G	57	0
CL10463.Contig2_All	385	A	W	A;T	99;71	36;35	-	C	8	0
CL10463.Contig2_All	572	G	R	G;A	135;27	35;35	-	G	3	0
CL10463.Contig2_All	1018	A	M	A;C	129;90	37;37	-	A	28	39
CL10463.Contig2_All	1039	T	Y	T;C	142;73	36;37	-	T	28	38
CL10463.Contig2_All	1315	G	R	G;A	178;86	37;37	-	G	6	0
CL10466.Contig2_All	937	C	-	A	1	0	M	C;A	195;10	35;35
CL10466.Contig2_All	1151	C	-	C	2	0	Y	C;T	73;54	36;37
CL10466.Contig2_All	1223	G	-	G	2	0	R	G;A	156;16	34;33
CL10466.Contig2_All	1232	A	-	A	2	0	W	A;T	154;11	34;35
CL10467.Contig1_All	1300	C	M	C;A	13;8	37;37	-	C	3	34
CL10467.Contig1_All	1353	C	Y	C;T	17;5	35;35	-	C	1	2
CL10468.Contig1_All	1238	G	R	G;A	90;34	36;36	-	G	1	0
CL10469.Contig1_All	267	C	Y	C;T	82;16	37;35	-	C	4	0
CL10469.Contig3_All	351	A	-	A	22	34	T	T	14	35
CL10469.Contig3_All	381	A	-	A	52	34	C	C	12	38
CL10475.Contig1_All	942	G	K	G;T	11;9	36;38	-	G	1	0
CL10475.Contig1_All	1372	G	K	G;T	21;12	35;37	-	G	1	0
CL10475.Contig1_All	1404	G	K	G;T	24;14	33;36	-	G	1	0
CL10477.Contig1_All	253	A	-	G;A	166;38	34;27	W	T;A	32;414	36;36
CL10477.Contig1_All	274	C	-	C	308	32	M	A;C	37;519	39;37
CL10479.Contig2_All	2048	T	Y	T;C	57;18	35;37	-	T	1	0
CL10479.Contig3_All	1979	G	-	G	3	0	R	G;A	59;12	35;35
CL10481.Contig2_All	42	A	R	A;G	26;13	37;37	-	A	2	39
CL10481.Contig2_All	88	G	R	G;A	90;19	35;35	-	G	2	34
CL10483.Contig2_All	412	G	S	G;C	50;10	34;26	-	G	1	35
CL10483.Contig2_All	420	T	W	T;A	28;16	31;35	-	T	2	29
CL10483.Contig2_All	486	A	R	A;G	37;10	35;35	-	A	2	38
CL10483.Contig4_All	249	G	-	G	4	0	R	G;A	55;45	38;39
CL10483.Contig4_All	377	C	-	C	1	0	Y	C;T	44;48	37;36
CL10484.Contig1_All	1364	A	-	A	52	36	T	T	13	37
CL10484.Contig2_All	1338	G	R	G;A	107;15	36;36	-	G	2	0
CL10484.Contig3_All	843	T	W	T;A	210;35	36;34	-	T	8	35
CL10484.Contig3_All	854	G	R	G;A	193;33	35;36	-	G	7	40
CL10485.Contig5_All	387	C	Y	C;T	9;7	38;36	-	C	6	0
CL10485.Contig5_All	1278	G	S	G;C	57;27	35;34	-	G	1	0
CL10488.Contig1_All	1089	C	M	C;A	57;9	35;35	-	C	1	0
CL10488.Contig2_All	1138	T	-	T	14	33	Y	T;C	28;9	36;35
CL10489.Contig2_All	1927	T	-	T	26	38	Y	C;T	25;17	35;35
CL10489.Contig3_All	85	G	R	G;A	78;11	37;36	-	G	2	21
CL10489.Contig3_All	91	T	K	T;G	51;42	37;36	-	T	2	34
CL10489.Contig3_All	118	T	W	T;A	59;41	36;36	-	T	2	0
CL10489.Contig3_All	172	T	Y	T;C	83;11	36;36	-	T	4	32
CL10489.Contig3_All	343	G	K	G;T	37;13	34;36	-	G	1	0
CL10489.Contig3_All	390	A	W	A;T	52;30	35;36	-	A	1	0
CL10489.Contig3_All	691	A	R	A;G	115;17	32;32	-	A	1	0
CL10490.Contig1_All	1277	G	-	C	3	34	S	G;C	26;6	36;38
CL10490.Contig1_All	1502	G	R	G;A	16;11	34;36	-	G	51	35
CL10490.Contig1_All	1562	G	-	G	31	35	R	G;A	44;7	35;33
CL10490.Contig1_All	1613	A	R	A;G	12;9	33;32	-	A	36	34
CL10493.Contig1_All	1520	C	Y	C;T	69;13	35;34	-	C	25	0
CL10495.Contig2_All	508	A	R	A;G	52;20	35;35	-	A	2	0
CL10495.Contig2_All	513	A	W	A;T	48;20	34;36	-	A	2	0
CL10495.Contig2_All	1147	C	Y	C;T	39;12	36;33	-	G	10	33
CL10495.Contig2_All	1156	C	-	C	47	32	T	T	8	32
CL10499.Contig2_All	1559	G	R	G;A	110;36	36;35	-	G	1	0
CL10499.Contig2_All	1721	G	K	G;T	93;34	36;38	-	G	12	0
CL10499.Contig2_All	1727	A	W	A;T	90;33	36;36	-	A	10	0
CL10500.Contig1_All	227	A	R	A;G	40;11	37;36	-	A	1	41
CL10500.Contig1_All	241	T	Y	T;C	36;19	36;36	-	T	1	39
CL10500.Contig1_All	272	G	R	G;A	35;18	37;35	-	G	3	34
CL10500.Contig1_All	344	C	S	C;G	56;8	35;35	-	C	3	35
CL10502.Contig2_All	814	T	-	C	7	37	Y	T;C	132;7	36;37
CL10502.Contig2_All	842	A	-	A	7	31	M	A;C	135;6	34;33
CL1051.Contig1_All	487	A	-	G	1	32	R	A;G	77;38	36;34
CL10510.Contig1_All	158	A	W	A;T	205;51	35;35	-	A	1	0
CL10510.Contig1_All	280	G	R	A;G	204;204	35;34	-	G	7	0
CL10510.Contig4_All	268	T	-	C	7	0	Y	T;C	201;19	36;36
CL10510.Contig4_All	337	G	-	T	4	0	R	G;A	165;14	34;36
CL10511.Contig1_All	736	C	Y	C;T	14;14	35;32	-	C	2	39
CL10512.Contig2_All	3351	T	W	T;A	58;46	32;37	-	T	2	0
CL10512.Contig3_All	518	G	-	G	2	0	R	G;A	26;25	33;33
CL10512.Contig3_All	1172	C	-	C	113	34	Y	C;T	44;14	37;37
CL10512.Contig3_All	1531	T	-	T	88	37	Y	T;C	39;31	34;37
CL10512.Contig3_All	1687	A	-	G	3	41	R	A;G	32;34	34;37
CL10512.Contig3_All	2494	C	-	C	7	0	Y	C;T	57;36	36;36
CL10512.Contig3_All	3152	A	-	A	1	25	W	A;T	59;10	36;38
CL10514.Contig1_All	307	T	-	T	2	0	W	T;A	22;7	37;37
CL10514.Contig1_All	489	A	-	T	1	0	W	A;T	21;11	35;35
CL10514.Contig2_All	1136	T	W	T;A	21;11	35;34	-	T	4	19
CL10514.Contig2_All	1149	A	W	A;T	27;12	35;35	-	A	3	32
CL10514.Contig2_All	1256	C	Y	C;T	30;11	36;37	-	G	1	0
CL10520.Contig1_All	851	T	W	T;A	60;25	35;37	-	T	2	0
CL10520.Contig1_All	984	G	R	G;A	62;26	37;37	-	G	1	0
CL10529.Contig2_All	513	C	Y	C;T	201;59	38;38	-	C	1	0
CL1053.Contig1_All	543	G	-	G	1	0	R	G;A	129;10	36;37
CL1053.Contig1_All	552	C	-	C	1	0	Y	C;T	151;10	36;36
CL1053.Contig1_All	567	T	-	T	1	0	Y	T;C	157;10	37;37
CL10530.Contig2_All	320	C	Y	C;T	207;49	35;34	-	C	1	0
CL10530.Contig2_All	369	G	R	G;A	144;72	34;31	-	G	1	0
CL10530.Contig2_All	380	C	M	C;A	203;14	35;35	-	C	1	0
CL10530.Contig2_All	660	G	R	G;A	181;19	32;25	-	G	1	38
CL10530.Contig2_All	754	C	S	C;G	231;24	33;34	-	C	1	35
CL10530.Contig2_All	845	T	-	T	255	35	C	C	33	35
CL10530.Contig2_All	863	C	-	C	255	34	A	A;T	59;1	33;34
CL10530.Contig2_All	875	C	-	C;A	254;1	35;32	T	T	86	35
CL10530.Contig2_All	929	G	R	G;A	233;22	35;36	-	G	82	36
CL10530.Contig2_All	946	C	Y	C;T	214;41	34;35	-	C	69	34
CL10530.Contig2_All	955	T	-	T	255	36	C	C	52	35
CL10530.Contig2_All	962	G	-	G	255	35	S	G;C	35;13	36;33
CL10531.Contig1_All	403	G	-	G	1	0	R	G;A	51;41	37;38
CL10531.Contig1_All	490	G	-	G	8	31	R	G;A	94;10	35;33
CL10531.Contig1_All	522	T	-	T	7	31	Y	T;C	55;31	32;35
CL10531.Contig3_All	533	G	-	A	2	39	R	A;G	13;13	38;36
CL10531.Contig3_All	1168	A	-	T	3	37	W	A;T	16;10	37;36
CL10531.Contig4_All	255	G	-	G	19	38	C	C	20	38
CL10531.Contig4_All	298	G	R	G;A	27;10	35;32	-	G	32	37
CL10531.Contig4_All	325	C	S	C;G	32;6	35;36	-	T	24	38
CL10531.Contig4_All	336	T	W	T;A	32;12	36;34	-	T	24	36
CL10531.Contig4_All	409	G	-	G	59	37	A	A	35	37
CL10531.Contig4_All	446	G	R	G;A	39;15	35;35	-	G	34	37
CL10531.Contig4_All	487	T	-	T	39	33	C	C	23	36
CL10531.Contig4_All	546	A	W	A;T	28;6	36;37	-	A	24	36
CL10531.Contig4_All	550	T	-	T	29	36	A	A	24	36
CL10531.Contig4_All	640	G	A	A	25	35	-	G;T	51;1	35;41
CL10531.Contig4_All	766	T	C	C;T	24;1	34;26	-	T	42	38
CL10531.Contig4_All	823	A	-	A	30	34	T	T	27	31
CL10531.Contig4_All	913	T	-	T	38	35	C	C	9	38
CL10531.Contig4_All	1007	C	-	C	23	35	T	T	13	37
CL10531.Contig4_All	1036	G	-	G	14	36	A	A	13	38
CL10533.Contig1_All	603	T	Y	T;C	102;29	37;37	-	T	1	0
CL10533.Contig1_All	787	G	K	G;T	81;35	36;34	-	G	20	36
CL10533.Contig1_All	794	T	Y	T;C	84;13	36;36	-	T	21	36
CL10533.Contig1_All	820	C	-	C	104	37	T	T	16	36
CL10535.Contig3_All	661	T	C	C	11	38	-	T;C	6;1	37;40
CL10535.Contig3_All	834	G	T	T	21	37	-	G;A	8;1	37;19
CL10535.Contig3_All	1204	A	C	C	16	36	-	A;G	12;1	37;9
CL10535.Contig3_All	1218	G	A	A;C	11;1	32;8	-	G	10	35
CL10535.Contig3_All	5503	C	-	T	2	38	M	C;A	59;18	37;37
CL10535.Contig3_All	5604	G	-	G	2	40	S	G;C	46;6	37;38
CL10535.Contig3_All	5685	G	-	G	1	35	R	G;A	38;6	37;38
CL10536.Contig1_All	1001	T	-	T	1	29	Y	T;C	146;109	33;35
CL10536.Contig2_All	278	G	S	G;C	24;12	38;37	-	G	2	30
CL10536.Contig2_All	329	G	K	G;T	27;19	35;36	-	G	2	39
CL10537.Contig1_All	1068	T	Y	T;C	23;7	36;38	-	T	4	36
CL10537.Contig1_All	1075	C	M	C;A	20;9	36;38	-	C	4	36
CL10537.Contig1_All	1080	C	M	C;A	27;7	37;36	-	G	4	34
CL10538.Contig1_All	496	C	T	T;G	253;2	29;2	-	C	56	36
CL10538.Contig1_All	574	T	G	G	8	38	-	T;C	245;1	35;9
CL10538.Contig1_All	585	A	G	G	21	35	-	A;T	249;1	34;23
CL10538.Contig1_All	636	G	A	A	110	37	-	G;T	254;1	35;27
CL10538.Contig1_All	657	G	S	G;C	79;48	34;36	-	G	255	33
CL10538.Contig1_All	683	C	A	A	130	35	-	C;A	254;1	35;32
CL10538.Contig1_All	709	G	A	A	80	33	-	G;A	254;1	32;33
CL10538.Contig1_All	715	T	W	T;A	61;14	33;31	-	T	255	33
CL10538.Contig1_All	757	T	C	C	44	33	-	T;C	254;1	35;29
CL10538.Contig1_All	898	T	C	C	23	33	K	T;G	207;49	31;29
CL10538.Contig1_All	904	C	-	C	24	35	Y	C;T	207;46	32;29
CL10538.Contig1_All	951	A	-	T	5	33	W	A;T	214;41	34;35
CL10538.Contig1_All	961	C	-	G	3	36	M	C;A	211;44	35;36
CL10540.Contig2_All	860	G	-	C	2	35	R	G;A	147;108	33;34
CL10540.Contig3_All	679	C	Y	C;T	78;68	35;36	-	C	5	32
CL10540.Contig3_All	734	C	M	C;A	106;46	35;33	-	C	10	33
CL10542.Contig2_All	594	G	-	G	2	0	R	A;G	66;58	37;36
CL10542.Contig2_All	621	C	-	C	1	0	Y	C;T	82;44	37;37
CL10543.Contig2_All	482	G	R	G;A	21;7	37;32	-	G	2	0
CL10544.Contig2_All	53	T	Y	T;C	23;7	31;36	-	T	12	31
CL10544.Contig2_All	58	C	Y	C;T	31;8	37;37	-	C	14	35
CL10544.Contig2_All	60	G	-	G	41	37	A	A	14	36
CL10544.Contig2_All	77	A	-	A	49	36	T	T	18	36
CL10544.Contig2_All	143	G	-	G	79	37	A	A	29	37
CL10544.Contig2_All	182	T	Y	T;C	62;11	35;37	-	T	53	37
CL10544.Contig4_All	210	G	-	G	4	32	R	A;G	126;143	36;36
CL10547.Contig2_All	1464	G	R	G;A	16;7	36;35	-	G	6	34
CL10547.Contig3_All	340	G	-	T	1	0	K	G;T	13;9	35;36
CL10549.Contig1_All	394	C	Y	C;T	143;111	37;37	-	C	2	0
CL10549.Contig1_All	431	C	S	C;G	163;80	36;37	-	C	2	0
CL10549.Contig2_All	957	G	-	G	9	33	R	G;A	171;86	36;36
CL10549.Contig2_All	1046	T	Y	T;C	18;7	34;37	-	T	271	36
CL10549.Contig2_All	1162	A	M	A;C	25;8	35;35	-	A	279	35
CL10549.Contig2_All	1198	G	A	A	29	35	R	G;A	132;99	35;35
CL10549.Contig2_All	1241	C	T	T	42	36	Y	C;T	126;71	35;36
CL10549.Contig2_All	1315	G	-	G;C	31;2	33;37	R	G;A	139;80	35;36
CL10550.Contig2_All	385	G	-	G	1	0	R	G;A	100;39	34;37
CL10550.Contig3_All	289	G	K	G;T	15;5	38;39	-	G	4	36
CL10550.Contig5_All	289	G	K	G;T	26;13	37;34	-	G	1	37
CL10550.Contig6_All	605	A	W	A;T	23;11	37;35	-	A	31	37
CL10550.Contig6_All	647	G	-	G	123	34	R	G;A	24;31	35;36
CL10551.Contig1_All	274	C	-	C	1	0	Y	C;T	101;42	35;37
CL10551.Contig1_All	294	A	-	A	4	0	W	A;T	137;48	35;35
CL10551.Contig1_All	322	G	-	G	10	37	R	G;A	138;38	36;36
CL10551.Contig1_All	388	T	-	T	15	36	Y	T;C	162;15	34;34
CL10551.Contig1_All	616	A	-	A	1	0	W	A;T	49;46	37;36
CL10551.Contig1_All	781	A	-	A	9	40	W	A;T	113;17	37;37
CL10551.Contig1_All	931	T	-	T	6	37	Y	T;C	40;38	36;38
CL10551.Contig1_All	1164	A	-	A	1	41	M	A;C	18;7	34;32
CL10551.Contig1_All	1214	G	-	G	1	40	R	G;A	16;13	34;35
CL10551.Contig2_All	320	C	Y	C;T	138;39	35;36	-	C	16	36
CL10551.Contig2_All	392	G	R	G;A	111;23	33;35	-	G	28	34
CL10551.Contig2_All	618	G	R	G;A	31;24	36;37	-	G	2	0
CL10551.Contig2_All	911	G	-	G	135	36	A	A;G	49;1	37;0
CL10551.Contig2_All	941	T	-	T	120	37	Y	T;C	38;34	37;37
CL10551.Contig2_All	1064	C	-	C	107	36	T	T	106	35
CL10551.Contig2_All	1127	A	-	A;T	123;1	36;35	M	C;A	51;49	36;37
CL10551.Contig2_All	1139	T	-	T	107	35	C	C	98	35
CL10551.Contig2_All	1173	A	-	A	53	36	T	T	64	37
CL10551.Contig2_All	1199	T	-	T	25	35	C	C	45	36
CL10555.Contig2_All	479	A	-	A	1	38	M	A;C	9;7	36;34
CL10555.Contig2_All	523	C	-	G	1	34	Y	C;T	13;7	37;35
CL10555.Contig2_All	1047	G	-	G	2	0	R	G;A	16;6	37;35
CL10555.Contig2_All	1060	A	-	G	1	0	R	A;G	12;6	38;35
CL10559.Contig2_All	336	A	-	A	46	38	W	A;T	59;14	33;36
CL10559.Contig2_All	663	A	-	A	2	41	M	A;C	99;11	36;34
CL10559.Contig3_All	524	G	-	G	224	36	A	A	11	38
CL10559.Contig3_All	530	G	-	G	226	36	A	A	10	37
CL10559.Contig3_All	575	G	R	G;A	174;19	36;37	-	G	3	34
CL10559.Contig3_All	764	C	Y	C;T	187;21	36;37	-	C	4	0
CL10559.Contig3_All	1154	G	R	G;A	186;28	36;36	-	G	5	0
CL10559.Contig3_All	1235	G	R	G;A	220;25	36;38	-	G	4	0
CL10559.Contig3_All	1252	A	R	A;G	194;26	36;37	-	A	3	0
CL10559.Contig3_All	1286	C	Y	C;T	144;36	36;37	-	C	1	0
CL10559.Contig3_All	1637	G	K	G;T	157;19	37;34	-	G	1	0
CL10561.Contig1_All	257	T	Y	C;T	11;9	39;37	-	T	188	36
CL10561.Contig1_All	291	G	C	C;G	16;4	35;0	-	G	167	37
CL10561.Contig1_All	299	C	A	A;C	15;2	35;0	-	C	176	36
CL10561.Contig1_All	305	T	C	C	16	35	Y	T;C	114;67	35;35
CL10561.Contig1_All	312	C	T	T;C	13;1	28;0	-	C	186	36
CL10561.Contig1_All	660	C	-	C	3	21	Y	C;T	108;65	35;32
CL10562.Contig1_All	929	C	-	C	1	0	A	A;C	56;61	34;0
CL10562.Contig1_All	971	C	-	G	1	0	G	G;C	49;69	34;0
CL10562.Contig4_All	359	T	Y	T;C	109;73	32;35	-	T	2	0
CL10569.Contig1_All	246	T	Y	T;C	8;7	36;38	-	T	2	36
CL10570.Contig6_All	906	C	-	C	147	35	T	T	30	36
CL10570.Contig6_All	960	A	M	A;C	90;42	31;34	T	T	46	34
CL10570.Contig6_All	1005	C	-	C;A	123;2	36;34	G	G	20	36
CL10570.Contig6_All	1009	C	Y	C;T	74;41	36;37	-	C	16	36
CL10573.Contig1_All	394	C	Y	T;C	72;55	35;33	-	C	1	0
CL10573.Contig1_All	407	A	R	A;G	81;36	35;35	-	A	1	0
CL10576.Contig1_All	369	C	M	C;A	149;16	36;31	-	C	9	0
CL10576.Contig1_All	389	G	R	G;A	130;24	36;33	-	G	11	0
CL10576.Contig1_All	402	C	Y	C;T	81;63	35;32	-	C	12	0
CL10576.Contig1_All	435	T	Y	T;C	142;14	36;36	-	T	20	0
CL10576.Contig1_All	494	T	W	T;A	186;19	34;35	-	T	14	40
CL10576.Contig1_All	504	G	K	G;T	130;72	35;37	-	G	13	40
CL10576.Contig1_All	517	T	Y	T;C	146;54	34;34	-	T	9	33
CL10576.Contig1_All	688	C	Y	C;T	188;67	36;36	-	C	1	34
CL10576.Contig1_All	730	C	S	C;G	180;75	37;36	-	C	2	38
CL10576.Contig1_All	782	A	R	A;G	177;72	36;36	-	A	1	33
CL10576.Contig1_All	833	G	K	G;T	176;75	36;37	-	G	1	35
CL10576.Contig1_All	911	T	Y	T;C	154;16	36;36	-	T	2	34
CL10576.Contig1_All	938	C	Y	C;T	130;44	34;36	-	C	2	23
CL10576.Contig1_All	968	A	W	A;T	130;21	36;34	-	A	2	33
CL10576.Contig1_All	985	G	S	G;C	99;41	36;37	-	G	2	34
CL10576.Contig3_All	893	A	-	T	1	0	W	A;T	217;47	36;34
CL1058.Contig2_All	512	C	-	C	1	30	Y	C;T	118;60	31;28
CL10583.Contig3_All	1377	T	-	T	2	35	Y	T;C	24;12	35;33
CL10586.Contig1_All	973	C	S	C;G	17;8	36;35	-	C	2	38
CL10586.Contig1_All	1006	C	Y	C;T	10;5	38;35	-	C	3	40
CL10589.Contig3_All	229	A	-	G	2	0	R	G;A	199;57	36;36
CL10589.Contig3_All	259	T	-	T	3	0	Y	T;C	169;88	37;37
CL10590.Contig2_All	201	T	Y	T;C	21;7	36;37	-	T	3	35
CL10590.Contig2_All	252	T	W	T;A	43;10	37;36	-	T	3	37
CL10590.Contig2_All	267	T	K	T;G	43;12	36;36	-	T	3	37
CL10591.Contig1_All	774	G	-	G	66	38	A	A	14	39
CL10591.Contig2_All	282	C	-	C	169	34	A	A	34	38
CL10591.Contig2_All	336	G	-	G	159	0	A	A;G	79;6	35;0
CL10591.Contig2_All	381	G	-	G	172	0	A	A	79	33
CL10593.Contig2_All	638	C	S	C;G	32;6	35;34	-	C	2	0
CL10593.Contig2_All	727	G	R	G;A	16;19	35;37	-	G	2	0
CL10593.Contig2_All	995	G	K	G;T	47;8	37;39	-	G	4	37
CL10596.Contig2_All	173	T	Y	T;C	221;34	36;36	-	T	5	0
CL106.Contig3_All	1635	C	-	T	1	26	Y	C;T	19;12	34;30
CL1060.Contig3_All	419	G	R	G;A	155;33	37;37	-	G	3	0
CL1060.Contig3_All	508	G	K	G;T	173;25	35;36	-	G	1	0
CL1060.Contig3_All	757	C	Y	C;T	147;40	36;36	-	C	2	0
CL10600.Contig1_All	1137	T	W	T;A	35;6	34;37	-	T	1	0
CL10601.Contig1_All	675	A	W	A;T	33;17	37;37	-	A	1	33
CL10601.Contig1_All	1126	C	S	C;G	28;9	36;36	-	C	1	0
CL10601.Contig1_All	1151	A	R	A;G	31;8	37;35	-	A	1	0
CL10601.Contig1_All	1176	T	Y	T;C	28;12	36;36	-	G	1	0
CL10601.Contig1_All	1207	T	Y	T;C	28;17	35;37	-	T	2	0
CL10608.Contig1_All	168	G	-	T	1	29	R	G;A	8;7	33;35
CL10608.Contig1_All	183	G	-	G	1	18	R	G;A	10;6	33;34
CL10608.Contig1_All	192	C	-	C	1	33	Y	C;T	9;7	35;30
CL10612.Contig4_All	1166	G	-	A	1	0	R	G;A	209;85	36;36
CL10612.Contig4_All	1177	T	-	A	1	0	K	T;G	206;70	36;34
CL10612.Contig4_All	1184	A	-	T	1	0	W	A;T	204;55	37;36
CL10617.Contig3_All	727	A	-	G	1	0	R	A;G	33;17	35;36
CL10617.Contig3_All	845	A	-	C	5	39	M	A;C	9;7	38;36
CL10618.Contig1_All	279	G	R	G;A	22;13	36;36	-	G	1	0
CL10619.Contig2_All	389	A	-	A	1	0	M	A;C	33;9	38;37
CL10621.Contig5_All	1046	A	R	G;A	49;39	34;35	-	A	1	0
CL10621.Contig5_All	1058	C	Y	C;T	68;12	32;30	-	C	1	0
CL10621.Contig5_All	1079	A	R	G;A	42;36	33;34	-	A	1	0
CL10621.Contig5_All	1093	A	R	A;G	48;18	36;36	-	A	1	0
CL10621.Contig5_All	1439	T	W	T;A	36;25	36;34	-	T	2	11
CL10622.Contig3_All	907	G	R	G;A	37;14	34;37	-	G	2	35
CL10622.Contig3_All	1006	A	R	A;G	20;16	30;35	-	A	1	7
CL10622.Contig3_All	2703	G	R	G;A	21;9	34;30	-	G	1	0
CL10624.Contig4_All	1248	A	T	T	17	34	-	A;G	161;1	36;29
CL10624.Contig4_All	1258	C	Y	T;C	6;5	36;38	-	C	157	36
CL10624.Contig4_All	2387	A	G	G	53	35	-	A;T	254;1	36;2
CL10624.Contig4_All	2477	A	-	A	9	41	W	A;T	136;122	34;35
CL10624.Contig4_All	2869	T	-	C	13	24	Y	T;C	135;120	34;35
CL10624.Contig5_All	112	A	R	A;G	93;55	36;37	-	A	1	33
CL10624.Contig5_All	212	A	R	A;G	182;73	37;36	-	A	13	37
CL10624.Contig5_All	223	T	-	T	255	38	A	A	8	38
CL10624.Contig5_All	427	G	R	G;A	148;123	36;38	-	G	2	0
CL10624.Contig5_All	538	G	R	G;A	161;94	36;36	-	G	3	0
CL10624.Contig5_All	860	T	Y	T;C	188;94	36;36	-	T	4	0
CL10624.Contig5_All	934	T	W	T;A	159;102	36;37	-	T	9	0
CL10626.Contig1_All	271	C	Y	C;T	177;12	36;36	-	C	2	0
CL10627.Contig2_All	886	C	Y	C;T	55;14	37;32	-	C	1	0
CL10628.Contig1_All	644	C	-	C	6	0	Y	C;T	172;83	36;35
CL10628.Contig1_All	726	C	-	T	1	0	Y	C;T	155;53	36;36
CL10628.Contig2_All	430	A	W	A;T	219;35	35;35	-	A	2	0
CL10628.Contig2_All	470	C	M	C;A	215;38	34;34	-	C	4	41
CL10628.Contig2_All	527	G	K	G;T	212;43	37;34	-	G	2	35
CL10628.Contig2_All	713	C	Y	C;T	214;48	35;35	-	C	9	0
CL10628.Contig2_All	737	T	Y	T;C	229;31	36;37	-	T	12	38
CL10628.Contig2_All	827	T	Y	T;C	132;129	35;35	-	T	8	37
CL10628.Contig2_All	872	A	R	A;G	219;36	36;36	-	A	4	41
CL10629.Contig3_All	358	C	Y	C;T	23;7	32;35	-	C	4	40
CL10629.Contig3_All	388	G	R	G;A	16;8	30;37	-	G	4	35
CL1063.Contig1_All	1830	G	R	G;A	178;69	36;35	-	G	1	0
CL1063.Contig1_All	2107	C	M	A;C	128;129	37;35	-	C	3	0
CL1063.Contig2_All	828	C	Y	C;T	32;44	35;34	-	C	38	36
CL1063.Contig2_All	875	C	S	C;G	36;13	36;33	-	C	30	38
CL10630.Contig1_All	626	C	-	C	43	35	T	T	32	37
CL10630.Contig1_All	721	A	M	A;C	126;23	36;36	-	A	2	33
CL10630.Contig1_All	733	G	S	G;C	122;30	36;35	-	G	14	34
CL10630.Contig1_All	749	T	Y	T;C	118;41	36;35	-	T	57	34
CL10630.Contig1_All	910	G	-	G	127	36	A	A	98	37
CL10630.Contig1_All	925	A	-	A	135	37	G	G;C	100;1	37;39
CL10630.Contig1_All	993	C	-	C	158	36	T	T	122	36
CL10630.Contig1_All	998	T	-	T	162	37	C	C	124	37
CL10630.Contig1_All	1049	T	Y	T;C	147;56	37;35	-	T	202	37
CL10630.Contig1_All	1052	T	-	T	213	36	C	C	200	37
CL10630.Contig1_All	1058	C	-	C;A	217;1	36;35	T	T	223	37
CL10630.Contig1_All	1121	G	R	G;A	176;47	35;36	-	G	255	35
CL10630.Contig1_All	1150	A	-	A;C	190;1	35;7	W	A;T	225;16	36;38
CL10630.Contig1_All	1181	C	M	C;A	141;36	37;36	-	C	225	37
CL10630.Contig1_All	1202	T	-	T	149	36	A	A	182	36
CL10630.Contig1_All	1217	A	-	A	149	34	T	T;G	166;1	35;34
CL10630.Contig1_All	1353	T	-	T	131	36	C	C	102	35
CL10630.Contig1_All	1505	T	-	T;A	179;1	37;35	C	C	255	36
CL10630.Contig1_All	1550	G	R	G;A	180;30	36;37	-	G	255	36
CL10630.Contig1_All	1677	C	-	C	183	37	T	T	255	36
CL10630.Contig1_All	1696	C	S	C;G	143;55	35;36	-	C	255	34
CL10630.Contig1_All	1727	A	R	A;G	192;25	34;33	-	A	255	34
CL10630.Contig1_All	1772	G	R	G;A	160;28	37;35	-	G	255	36
CL10630.Contig1_All	1778	A	R	G;A	111;87	36;37	-	A	255	37
CL10630.Contig1_All	1794	G	-	G	178	36	A	A	255	35
CL10630.Contig1_All	1851	A	M	A;C	107;22	36;35	-	A	255	36
CL10630.Contig1_All	1909	A	W	A;T	121;30	36;35	-	A	255	36
CL10630.Contig1_All	1979	G	R	G;A	140;18	36;36	-	G;C	254;1	34;35
CL10630.Contig1_All	2021	C	Y	C;T	81;30	36;33	-	C	144	35
CL10630.Contig1_All	2053	G	-	G	152	34	A	A	102	36
CL10630.Contig1_All	2064	C	M	C;A	152;15	34;36	-	C	70	34
CL10630.Contig1_All	2105	A	-	A	148	35	C	C	40	36
CL10630.Contig1_All	2111	T	-	T	158	36	C	C	45	36
CL10630.Contig1_All	2120	C	-	C	164	36	T	T	61	35
CL10630.Contig1_All	2135	G	R	G;A	91;61	35;34	-	G	85	36
CL10630.Contig1_All	2183	G	R	G;A	105;65	34;33	-	G	217	35
CL10630.Contig1_All	2198	C	-	C	185	34	T	T	255	35
CL10630.Contig1_All	2336	C	-	C	228	36	T	T;G	254;1	36;6
CL10630.Contig1_All	2342	G	R	G;A	183;38	35;37	-	G	255	35
CL10630.Contig1_All	2351	A	-	A	229	36	G	G;T	253;2	35;39
CL10630.Contig1_All	2379	T	-	T	212	35	G	G;C	254;1	34;10
CL10630.Contig1_All	2416	G	-	G	220	36	A	A	255	37
CL10630.Contig1_All	2447	G	R	G;A	197;57	35;36	T	T;G	254;1	36;34
CL10630.Contig1_All	2477	G	K	G;T	165;89	35;34	-	G;C	254;1	34;34
CL10630.Contig1_All	2480	A	-	A;G	253;1	34;6	C	C	255	34
CL10630.Contig1_All	2528	C	-	C	255	36	Y	C;T	241;14	35;35
CL10630.Contig1_All	2561	G	-	G	255	36	A	A	255	36
CL10630.Contig1_All	2579	G	R	G;A	168;87	36;35	-	G	255	36
CL10630.Contig1_All	2582	T	-	T;C	253;1	35;37	A	A	255	36
CL10630.Contig1_All	2607	G	-	G	241	36	A	A;G	157;1	34;32
CL10630.Contig1_All	2743	A	-	A	65	34	C	C	42	37
CL10631.Contig1_All	927	C	Y	C;T	186;69	35;34	-	C	1	0
CL10631.Contig1_All	963	A	R	A;G	222;33	35;34	-	A	3	0
CL10632.Contig1_All	224	T	-	T	1	39	Y	T;C	224;31	35;38
CL10636.Contig1_All	565	G	R	G;A	15;7	34;32	-	G	1	34
CL10637.Contig1_All	577	G	R	G;A	80;28	34;36	-	G	2	0
CL10637.Contig1_All	598	T	W	T;A	76;28	34;34	-	T	2	0
CL10639.Contig1_All	411	T	W	T;A	32;7	35;34	-	T	1	39
CL10639.Contig1_All	417	T	W	T;A	32;8	34;37	-	T	1	40
CL10639.Contig1_All	992	T	K	T;G	32;7	36;37	-	T	5	34
CL10639.Contig1_All	1008	G	K	G;T	27;11	36;35	-	G	5	36
CL10639.Contig1_All	1086	C	Y	C;T	33;8	37;34	-	C	2	34
CL10642.Contig3_All	193	A	-	A	2	37	M	A;C	79;8	34;39
CL10643.Contig1_All	1225	A	R	A;G	25;7	37;37	-	A	3	33
CL10643.Contig1_All	1270	C	Y	C;T	28;13	37;38	-	C	5	36
CL10643.Contig1_All	1413	G	S	G;C	20;7	38;38	-	G	1	35
CL10643.Contig1_All	1447	G	R	G;A	20;13	37;35	-	G	5	39
CL10643.Contig1_All	1483	A	-	A	21	35	T	T	10	38
CL10644.Contig6_All	260	T	K	T;G	9;6	37;32	-	T	2	33
CL10644.Contig6_All	627	A	R	A;G	28;12	35;36	-	A	16	35
CL10644.Contig6_All	776	A	M	A;C	55;8	37;34	-	A	24	38
CL10644.Contig6_All	936	G	R	G;A	15;5	37;35	-	G	13	35
CL10644.Contig6_All	1044	T	C	C;T	28;1	37;6	-	T	14	38
CL10646.Contig1_All	383	T	K	T;G	243;23	37;35	-	T	3	0
CL10646.Contig1_All	404	T	K	T;G	159;106	38;37	-	T	3	0
CL10646.Contig1_All	474	C	Y	C;T	187;70	37;36	-	C	1	0
CL10646.Contig2_All	268	G	-	G	51	35	A	A	23	35
CL10646.Contig2_All	337	T	Y	C;T	35;25	36;37	-	T	46	35
CL10646.Contig2_All	439	C	-	C	42	37	T	T;G	122;1	33;2
CL10646.Contig2_All	472	A	-	A	49	35	C	C	116	35
CL10646.Contig2_All	550	G	-	G	61	32	A	A	25	32
CL10646.Contig3_All	433	C	-	C	52	37	T	T	95	37
CL10646.Contig3_All	532	T	C	C;T	15;112	32;0	-	T	53	35
CL10646.Contig3_All	548	T	-	C;T	4;165	36;0	C	C;A	20;1	37;35
CL10646.Contig4_All	45	A	G	G	13	35	-	A;T	32;1	33;34
CL10646.Contig4_All	55	T	K	T;G	12;7	36;38	-	T	48	35
CL10646.Contig5_All	318	G	-	G	2	38	R	G;A	231;24	38;40
CL10646.Contig5_All	526	A	G	G	36	36	-	A;G	254;1	35;2
CL10646.Contig5_All	556	A	T	T	37	37	-	A;G	254;1	35;29
CL10646.Contig5_All	697	A	-	A	4	0	M	A;C	244;13	33;30
CL10646.Contig5_All	703	G	-	G	2	0	R	G;A	242;13	34;32
CL10646.Contig6_All	2090	C	-	A	1	0	A	A;C	35;49	29;0
CL10646.Contig6_All	2102	A	-	G	1	0	G	G;A	26;88	34;0
CL10648.Contig1_All	710	A	W	A;T	71;25	37;37	-	A	8	35
CL10648.Contig1_All	834	A	M	A;C	73;17	37;37	-	A	70	36
CL10648.Contig1_All	853	A	-	A	100	38	C	C	104	37
CL10648.Contig1_All	968	C	Y	C;T	59;16	35;38	-	C	4	33
CL10652.Contig1_All	97	C	-	C	6	38	T	T	10	38
CL10652.Contig1_All	114	A	-	A	6	38	T	T	10	36
CL10652.Contig1_All	149	G	-	G;A	8;1	36;34	C	C	10	35
CL10652.Contig1_All	186	G	-	G	5	38	C	C	8	35
CL10652.Contig3_All	778	T	W	T;A	209;46	33;34	-	T	5	36
CL10652.Contig3_All	851	T	W	T;A	212;43	34;34	-	T	20	35
CL10652.Contig3_All	1329	T	Y	T;C	224;31	35;34	-	T	36	0
CL10652.Contig3_All	1389	G	R	G;A	212;45	34;34	-	G	24	0
CL10654.Contig5_All	269	A	R	A;G	26;9	34;35	-	A	1	0
CL10654.Contig5_All	1371	T	Y	T;C	47;25	36;35	-	T	1	0
CL10654.Contig5_All	1667	C	Y	C;T	76;24	36;36	-	C	1	0
CL10654.Contig5_All	1711	A	W	A;T	62;36	37;36	-	A	5	0
CL10654.Contig5_All	1747	C	M	C;A	47;17	37;35	-	C	5	0
CL10654.Contig6_All	802	T	Y	T;C	64;14	36;34	-	T	1	0
CL10655.Contig1_All	1282	C	-	T	1	0	Y	C;T	96;13	36;36
CL10655.Contig1_All	1458	C	-	T	2	0	Y	C;T	118;13	37;38
CL10656.Contig2_All	502	A	-	A;G	140;2	32;0	M	A;C	265;8	35;38
CL10656.Contig2_All	517	T	-	T	142	36	Y	T;C	216;75	35;36
CL10656.Contig2_All	530	A	-	A	141	36	M	A;C	261;45	37;34
CL10656.Contig2_All	608	T	-	T	11	37	Y	T;C	184;85	36;35
CL10656.Contig2_All	643	T	-	A;T	1;4	35;0	Y	T;C	220;122	36;36
CL10656.Contig2_All	672	C	-	T	2	0	Y	C;T	79;215	38;36
CL10656.Contig2_All	845	C	-	T	1	0	M	C;A	182;94	36;36
CL10656.Contig2_All	856	T	-	T	2	0	W	T;A	194;70	30;31
CL10656.Contig2_All	874	T	-	T	5	35	W	T;A	218;48	35;29
CL10656.Contig2_All	934	T	-	T	11	30	Y	T;C	229;28	36;34
CL10656.Contig2_All	971	T	-	T	6	34	Y	T;C	228;39	37;38
CL10656.Contig2_All	1018	C	-	T	1	32	Y	T;C	221;38	35;38
CL10656.Contig2_All	1054	T	-	T	1	24	W	T;A	155;105	35;34
CL10657.Contig1_All	219	T	C	C	17	37	Y	T;C	152;98	33;35
CL10657.Contig1_All	225	C	T	T	17	37	Y	C;T	149;98	34;34
CL10657.Contig1_All	321	C	T	T	90	36	Y	C;T	139;116	36;36
CL10657.Contig1_All	374	T	K	T;G	94;34	38;37	-	T;C	254;1	37;25
CL10657.Contig1_All	405	A	-	T	142	37	W	T;A	135;120	37;36
CL10657.Contig1_All	566	T	Y	T;C	187;68	35;35	-	T	63	33
CL10657.Contig1_All	585	C	Y	C;T	174;81	35;36	-	C	18	30
CL10658.Contig3_All	1052	G	R	A;G	66;191	38;34	-	G	349	36
CL10658.Contig3_All	1092	C	S	G;C	28;65	34;37	-	C	298	35
CL10658.Contig3_All	1103	C	T	T;A	32;1	34;35	-	C	262	34
CL10660.Contig2_All	548	T	A	A;T	60;17	38;38	-	T	3	34
CL10662.Contig4_All	589	G	-	G	21	38	R	G;A	24;23	36;36
CL10662.Contig4_All	642	G	-	G	43	36	R	G;A	52;14	36;37
CL10662.Contig4_All	679	C	Y	C;T	32;9	33;35	-	C	58	37
CL10663.Contig1_All	314	T	Y	T;C	19;14	38;36	-	T	1	0
CL10663.Contig2_All	216	T	-	T	1	41	W	T;A	12;10	32;35
CL10663.Contig2_All	261	C	-	C	2	33	Y	C;T	9;7	37;38
CL10663.Contig2_All	708	C	-	C	7	38	Y	C;T	11;10	37;32
CL10663.Contig2_All	1827	T	A	A	13	30	-	T;C	42;1	31;16
CL10663.Contig2_All	1858	C	T	T;C	10;1	32;0	-	C	48	34
CL10666.Contig3_All	633	T	Y	T;C	39;30	34;35	-	T	5	0
CL10666.Contig3_All	828	G	S	G;C	55;19	36;36	-	G	1	34
CL10666.Contig3_All	885	A	W	A;T	46;25	36;37	-	A	2	32
CL10666.Contig3_All	912	T	Y	T;C	34;26	37;37	-	T	2	0
CL10668.Contig1_All	478	G	-	G	2	0	R	G;A	160;17	36;37
CL10668.Contig1_All	569	G	-	G	4	0	R	G;A	122;72	36;36
CL10668.Contig1_All	892	A	-	C	1	41	R	A;G	231;24	35;36
CL10668.Contig1_All	1096	T	-	T	14	40	Y	T;C	136;119	35;36
CL1067.Contig3_All	573	A	-	T	1	0	W	A;T	125;66	36;36
CL1067.Contig3_All	1107	T	-	C	2	0	Y	T;C	159;99	36;35
CL10670.Contig3_All	356	C	Y	C;T	107;18	36;38	-	C	1	0
CL10673.Contig2_All	168	C	Y	C;T	16;5	34;35	-	C	4	37
CL10673.Contig2_All	225	T	K	G;T	7;7	35;31	-	T	6	39
CL10673.Contig2_All	279	C	Y	C;T	10;5	28;27	-	C	2	34
CL10679.Contig9_All	393	T	-	T	2	0	Y	T;C	165;64	33;34
CL10685.Contig1_All	219	A	G	G;A	116;394	38;0	-	A	1	0
CL10685.Contig3_All	611	G	-	C	6	0	S	G;C	147;108	33;32
CL10685.Contig3_All	697	C	-	C	1	20	Y	C;T	178;76	30;30
CL10685.Contig3_All	712	G	-	G	1	20	S	G;C	211;44	32;30
CL10686.Contig1_All	87	C	M	C;A	9;5	38;30	-	C	1	25
CL10686.Contig1_All	754	A	R	A;G	13;6	37;38	-	A	3	38
CL10686.Contig1_All	813	C	Y	C;T	17;11	36;38	-	C	6	35
CL10689.Contig1_All	538	A	-	C	2	31	M	A;C	32;20	33;35
CL10689.Contig2_All	597	A	R	A;G	41;24	36;36	-	A	1	0
CL1069.Contig2_All	331	C	-	T	1	0	Y	C;T	211;34	35;35
CL10691.Contig2_All	1436	T	-	T	1	0	Y	T;C	46;32	33;35
CL10692.Contig1_All	80	T	Y	T;C	23;14	35;35	-	T	1	31
CL10692.Contig1_All	134	G	R	G;A	47;18	34;32	-	G	10	32
CL10692.Contig1_All	182	A	R	A;G	65;14	35;32	-	A	8	31
CL10692.Contig1_All	518	T	W	T;A	105;14	35;35	-	T	1	0
CL10692.Contig1_All	866	C	Y	C;T	78;27	37;36	-	C	2	0
CL10692.Contig2_All	133	G	C	C;G	12;1	38;0	-	G	21	35
CL10693.Contig1_All	239	A	W	A;T	46;12	35;37	-	A	1	36
CL10694.Contig1_All	435	G	R	G;A	113;56	37;37	-	G	3	0
CL10694.Contig1_All	621	C	Y	C;T	224;40	37;38	-	C	2	0
CL10694.Contig1_All	815	A	R	A;G	114;56	36;35	-	A	1	0
CL10694.Contig1_All	820	A	M	A;C	121;46	33;36	-	A	1	0
CL10694.Contig7_All	73	C	-	C	34	36	T	T	8	34
CL10694.Contig7_All	115	G	-	G	45	37	R	G;A	8;6	35;35
CL10694.Contig7_All	130	A	-	A	43	36	T	T	13	36
CL10695.Contig2_All	441	A	-	C	7	32	M	A;C	47;29	35;36
CL10695.Contig2_All	462	A	R	A;G	6;5	33;36	-	A	65	36
CL10695.Contig2_All	540	T	A	A	39	35	-	T;C	42;1	37;2
CL10695.Contig2_All	597	G	K	G;T	41;23	36;38	-	G	78	36
CL10695.Contig2_All	615	A	T	T	77	36	-	A;G	88;1	36;37
CL10695.Contig2_All	684	T	A	A	76	37	W	T;A	45;32	38;38
CL10695.Contig2_All	711	G	T	T;A	53;1	36;31	-	G	69	35
CL10695.Contig3_All	117	C	M	C;A	35;23	36;36	-	C	9	0
CL10695.Contig3_All	177	C	S	C;G	43;20	37;37	-	C;T	10;6	0;0
CL10695.Contig3_All	243	A	W	A;T	68;11	34;36	-	A	3	0
CL10695.Contig3_All	462	A	R	A;G	44;16	36;38	-	A	8	0
CL10696.Contig1_All	61	A	M	A;C	14;8	39;36	-	A	3	38
CL10696.Contig1_All	90	C	S	C;G	28;8	37;39	-	C	3	36
CL10697.Contig1_All	645	G	R	G;A	175;29	36;32	-	T	1	0
CL10697.Contig1_All	656	G	R	G;A	133;60	36;35	-	G	1	0
CL10698.Contig1_All	559	C	-	C	17	36	T	T	12	38
CL10698.Contig1_All	602	G	-	G	17	36	A	A	11	33
CL10698.Contig1_All	633	C	-	C	27	35	T	T	9	32
CL10698.Contig1_All	643	T	Y	T;C	16;8	35;32	-	T	11	34
CL10698.Contig1_All	1407	G	-	G	4	37	S	G;C	9;7	34;34
CL10700.Contig1_All	673	G	R	G;A	112;18	34;37	-	G	2	37
CL10700.Contig1_All	761	G	K	G;T	20;5	36;36	-	C	1	26
CL10701.Contig1_All	1218	C	-	C	2	34	Y	C;T	92;19	34;29
CL10704.Contig1_All	1014	T	W	T;A	9;8	38;32	-	C	1	26
CL10704.Contig2_All	600	A	-	G	1	39	R	A;G	33;20	36;32
CL10704.Contig2_All	675	T	-	G	2	36	K	T;G	50;8	33;35
CL10707.Contig1_All	210	T	Y	T;C	47;10	37;33	-	T	30	37
CL10707.Contig1_All	238	C	-	C	56	35	T	T	46	34
CL10707.Contig1_All	301	T	K	T;G	53;8	37;37	-	T	54	35
CL10707.Contig1_All	347	G	R	G;A	48;12	35;36	-	G	37	35
CL10707.Contig1_All	355	A	-	A	57	37	T	T	35	36
CL10707.Contig1_All	530	C	-	C;G	67;1	31;0	T	T	42	36
CL10707.Contig1_All	568	G	-	G	77	34	A	A	39	37
CL10707.Contig1_All	651	G	-	G	66	0	C	C	15	38
CL10707.Contig1_All	656	T	-	T	66	0	A	A	15	37
CL10707.Contig1_All	670	C	-	C	66	0	M	C;A	10;7	34;34
[truncated: 76,857 more rows]
