# Supplementary material for: Comparative Analysis of Impatiens Leaf Transcriptomes Reveal Candidate Genes for Resistance to Downy Mildew Caused by Plasmopara obducens
Source: Int J Mol Sci. 2018 Jul 15;19(7):2057. doi: 10.3390/ijms19072057 (PMC6073305; doi:10.3390/ijms19072057)
Supplement: Supplementary file 1 [file ijms-19-02057-s001.zip › Supplymentary table S8.xlsx]

## Sheet: Sheet1
Supplymentary Table S8. List of SNPs identified in the unigenes that are putatively involved in disease resistance in Impatiens
gene_id	pos	basic	SPR.All_chr_snp	SPR.All_chr_base	SPR.All_chr_reads	SPR.All_chr_quality	SEP.All_chr_snp	SEP.All_chr_base	SEP.All_chr_reads	SEP.All_chr_quality
CL10.Contig1_All	329	A	R	A;G	83;25	36;33	-	A	1	0
CL10.Contig1_All	338	A	W	A;T	60;37	37;33	-	A	1	0
CL10.Contig1_All	917	C	S	C;G	82;11	36;40	-	C	1	35
CL10.Contig1_All	950	G	K	G;T	89;18	35;32	-	G	2	37
CL10.Contig1_All	981	C	M	C;A	112;11	36;31	-	C	2	37
CL10.Contig1_All	993	A	M	A;C	131;10	36;34	-	A	2	37
CL10.Contig1_All	1001	A	R	A;G	133;34	36;37	-	A	2	35
CL12796.Contig1_All	803	T	-	T	51	35	A	A	24	36
CL12796.Contig1_All	937	T	W	T;A	36;30	36;34	-	T	9	37
CL12796.Contig1_All	1031	T	Y	T;C	39;21	35;35	-	T	10	39
CL12796.Contig1_All	1725	G	K	G;T	20;10	35;39	-	G	3	0
CL12796.Contig1_All	1757	C	Y	C;T	27;10	37;36	-	C	2	0
CL14017.Contig1_All	1615	A	R	A;G	38;9	37;35	-	A	1	41
CL14017.Contig1_All	1774	C	-	C	39	37	T	T	13	35
CL14017.Contig1_All	2125	A	R	A;G	51;21	35;33	-	A	8	34
CL14017.Contig1_All	2151	G	S	G;C	48;21	37;37	-	G	5	37
CL14017.Contig1_All	2203	C	S	C;G	48;20	36;33	-	A	1	37
CL14017.Contig1_All	2269	C	Y	C;T	33;26	34;36	-	A	26	34
CL14017.Contig1_All	2480	G	S	G;C	18;9	34;37	-	G	4	35
CL14017.Contig1_All	2494	A	R	A;G	16;11	27;30	-	A	1	24
CL14017.Contig1_All	2502	C	Y	C;T	16;13	28;24	-	A	1	2
CL3381.Contig3_All	1812	G	S	G;C	54;25	36;37	-	G	1	0
CL3381.Contig3_All	1975	T	Y	T;C	128;11	37;37	-	A	1	37
CL3381.Contig3_All	2011	A	R	A;G	60;46	35;35	-	A	1	30
CL3381.Contig3_All	2684	C	S	C;G	115;86	37;37	-	C	1	39
CL3381.Contig3_All	2696	A	R	A;G	152;38	37;37	-	A	2	37
CL3381.Contig3_All	2715	C	Y	C;T	125;50	37;37	-	C	2	34
CL3381.Contig3_All	2761	T	Y	T;C	77;59	34;35	-	T	1	39
CL3381.Contig3_All	2775	T	K	G;T	57;44	37;37	-	T	1	39
Unigene27133_All	423	A	-	A	9	38	W	A;T	17;7	37;38
Unigene27473_All	289	G	-	C	1	40	R	G;A	199;116	34;34
